# Supplementary material for: A secretion-enhancing cis regulatory targeting element (SECReTE) involved in mRNA localization and protein synthesis
Source: PLoS Genet. 2019 Jul 1;15(7):e1008248. doi: 10.1371/journal.pgen.1008248 (PMC6625729; doi:10.1371/journal.pgen.1008248)
Supplement: S3 Table — SECReTE10 scores–CDS spread sheet: Yeast (S. cerevisiae) genes were scored according to the number of SECReTE10 and above (i.e. ≥10) motifs and the reading frame in the coding region (CDS) in which they appear (i.e. 1st—YNN, 2nd—NYN, 3rd—NNY). Information regarding CDS length, whether the gene is encodes a secretome protein or not, and if the gene contains a transmembrane region (TMD) is listed. SECReTE10-CDS spread sheet: The start location for each SECReTE motif, number of triplet nucleotide repetitions, nucleotide sequence of that motif, and whether the motif overlaps with a TMD is provided for each yeast CDS. SECReTE10-5’UTR spread sheet: The start location for each SECReTE motif in the 5’UTR, number of triplet nucleotide repetitions, nucleotide sequence of that motif, and whether the gene encodes a secretome protein with or without a TMD is listed. SECReTE10-3’UTR spread sheet: The start location for each SECReTE motif in the 3’UTR, number of triplet nucleotide repetitions, nucleotide sequence of that motif, and whether the gene encodes a secretome protein with or without a TMD is listed. (XLSX) [file pgen.1008248.s003.xlsx]

## Sheet: SECReTE10 scores - CDS
		SECReTE10 score
Name	Length	YNN	NYN	NNY	Secretome	With TMD
Q0045	1605	0	5	0	no	yes
Q0050	2505	0	0	0	no	yes
Q0055	2565	0	0	1	no	yes
Q0060	1248	0	1	1	no	yes
Q0065	1671	0	3	0	no	yes
Q0070	1893	0	3	0	no	yes
Q0075	1065	0	1	1	no	no
Q0080	147	0	1	0	no	yes
Q0085	780	0	3	0	no	yes
Q0105	1158	0	7	1	no	yes
Q0110	1272	0	2	0	no	yes
Q0115	1554	0	2	0	no	yes
Q0120	1917	0	4	2	no	yes
Q0130	231	0	0	0	no	yes
Q0140	1197	0	0	4	no	no
Q0160	708	0	0	0	no	no
Q0250	756	0	1	1	no	yes
Q0255	1419	0	0	1	no	no
Q0275	810	0	1	0	no	yes
YAL001C	3483	0	0	1	no	no
YAL002W	3825	0	3	2	no	no
YAL003W	844	0	1	0	no	no
YAL005C	2120	0	0	1	no	no
YAL007C	842	0	2	2	yes	yes
YAL008W	597	0	0	0	yes	yes
YAL009W	921	0	1	0	yes	yes
YAL010C	1482	0	0	0	no	no
YAL011W	1878	0	0	1	no	no
YAL012W	1352	0	0	1	no	no
YAL013W	1338	0	1	0	no	no
YAL014C	950	1	1	0	yes	yes
YAL015C	1315	0	1	0	no	no
YAL016W	1978	0	2	0	no	no
YAL017W	4071	0	2	0	no	no
YAL018C	978	0	1	0	yes	yes
YAL019W	3396	0	1	3	no	no
YAL020C	1053	0	0	0	no	no
YAL021C	2783	1	0	1	no	no
YAL022C	1627	0	6	1	yes	yes
YAL023C	2475	0	3	2	yes	yes
YAL024C	4308	0	0	1	no	no
YAL025C	1110	0	0	0	no	no
YAL026C	4282	0	4	2	yes	yes
YAL027W	786	0	0	0	no	no
YAL028W	1587	1	2	0	yes	yes
YAL029C	4499	0	0	2	no	no
YAL030W	482	0	1	1	yes	yes
YAL031C	2283	0	2	0	no	no
YAL032C	1209	0	0	0	no	no
YAL033W	613	0	1	1	no	no
YAL034C	1242	0	1	0	no	no
YAL034W-A	870	0	0	0	no	no
YAL035W	3134	0	2	1	no	no
YAL036C	1297	0	0	1	no	no
YAL037C-A	93	0	0	0	no	no
YAL037W	804	0	0	0	no	no
YAL038W	1698	0	1	2	no	no
YAL039C	897	0	0	0	no	no
YAL040C	2073	0	3	2	no	no
YAL041W	2711	1	4	4	no	no
YAL042W	1332	0	0	0	yes	yes
YAL043C	2466	0	1	1	no	no
YAL044C	581	0	0	0	no	no
YAL044W-A	446	0	0	0	no	no
YAL046C	524	0	0	0	no	no
YAL047C	1869	0	0	1	no	no
YAL048C	1989	0	0	0	no	yes
YAL049C	890	0	0	0	no	no
YAL051W	3144	0	1	0	no	no
YAL053W	2514	0	3	1	yes	yes
YAL054C	2142	0	0	2	no	no
YAL055W	543	0	0	0	yes	yes
YAL056W	2643	0	1	1	no	no
YAL058W	1614	0	2	0	yes	yes
YAL059W	740	0	0	0	no	no
YAL060W	1353	0	0	2	no	no
YAL061W	1254	0	0	0	no	no
YAL062W	1374	0	0	0	no	no
YAL063C	3969	0	16	1	yes	yes
YAL063C-A	291	0	0	1	no	no
YAL064C-A	381	0	0	1	no	no
YAL064W	285	0	0	0	no	no
YAL064W-B	381	0	2	0	yes	yes
YAL065C	387	0	1	0	no	yes
YAL067C	1782	0	0	0	yes	yes
YAL067W-A	228	0	1	0	no	no
YAL068C	363	0	1	2	yes	no
YAR002C-A	763	0	0	0	yes	yes
YAR002W	1746	0	0	0	no	no
YAR003W	1806	0	0	1	no	no
YAR007C	1983	0	0	0	no	no
YAR008W	828	0	0	0	no	no
YAR009C	3591	0	1	2	no	no
YAR010C	1323	1	1	0	no	no
YAR014C	2443	0	0	2	no	no
YAR015W	1052	0	0	0	no	no
YAR018C	1308	0	0	1	no	no
YAR019C	2925	1	1	3	no	no
YAR020C	168	0	1	1	yes	yes
YAR023C	540	0	1	0	yes	yes
YAR027W	895	0	2	0	yes	yes
YAR028W	950	0	2	0	yes	yes
YAR029W	225	0	0	0	no	no
YAR031W	897	0	1	0	yes	yes
YAR033W	705	0	2	0	yes	yes
YAR035C-A	81	0	0	0	no	no
YAR035W	2064	0	1	4	no	no
YAR042W	3567	0	0	3	no	no
YAR050W	4614	0	16	1	yes	yes
YAR064W	300	0	0	0	no	no
YAR066W	612	0	0	2	yes	no
YAR068W	486	0	4	0	no	no
YAR071W	1404	0	0	3	yes	no
YBL001C	423	0	0	1	no	no
YBL002W	635	0	0	0	no	no
YBL003C	611	0	0	0	no	no
YBL004W	7482	0	2	3	no	no
YBL005W	2931	0	1	2	no	no
YBL005W-A	1323	0	1	1	no	no
YBL005W-B	5268	0	2	3	no	no
YBL006C	716	0	0	0	no	no
YBL007C	3794	0	2	1	no	no
YBL008W	2523	0	1	0	no	no
YBL008W-A	240	0	0	0	yes	no
YBL009W	2187	0	0	2	no	no
YBL010C	843	0	0	0	no	no
YBL011W	2486	0	2	1	yes	yes
YBL013W	1206	0	0	1	no	no
YBL014C	2685	0	0	0	no	no
YBL015W	1901	0	0	1	no	no
YBL016W	1418	0	0	0	no	no
YBL017C	4971	0	1	6	yes	yes
YBL018C	468	0	0	0	no	no
YBL019W	1563	0	0	1	no	no
YBL020W	1961	0	0	0	yes	yes
YBL021C	435	0	0	0	no	no
YBL022C	3572	0	1	0	no	no
YBL023C	2607	1	0	0	no	no
YBL024W	2255	0	1	1	no	no
YBL025W	637	0	0	0	no	no
YBL026W	481	0	0	0	no	no
YBL027W	684	0	0	0	no	no
YBL028C	549	0	0	0	no	no
YBL029C-A	285	0	0	0	no	no
YBL029W	1131	2	2	3	no	no
YBL030C	1323	0	0	1	no	yes
YBL031W	1017	0	1	0	no	no
YBL032W	1395	0	0	1	no	no
YBL033C	1130	0	1	0	no	no
YBL034C	4542	1	3	1	no	no
YBL035C	2364	0	0	0	no	no
YBL036C	924	0	0	0	no	no
YBL037W	3078	0	1	0	no	no
YBL038W	812	0	0	0	no	no
YBL039C	1875	0	0	1	no	no
YBL039W-B	180	0	0	0	no	yes
YBL040C	761	0	0	1	yes	yes
YBL041W	816	0	1	0	no	no
YBL042C	2138	0	1	2	yes	yes
YBL043W	774	0	0	1	no	no
YBL044W	369	0	0	0	no	no
YBL045C	1733	0	0	3	no	no
YBL046W	1326	0	0	1	no	no
YBL047C	4513	1	1	1	no	no
YBL049W	417	1	0	0	no	no
YBL050W	1017	0	0	0	no	no
YBL051C	2007	0	1	3	no	no
YBL052C	2496	0	0	0	no	no
YBL054W	1874	1	0	0	no	no
YBL055C	1421	0	0	0	no	no
YBL056W	1882	0	0	2	no	no
YBL057C	702	0	1	0	no	yes
YBL058W	1419	0	0	0	no	no
YBL059C-A	563	0	0	0	no	no
YBL059W	582	0	0	0	no	yes
YBL060W	2064	0	0	0	no	no
YBL061C	2271	0	0	0	no	no
YBL063W	3336	0	0	2	no	no
YBL064C	868	0	0	2	no	no
YBL066C	3447	2	3	5	no	no
YBL067C	2244	0	0	0	no	no
YBL068W	1122	0	0	0	no	no
YBL069W	1429	0	0	0	no	no
YBL071C-B	99	0	0	0	no	no
YBL071W-A	533	0	0	0	no	no
YBL072C	1003	0	0	0	no	no
YBL074C	1068	0	0	2	no	no
YBL075C	1950	0	0	1	no	no
YBL076C	3301	0	1	3	no	no
YBL078C	354	0	1	0	no	no
YBL079W	4816	0	1	2	no	no
YBL080C	1626	0	0	0	no	no
YBL081W	1107	1	3	2	no	no
YBL082C	1377	2	5	0	yes	yes
YBL084C	2277	0	2	2	no	no
YBL085W	2943	0	1	0	no	no
YBL086C	1401	0	0	0	no	no
YBL087C	504	0	0	0	no	no
YBL088C	8364	0	1	1	no	no
YBL089W	1475	0	5	0	yes	yes
YBL090W	534	0	0	0	no	no
YBL091C	1367	0	0	1	no	no
YBL091C-A	528	0	2	0	yes	yes
YBL092W	797	0	0	0	no	no
YBL093C	905	0	0	0	no	no
YBL095W	933	0	0	0	no	no
YBL097W	2265	0	0	0	no	no
YBL098W	1529	0	0	0	no	no
YBL099W	2203	0	0	1	no	no
YBL100W-A	1317	0	0	0	no	no
YBL100W-B	5313	0	1	2	no	no
YBL100W-C	120	1	1	0	no	no
YBL101C	3354	0	3	1	no	no
YBL102W	887	0	1	1	yes	yes
YBL103C	1461	0	0	1	no	no
YBL104C	3117	0	0	1	no	no
YBL105C	3456	0	1	3	no	no
YBL106C	3033	0	1	0	no	no
YBL107C	591	0	0	0	no	no
YBL108C-A	129	0	0	0	no	no
YBL111C	2004	0	0	2	no	no
YBL112C	318	0	0	0	no	no
YBL113C	2379	0	1	16	no	no
YBR001C	2343	0	0	1	no	no
YBR002C	1000	0	0	0	no	no
YBR003W	1575	0	0	1	no	no
YBR004C	1447	2	1	0	yes	yes
YBR005W	823	0	1	0	yes	yes
YBR006W	1494	0	0	1	no	no
YBR007C	2211	0	0	1	no	no
YBR008C	1647	1	3	1	yes	yes
YBR009C	484	0	0	0	no	no
YBR010W	582	0	0	0	no	no
YBR011C	965	0	0	1	no	no
YBR012W-A	1323	1	1	0	no	no
YBR012W-B	5271	1	2	2	no	no
YBR013C	390	0	0	0	yes	no
YBR014C	760	0	1	0	yes	yes
YBR015C	2031	0	0	0	yes	yes
YBR016W	633	1	0	0	yes	no
YBR017C	2883	0	0	1	no	no
YBR018C	1101	0	0	1	no	no
YBR019C	2100	0	0	0	no	no
YBR020W	1587	0	0	0	no	no
YBR021W	1902	0	2	0	yes	yes
YBR022W	769	0	0	1	no	no
YBR023C	3668	0	3	4	yes	yes
YBR024W	906	0	0	0	no	no
YBR025C	1408	0	0	0	no	no
YBR026C	1235	0	0	0	no	no
YBR028C	1578	0	0	1	no	no
YBR029C	2180	0	1	0	no	yes
YBR030W	1838	0	0	0	no	no
YBR031W	1353	0	2	2	no	no
YBR033W	2760	0	1	1	no	no
YBR034C	1223	0	0	0	no	no
YBR035C	803	0	0	0	no	no
YBR036C	1339	0	1	0	yes	yes
YBR037C	960	0	0	1	no	no
YBR038W	3158	1	2	1	yes	yes
YBR039W	1208	0	0	0	no	no
YBR040W	897	0	2	0	yes	yes
YBR041W	2240	0	0	0	yes	yes
YBR042C	1285	0	2	0	yes	yes
YBR043C	2345	0	7	1	yes	yes
YBR044C	1719	0	1	0	no	no
YBR045C	1920	0	0	1	no	no
YBR046C	1082	0	0	0	no	no
YBR047W	528	0	0	0	no	no
YBR048W	709	0	0	0	no	no
YBR049C	2433	0	4	3	no	no
YBR050C	1017	0	1	2	no	no
YBR052C	709	0	0	0	no	no
YBR053C	1171	0	0	0	no	no
YBR054W	1713	0	1	2	yes	yes
YBR055C	2700	0	0	0	no	no
YBR056W	1582	0	0	1	no	no
YBR056W-A	201	0	0	1	no	no
YBR057C	1101	1	0	0	no	no
YBR058C	2393	0	0	1	no	no
YBR058C-A	396	0	0	0	yes	yes
YBR059C	3327	0	1	4	no	no
YBR060C	1863	0	0	2	no	no
YBR061C	1144	0	0	0	no	no
YBR062C	637	0	0	1	no	no
YBR063C	1215	0	0	1	no	no
YBR065C	1095	0	0	0	no	no
YBR066C	663	0	0	0	no	no
YBR067C	773	0	3	1	yes	no
YBR068C	2082	0	1	3	yes	yes
YBR069C	2068	0	4	0	yes	yes
YBR070C	797	0	1	0	yes	yes
YBR071W	957	0	0	0	no	no
YBR072C-A	162	0	0	0	no	no
YBR072W	870	0	0	2	no	no
YBR073W	2914	0	1	0	no	no
YBR074W	2962	0	4	2	no	yes
YBR076W	1065	0	1	0	no	no
YBR077C	814	0	0	0	no	no
YBR078W	1611	0	1	7	yes	no
YBR079C	2985	0	2	1	no	no
YBR080C	2420	0	0	1	no	no
YBR081C	3999	0	0	3	no	no
YBR082C	778	0	0	0	no	no
YBR083W	1461	1	0	0	no	no
YBR084C-A	796	0	0	0	no	no
YBR084W	3160	0	0	4	no	no
YBR085C-A	649	0	0	0	no	no
YBR085W	1182	0	0	1	no	yes
YBR086C	3183	2	2	3	yes	yes
YBR087W	1130	0	0	0	no	no
YBR088C	805	0	0	0	no	no
YBR089C-A	873	0	0	0	no	no
YBR090C	369	0	0	0	yes	yes
YBR091C	444	0	0	0	no	no
YBR092C	1440	0	0	3	yes	no
YBR093C	1488	0	0	4	yes	no
YBR094W	2409	0	0	1	no	no
YBR095C	1293	0	2	0	no	no
YBR096W	847	0	0	0	no	no
YBR097W	4365	0	0	1	no	no
YBR098W	2076	0	0	1	no	no
YBR101C	922	0	0	0	no	no
YBR102C	2262	0	0	2	no	no
YBR103W	1608	0	0	1	no	no
YBR104W	1137	0	0	0	no	no
YBR105C	1089	0	0	1	no	no
YBR106W	753	0	0	0	yes	yes
YBR107C	738	0	0	1	no	no
YBR108W	2844	1	1	1	no	no
YBR109C	644	0	0	0	no	no
YBR110W	1451	0	1	0	yes	yes
YBR111C	779	0	0	0	no	no
YBR111W-A	475	0	0	0	no	no
YBR112C	3188	3	1	0	no	no
YBR114W	2373	0	1	1	no	no
YBR115C	4322	0	0	3	no	no
YBR117C	2046	0	0	1	no	no
YBR118W	1479	0	0	2	no	no
YBR119W	897	0	0	0	no	no
YBR120C	489	0	0	0	no	no
YBR121C	2166	0	1	2	no	no
YBR122C	740	0	0	0	no	no
YBR123C	1950	0	0	1	no	no
YBR125C	1528	0	0	2	no	no
YBR126C	1653	0	0	1	no	no
YBR126W-A	207	0	0	0	no	yes
YBR127C	1748	0	0	0	no	no
YBR128C	1035	0	0	0	no	no
YBR129C	1136	1	0	1	no	no
YBR130C	1278	0	0	0	no	no
YBR131W	2115	0	0	0	no	no
YBR132C	1791	0	3	2	yes	yes
YBR133C	2549	0	2	0	no	no
YBR135W	658	1	0	0	no	no
YBR136W	7107	0	2	1	no	no
YBR137W	895	0	0	0	no	no
YBR138C	1575	0	0	0	no	no
YBR139W	1724	0	1	0	yes	no
YBR140C	9279	3	6	5	no	no
YBR141C	1014	0	0	0	no	no
YBR142W	2510	0	1	0	no	no
YBR143C	1452	0	2	0	no	no
YBR145W	1219	0	0	1	no	no
YBR146W	1103	0	0	0	no	no
YBR147W	891	0	2	0	no	yes
YBR148W	1830	0	0	0	no	no
YBR149W	1166	1	0	0	no	no
YBR150C	3285	0	2	4	no	no
YBR151W	1232	0	1	0	no	no
YBR152W	876	0	0	0	no	no
YBR153W	735	0	0	0	no	no
YBR154C	832	0	1	0	no	no
YBR155W	1158	0	0	0	no	no
YBR156C	2097	0	0	0	no	no
YBR157C	768	1	0	0	no	no
YBR158W	2062	0	0	1	no	no
YBR159W	1272	0	0	1	yes	yes
YBR160W	1054	0	0	0	no	no
YBR161W	1131	0	0	1	yes	yes
YBR162C	1759	0	1	6	yes	no
YBR162W-A	363	0	0	0	yes	yes
YBR163W	1758	0	0	1	no	no
YBR164C	766	0	0	0	no	no
YBR165W	954	0	0	1	no	no
YBR166C	1490	0	0	0	no	no
YBR167C	423	0	0	0	no	no
YBR168W	1242	0	0	0	yes	yes
YBR169C	2082	0	0	0	no	no
YBR170C	1913	0	0	0	no	no
YBR171W	776	0	1	0	yes	yes
YBR172C	2430	0	1	1	no	no
YBR173C	510	0	1	1	no	no
YBR175W	1008	0	0	0	no	no
YBR176W	939	0	0	0	no	no
YBR177C	1473	0	0	0	no	no
YBR179C	2568	0	0	0	no	no
YBR180W	1719	0	4	0	yes	yes
YBR181C	810	0	0	0	no	no
YBR182C	1359	0	1	1	no	no
YBR182C-A	195	0	0	1	no	no
YBR183W	1268	0	0	0	yes	yes
YBR184W	1572	0	0	0	no	no
YBR185C	1004	0	0	0	no	no
YBR186W	1695	0	0	1	no	no
YBR187W	1047	0	4	1	yes	yes
YBR188C	539	0	0	0	no	no
YBR189W	682	0	0	0	no	no
YBR191W	510	0	0	0	no	no
YBR192W	1134	0	0	0	no	no
YBR193C	963	0	0	0	no	no
YBR194W	372	0	0	0	no	no
YBR195C	1359	0	0	0	no	no
YBR196C	1846	0	0	3	no	no
YBR196C-A	150	0	1	1	yes	yes
YBR196C-B	105	0	0	0	no	no
YBR197C	820	0	0	0	no	no
YBR198C	2397	0	0	2	no	no
YBR199W	1599	0	1	0	yes	yes
YBR200W	1926	0	0	0	no	no
YBR200W-A	165	0	0	0	yes	no
YBR201C-A	204	0	0	0	no	yes
YBR201W	636	0	1	0	yes	yes
YBR202W	2778	0	0	2	no	no
YBR203W	2775	0	1	3	no	no
YBR204C	1128	0	0	0	no	no
YBR205W	1215	0	1	0	yes	yes
YBR207W	1550	0	4	0	yes	yes
YBR208C	5508	0	0	2	no	no
YBR210W	672	0	0	0	yes	yes
YBR211C	1166	0	1	1	no	no
YBR212W	2392	2	1	2	no	no
YBR213W	825	0	0	1	no	no
YBR214W	1848	0	1	1	no	no
YBR215W	1878	0	0	0	no	no
YBR216C	2025	0	0	0	no	no
YBR217W	561	0	0	0	no	no
YBR218C	3778	0	0	1	no	no
YBR219C	384	0	1	0	yes	yes
YBR220C	1958	0	1	0	yes	yes
YBR221C	1518	0	0	1	no	no
YBR221W-A	105	0	0	0	no	no
YBR222C	1846	0	0	0	no	no
YBR223C	1635	0	1	1	no	no
YBR225W	2703	0	0	0	no	no
YBR227C	1563	0	0	0	no	no
YBR228W	915	0	0	0	no	no
YBR229C	2991	1	1	0	yes	no
YBR230C	430	0	0	0	no	no
YBR230W-A	383	0	0	0	no	no
YBR231C	1011	0	0	1	no	no
YBR233W	1242	0	1	2	no	no
YBR233W-A	560	0	0	0	no	no
YBR234C	1247	0	0	0	no	no
YBR235W	3525	0	6	2	yes	yes
YBR236C	1485	0	0	1	no	no
YBR237W	2550	0	0	2	no	no
YBR238C	2196	0	1	2	no	no
YBR239C	1590	0	0	1	no	no
YBR240C	1353	1	2	0	no	no
YBR241C	1599	0	6	2	yes	yes
YBR242W	932	0	0	0	no	no
YBR243C	1347	0	2	0	yes	yes
YBR244W	649	0	0	0	no	no
YBR245C	3390	1	0	1	no	no
YBR246W	1295	0	0	1	no	no
YBR247C	1550	0	1	0	no	no
YBR248C	1790	0	0	1	no	no
YBR249C	1338	0	0	2	no	no
YBR250W	1572	0	1	0	no	no
YBR251W	1044	0	0	0	no	no
YBR252W	522	0	0	0	no	no
YBR253W	506	0	0	0	no	no
YBR254C	672	0	0	0	no	no
YBR255C-A	363	0	0	1	yes	yes
YBR255W	2085	0	0	0	yes	yes
YBR256C	769	0	0	0	no	no
YBR257W	840	0	0	0	no	no
YBR258C	429	0	0	0	no	no
YBR259W	2067	0	1	0	no	no
YBR260C	2123	0	2	0	no	no
YBR261C	834	0	0	0	no	no
YBR262C	420	0	0	1	no	no
YBR263W	1473	0	0	0	no	no
YBR264C	735	0	0	0	no	no
YBR265W	1143	0	0	2	yes	yes
YBR267W	1309	0	0	0	no	no
YBR268W	420	0	0	0	no	no
YBR269C	549	0	0	0	no	no
YBR270C	1638	0	0	1	no	no
YBR271W	1260	0	0	1	no	no
YBR272C	1611	0	0	1	no	no
YBR273C	1438	0	0	0	no	no
YBR274W	1823	0	0	0	no	no
YBR275C	5751	0	1	2	no	no
YBR276C	2551	0	0	1	no	no
YBR278W	699	0	1	0	no	no
YBR279W	1338	0	0	0	no	no
YBR280C	1914	0	0	2	no	no
YBR281C	2637	0	2	1	no	no
YBR282W	441	0	0	0	no	no
YBR283C	1760	0	2	0	yes	yes
YBR284W	2394	0	0	0	no	no
YBR285W	435	0	0	0	no	no
YBR286W	1697	0	1	4	yes	no
YBR287W	1373	0	5	0	yes	yes
YBR288C	1560	0	0	0	no	no
YBR289W	2718	3	1	1	no	no
YBR290W	966	0	0	0	yes	yes
YBR291C	1091	0	0	0	no	no
YBR293W	2038	0	3	0	yes	yes
YBR294W	2580	0	4	1	yes	yes
YBR295W	3651	0	4	1	yes	yes
YBR296C	1725	0	5	3	yes	yes
YBR296C-A	120	0	0	0	no	no
YBR297W	1407	1	0	0	no	no
YBR298C	1845	0	1	0	yes	yes
YBR298C-A	222	0	0	0	no	no
YBR299W	1755	0	0	0	no	no
YBR301W	363	0	1	2	yes	no
YBR302C	1140	0	1	0	yes	yes
YCL001W	673	0	1	0	yes	yes
YCL001W-A	462	0	0	0	no	no
YCL001W-B	255	0	0	0	no	no
YCL002C	898	0	0	0	yes	yes
YCL004W	1566	0	2	0	no	no
YCL005W	929	0	0	0	yes	yes
YCL005W-A	326	0	1	0	yes	yes
YCL008C	1274	1	0	1	no	no
YCL009C	1003	0	0	1	no	no
YCL010C	873	0	1	0	no	no
YCL011C	1385	0	0	2	no	no
YCL012C	585	0	0	0	yes	yes
YCL014W	4911	1	1	2	no	no
YCL016C	1312	0	0	0	no	no
YCL017C	1713	0	0	1	no	no
YCL018W	1095	0	2	0	no	no
YCL019W	5313	0	1	1	no	no
YCL020W	1317	0	0	0	no	no
YCL021W-A	378	0	1	0	yes	yes
YCL024W	3114	0	2	1	no	no
YCL025C	2164	0	4	3	yes	yes
YCL026C-A	582	0	1	0	no	no
YCL026C-B	582	0	0	0	no	no
YCL027W	1628	1	2	1	yes	yes
YCL028W	1292	0	1	0	no	no
YCL029C	1323	0	0	0	no	no
YCL030C	2503	0	0	0	no	no
YCL031C	1015	0	0	0	no	no
YCL032W	1041	0	0	0	no	no
YCL033C	585	0	0	1	no	no
YCL034W	1269	0	0	0	no	no
YCL035C	469	0	0	0	no	no
YCL036W	1790	0	0	1	no	no
YCL037C	1522	0	1	2	no	no
YCL038C	1587	1	1	1	yes	yes
YCL039W	2238	1	1	0	no	no
YCL040W	1714	0	1	0	no	no
YCL042W	360	0	0	0	no	no
YCL043C	1682	0	1	2	yes	no
YCL044C	1428	0	1	2	no	no
YCL045C	2359	0	1	1	yes	yes
YCL047C	868	0	0	0	no	no
YCL048W	1392	0	1	0	yes	yes
YCL048W-A	240	0	2	0	yes	yes
YCL049C	1190	0	1	0	yes	no
YCL050C	1115	0	0	0	no	no
YCL051W	1752	1	1	0	no	no
YCL052C	1437	0	0	0	yes	yes
YCL054W	2526	0	0	0	no	no
YCL055W	1316	0	0	0	no	no
YCL056C	435	0	0	0	no	no
YCL057C-A	420	0	0	0	no	yes
YCL057W	2283	0	1	4	no	no
YCL058C	459	0	2	2	yes	yes
YCL058W-A	342	0	0	0	no	no
YCL059C	1070	0	0	0	no	no
YCL061C	3291	0	0	1	no	no
YCL063W	1272	0	0	0	no	no
YCL064C	1180	0	0	2	no	no
YCL066W	528	0	0	0	no	no
YCL067C	633	0	0	0	no	no
YCL068C	783	0	0	1	no	no
YCL069W	1377	0	1	3	yes	yes
YCL073C	1848	0	2	2	yes	yes
YCR002C	1042	0	0	2	no	no
YCR003W	552	0	0	0	no	no
YCR004C	1080	0	0	0	no	no
YCR005C	1555	0	0	0	no	no
YCR007C	720	0	2	0	yes	yes
YCR008W	2201	0	2	1	no	no
YCR009C	922	0	0	1	no	no
YCR010C	852	0	2	2	yes	yes
YCR011C	3340	0	3	1	yes	yes
YCR012W	1460	0	0	4	no	no
YCR014C	1749	0	0	0	no	no
YCR015C	954	0	0	0	no	no
YCR016W	873	0	0	0	no	no
YCR017C	3077	0	4	2	yes	yes
YCR018C	806	0	0	0	no	no
YCR019W	1092	0	0	1	no	no
YCR020C	686	0	0	0	no	no
YCR020C-A	421	0	0	0	no	no
YCR020W-B	237	0	0	0	no	no
YCR021C	999	1	1	1	yes	yes
YCR023C	2157	0	1	1	yes	yes
YCR024C	1479	0	0	0	no	no
YCR024C-A	123	0	0	1	yes	yes
YCR024C-B	439	0	1	1	yes	yes
YCR026C	2507	0	3	1	yes	yes
YCR027C	998	0	0	1	no	no
YCR028C	1768	0	1	1	yes	yes
YCR028C-A	632	0	0	0	no	no
YCR030C	2828	0	1	1	no	no
YCR031C	514	0	0	1	no	no
YCR032W	6504	1	0	1	no	no
YCR033W	3681	1	3	2	no	no
YCR034W	1240	0	1	1	yes	yes
YCR035C	1185	0	0	0	no	no
YCR036W	1122	0	0	0	no	no
YCR037C	2772	0	4	2	yes	yes
YCR038C	1929	0	0	1	no	no
YCR039C	633	0	0	0	no	no
YCR040W	528	0	0	0	no	no
YCR041W	333	0	1	1	no	yes
YCR042C	4224	0	1	1	no	no
YCR043C	575	0	0	0	yes	yes
YCR044C	1194	0	2	0	yes	yes
YCR045C	1476	0	0	0	yes	no
YCR046C	615	0	0	1	no	no
YCR047C	1063	0	0	0	no	no
YCR048W	2016	0	1	2	yes	yes
YCR050C	309	0	0	0	no	no
YCR051W	809	0	0	0	no	no
YCR052W	1683	0	1	0	no	no
YCR053W	1633	0	0	2	no	no
YCR054C	1692	1	0	1	no	no
YCR057C	2999	0	0	0	no	no
YCR059C	953	0	0	0	no	no
YCR060W	475	0	0	0	no	no
YCR061W	2314	0	6	0	no	yes
YCR063W	474	0	0	0	no	no
YCR065W	1819	1	0	1	no	no
YCR066W	1464	0	0	0	no	no
YCR067C	3399	2	4	2	no	no
YCR068W	1563	0	2	0	yes	yes
YCR069W	1287	0	0	1	yes	no
YCR071C	441	0	0	0	no	no
YCR072C	1661	0	0	0	no	no
YCR073C	3996	0	0	0	no	no
YCR073W-A	1077	0	0	1	no	no
YCR075C	899	0	1	0	yes	yes
YCR075W-A	343	0	0	1	no	no
YCR076C	856	0	0	0	no	no
YCR077C	2571	0	1	1	no	no
YCR079W	1329	0	0	0	no	no
YCR081W	4284	0	0	0	no	no
YCR082W	516	0	0	0	no	no
YCR083W	526	0	0	0	no	no
YCR084C	2668	3	5	2	no	no
YCR086W	573	0	0	0	no	no
YCR087C-A	648	0	0	0	no	no
YCR088W	1900	0	0	1	no	no
YCR089W	4830	1	14	0	yes	no
YCR090C	624	0	0	0	no	no
YCR091W	2163	0	0	0	no	no
YCR092C	3057	0	0	0	no	no
YCR093W	6327	0	2	1	no	no
YCR094W	1311	0	0	0	yes	yes
YCR095C	1089	0	0	0	no	no
YCR095W-A	159	0	0	0	no	no
YCR096C	360	0	0	0	no	no
YCR097W	381	0	0	1	no	no
YCR098C	1557	0	2	0	yes	yes
YCR099C	468	0	0	0	no	no
YCR100C	951	0	0	1	no	no
YCR101C	549	0	0	0	no	no
YCR102C	1107	0	1	0	no	no
YCR104W	375	0	1	2	yes	yes
YCR105W	1086	0	0	0	no	no
YCR106W	2499	0	2	1	no	no
YCR107W	1092	0	0	2	no	no
YCR108C	192	0	0	0	no	no
YDL001W	1293	0	0	0	no	yes
YDL002C	612	0	0	0	no	no
YDL003W	1701	0	0	0	no	no
YDL004W	768	0	0	0	no	no
YDL005C	1296	0	0	2	no	no
YDL006W	1296	0	0	0	no	no
YDL007C-A	258	0	0	0	no	no
YDL007W	1434	0	0	0	no	no
YDL008W	623	0	0	1	no	no
YDL009C	324	0	0	2	no	yes
YDL010W	696	0	1	0	yes	yes
YDL012C	467	1	0	0	yes	no
YDL013W	1860	0	0	0	no	no
YDL014W	1328	0	0	5	no	no
YDL015C	1173	0	1	2	yes	yes
YDL017W	1524	0	0	0	no	no
YDL018C	824	0	0	0	yes	yes
YDL019C	4158	1	0	0	no	no
YDL020C	1958	0	1	3	no	no
YDL021W	936	0	0	0	no	no
YDL022C-A	249	0	0	0	no	no
YDL022W	1380	0	0	1	no	no
YDL024C	1407	0	0	2	yes	no
YDL025C	1863	0	1	2	no	no
YDL027C	1263	0	4	2	no	yes
YDL028C	2295	0	0	1	no	no
YDL029W	1313	0	0	1	no	no
YDL030W	1593	0	0	0	no	no
YDL031W	2988	0	0	0	no	no
YDL033C	1254	0	1	1	no	no
YDL035C	2886	0	2	5	yes	yes
YDL036C	1389	0	0	2	no	no
YDL037C	987	0	1	1	no	no
YDL039C	2097	0	3	0	no	no
YDL040C	2680	1	0	0	no	no
YDL042C	1689	0	1	5	no	no
YDL043C	801	0	0	0	no	no
YDL044C	1323	0	0	0	no	no
YDL045C	1090	0	0	0	no	no
YDL045W-A	440	0	0	0	no	no
YDL046W	859	0	0	0	yes	yes
YDL047W	1315	0	0	0	no	no
YDL048C	1473	0	2	1	no	no
YDL049C	807	0	1	1	yes	no
YDL051W	961	0	0	0	no	no
YDL052C	1011	0	0	1	yes	yes
YDL053C	898	0	0	0	no	no
YDL054C	1618	0	3	0	yes	yes
YDL055C	1458	0	0	2	no	no
YDL056W	2502	0	2	0	no	no
YDL057W	987	0	0	0	no	no
YDL058W	5373	0	0	0	no	no
YDL059C	717	0	0	0	no	no
YDL060W	2507	0	0	1	no	no
YDL061C	760	0	0	0	no	no
YDL063C	2144	0	0	1	no	no
YDL064W	594	0	0	0	no	no
YDL065C	1029	0	0	0	no	no
YDL066W	1450	0	0	1	no	no
YDL067C	449	0	0	0	yes	yes
YDL069C	690	0	0	0	no	no
YDL070W	2072	0	0	3	no	no
YDL072C	732	0	2	0	yes	yes
YDL073W	2955	0	1	0	no	no
YDL074C	2103	0	0	0	no	no
YDL075W	433	0	0	0	no	no
YDL076C	1178	0	1	0	no	no
YDL077C	3150	0	0	2	no	no
YDL078C	1145	0	0	0	no	no
YDL079C	1506	0	0	0	no	no
YDL080C	1830	0	0	1	no	no
YDL081C	452	0	0	1	no	no
YDL082W	769	0	1	0	no	no
YDL083C	550	0	0	0	no	no
YDL084W	1608	0	0	1	no	no
YDL085C-A	490	0	0	0	no	no
YDL085W	1638	0	1	0	no	no
YDL086W	908	0	0	1	no	no
YDL087C	786	0	0	0	no	no
YDL088C	1877	1	0	2	no	no
YDL089W	1455	0	2	1	yes	yes
YDL090C	1327	0	0	0	no	no
YDL091C	1368	0	0	1	no	yes
YDL092W	588	0	0	1	no	no
YDL093W	2500	0	0	3	yes	yes
YDL095W	2632	0	2	2	yes	yes
YDL097C	1387	0	0	0	no	no
YDL098C	585	0	0	0	no	no
YDL099W	1026	0	0	0	no	no
YDL100C	1147	0	0	1	no	no
YDL101C	1542	0	0	0	no	no
YDL102W	3294	0	0	2	no	no
YDL103C	1583	0	0	0	no	no
YDL104C	1224	0	1	0	no	no
YDL105W	1209	0	0	0	no	no
YDL106C	1680	0	0	4	no	no
YDL107W	1056	0	0	0	no	no
YDL108W	1046	0	0	0	no	no
YDL109C	1944	1	0	1	no	no
YDL110C	670	0	0	0	no	no
YDL111C	798	0	1	0	no	no
YDL112W	4464	1	0	0	no	no
YDL113C	1923	0	1	0	no	no
YDL114W	927	0	0	0	no	no
YDL115C	1062	0	0	0	no	no
YDL116W	2289	0	0	0	no	no
YDL117W	2658	0	0	0	no	no
YDL119C	924	0	0	0	no	no
YDL120W	776	0	0	0	no	no
YDL121C	641	0	1	0	yes	yes
YDL122W	2430	0	1	1	no	yes
YDL123W	485	0	1	1	yes	yes
YDL124W	1068	0	0	0	no	no
YDL125C	801	0	0	0	no	no
YDL126C	2607	0	0	2	no	no
YDL127W	927	0	1	0	no	no
YDL128W	1500	0	3	1	yes	yes
YDL129W	876	0	0	1	no	no
YDL130W	433	0	1	2	no	no
YDL130W-A	261	0	0	0	no	no
YDL131W	1479	0	0	2	no	no
YDL132W	2817	0	0	0	no	no
YDL133C-A	280	0	0	0	no	no
YDL133W	1314	0	1	0	yes	yes
YDL134C	1625	0	0	2	no	no
YDL135C	841	0	0	0	no	no
YDL136W	528	0	0	0	no	no
YDL137W	1072	0	0	1	no	no
YDL138W	2292	1	1	4	yes	yes
YDL139C	672	0	0	0	no	no
YDL140C	5350	1	0	1	no	no
YDL141W	2522	0	1	2	no	no
YDL142C	852	0	2	0	no	yes
YDL143W	1728	0	0	1	no	no
YDL144C	1184	0	0	0	no	no
YDL145C	3983	0	1	3	no	no
YDL146W	1476	1	1	1	no	no
YDL147W	1525	0	0	0	no	no
YDL148C	2433	0	1	2	no	no
YDL149W	2994	0	2	3	yes	yes
YDL150W	1269	0	0	0	no	no
YDL153C	1833	0	0	0	no	no
YDL154W	2706	0	0	1	no	no
YDL155W	1545	1	0	0	no	no
YDL156W	1569	0	1	0	no	no
YDL157C	528	0	0	0	no	no
YDL159W	1548	0	1	0	no	no
YDL159W-A	132	0	0	0	no	no
YDL160C	1852	1	0	3	no	no
YDL160C-A	433	0	0	0	no	no
YDL161W	1365	1	0	0	no	no
YDL164C	2452	0	2	0	no	no
YDL165W	662	0	0	0	no	no
YDL166C	685	0	0	0	no	no
YDL167C	2355	0	1	6	no	no
YDL168W	1277	0	0	1	no	no
YDL169C	672	0	0	0	no	no
YDL170W	1587	0	0	0	no	no
YDL171C	6585	0	3	4	no	no
YDL173W	1060	0	0	2	no	no
YDL174C	1892	0	1	0	no	no
YDL175C	1035	0	0	1	no	no
YDL176W	2127	0	0	0	no	no
YDL177C	513	0	0	0	no	no
YDL178W	1675	0	0	0	no	no
YDL179W	915	0	2	0	no	no
YDL180W	2063	1	0	1	yes	yes
YDL181W	433	0	0	0	no	no
YDL182W	1401	0	0	2	no	no
YDL183C	963	0	1	0	no	no
YDL184C	290	0	0	0	no	no
YDL185W	3346	0	1	5	no	no
YDL186W	834	1	0	1	no	no
YDL188C	1380	0	0	1	no	no
YDL189W	1374	1	0	2	no	no
YDL190C	3197	0	0	2	no	no
YDL191W	513	0	0	0	no	no
YDL192W	641	0	0	1	no	no
YDL193W	1334	0	0	0	yes	yes
YDL194W	2655	0	1	1	yes	yes
YDL195W	4069	0	1	0	no	no
YDL197C	1578	0	0	0	no	no
YDL198C	1140	0	0	2	no	no
YDL199C	2064	0	3	1	yes	yes
YDL200C	567	0	0	0	no	no
YDL201W	1003	0	0	0	no	no
YDL202W	887	0	0	1	no	no
YDL203C	2192	1	1	1	no	no
YDL204W	1182	0	1	1	yes	yes
YDL205C	1274	0	0	0	no	no
YDL206W	2289	0	4	0	yes	yes
YDL207W	1617	0	1	0	no	no
YDL208W	625	0	0	0	no	no
YDL209C	1020	0	0	1	no	no
YDL210W	1716	0	5	1	yes	yes
YDL211C	1119	0	1	0	yes	yes
YDL212W	824	0	1	0	yes	yes
YDL213C	745	0	0	0	no	no
YDL214C	2100	0	0	4	no	no
YDL215C	3635	0	1	1	no	no
YDL216C	1323	0	0	0	no	no
YDL217C	925	0	0	0	no	yes
YDL218W	954	0	1	1	yes	yes
YDL219W	558	0	0	0	no	no
YDL220C	2775	0	0	0	no	no
YDL222C	930	0	2	0	yes	yes
YDL223C	3141	0	0	6	no	no
YDL224C	2454	0	1	1	no	no
YDL225W	1656	0	0	0	no	no
YDL226C	1156	0	0	0	no	no
YDL227C	1761	0	0	0	no	no
YDL229W	1982	0	1	1	no	no
YDL230W	1122	0	1	0	no	no
YDL231C	3378	0	1	1	yes	yes
YDL232W	419	0	0	1	yes	yes
YDL233W	1377	0	2	0	no	no
YDL234C	2241	0	1	1	no	no
YDL235C	730	0	0	0	no	no
YDL236W	1148	0	0	0	no	no
YDL237W	1271	0	0	0	yes	yes
YDL238C	1470	0	0	1	no	no
YDL239C	2373	0	0	0	no	no
YDL240W	3054	0	1	0	no	no
YDL241W	372	0	0	0	yes	no
YDL243C	990	0	0	2	no	no
YDL244W	1023	0	1	1	no	no
YDL245C	1704	0	1	1	yes	yes
YDL246C	1074	0	0	3	no	no
YDL247W	1830	0	2	0	yes	yes
YDL248W	1152	0	1	0	yes	yes
YDR001C	2542	0	0	1	no	no
YDR002W	852	0	1	0	no	no
YDR003W	747	0	1	0	yes	yes
YDR003W-A	317	0	0	0	no	no
YDR004W	1383	0	0	0	no	no
YDR005C	1188	1	0	2	no	no
YDR006C	2706	0	1	4	no	no
YDR007W	902	0	0	0	no	no
YDR009W	1563	0	0	2	no	no
YDR011W	4987	0	2	0	yes	yes
YDR012W	1204	0	2	3	no	no
YDR013W	746	0	0	0	no	no
YDR014W	1944	0	0	0	no	no
YDR014W-A	489	0	0	0	no	no
YDR016C	387	0	0	0	no	no
YDR017C	3153	0	0	1	no	no
YDR018C	1191	0	1	0	yes	yes
YDR019C	1392	0	0	0	no	no
YDR020C	1173	0	0	1	no	no
YDR021W	1200	0	0	0	no	no
YDR022C	591	0	0	0	no	no
YDR023W	1568	0	0	2	no	no
YDR025W	577	0	0	0	no	no
YDR026C	1713	0	1	0	no	no
YDR027C	2670	0	0	1	no	no
YDR028C	3620	1	0	0	no	no
YDR030C	1521	0	0	2	no	no
YDR031W	366	0	0	0	no	no
YDR032C	784	0	0	0	no	no
YDR033W	1643	0	1	4	yes	yes
YDR034C	2373	0	2	2	no	no
YDR034C-A	207	0	0	0	no	yes
YDR034C-C	1317	0	0	0	no	no
YDR034C-D	5313	0	1	1	no	no
YDR034W-B	156	1	0	0	no	no
YDR035W	1424	0	0	0	no	no
YDR036C	1681	0	0	0	no	no
YDR037W	1915	0	0	0	no	no
YDR038C	3276	0	3	3	yes	yes
YDR039C	3276	0	3	3	yes	yes
YDR040C	3276	0	3	3	yes	yes
YDR041W	778	0	0	0	no	no
YDR042C	603	0	0	0	no	no
YDR043C	696	0	0	1	no	no
YDR044W	1248	0	0	2	no	no
YDR045C	642	0	0	0	no	no
YDR046C	1955	0	1	2	yes	yes
YDR047W	1362	0	0	2	no	no
YDR049W	1899	0	1	0	no	no
YDR050C	834	0	0	1	no	no
YDR051C	1078	0	0	0	no	no
YDR052C	2115	0	1	2	no	no
YDR054C	1400	1	0	1	no	no
YDR055W	1545	0	2	4	yes	no
YDR056C	764	0	0	0	yes	no
YDR057W	1629	0	0	0	yes	no
YDR058C	981	0	0	0	no	no
YDR059C	590	0	0	0	no	no
YDR060W	3218	0	0	4	no	no
YDR061W	1788	0	0	0	no	no
YDR062W	2049	0	0	3	yes	no
YDR063W	633	0	0	0	no	no
YDR064W	561	0	0	0	no	no
YDR065W	1098	0	0	0	no	no
YDR066C	591	0	0	0	no	no
YDR067C	675	0	0	0	no	no
YDR068W	933	0	0	1	no	no
YDR069C	2781	2	1	2	no	no
YDR070C	282	0	0	0	no	no
YDR071C	714	0	0	0	no	no
YDR072C	2326	0	3	1	yes	yes
YDR073W	1157	0	0	0	no	no
YDR074W	3006	1	0	2	no	no
YDR075W	927	0	0	0	no	no
YDR076W	1221	0	0	0	no	no
YDR077W	1417	0	3	3	yes	no
YDR078C	672	0	0	0	no	no
YDR079C-A	444	0	0	0	no	no
YDR079W	336	0	0	0	no	no
YDR080W	2979	0	0	1	no	no
YDR081C	2778	0	1	3	no	no
YDR082W	1485	0	0	0	no	no
YDR083W	1179	0	0	0	no	no
YDR084C	764	1	1	0	yes	yes
YDR085C	1863	0	1	0	no	no
YDR086C	522	0	0	0	yes	yes
YDR087C	905	0	0	0	no	no
YDR088C	1149	0	0	0	no	no
YDR089W	2610	0	1	0	no	yes
YDR090C	1380	0	2	1	yes	yes
YDR091C	2214	0	0	2	no	no
YDR092W	621	0	0	0	no	no
YDR093W	4839	0	3	5	yes	yes
YDR096W	2685	0	2	5	no	no
YDR097C	3729	0	0	0	no	no
YDR098C	858	0	0	0	no	no
YDR098C-A	1323	1	1	0	no	no
YDR098C-B	5268	1	2	2	no	no
YDR099W	1872	1	0	0	no	no
YDR100W	588	0	0	1	yes	yes
YDR101C	1884	0	0	1	no	no
YDR103W	2754	1	2	1	no	no
YDR104C	3738	0	0	0	no	no
YDR105C	1738	0	2	1	yes	yes
YDR106W	855	0	0	1	no	no
YDR107C	2096	0	3	1	yes	yes
YDR108W	2097	0	1	0	no	no
YDR109C	2148	0	0	0	no	no
YDR110W	1701	0	1	1	no	no
YDR111C	1751	0	1	0	no	no
YDR113C	1122	0	0	0	no	no
YDR114C	303	0	0	1	no	yes
YDR115W	439	0	1	0	no	no
YDR116C	980	0	0	0	no	no
YDR117C	1698	0	0	0	no	no
YDR118W	1959	0	0	3	no	no
YDR119W	2440	0	2	0	yes	yes
YDR119W-A	201	0	0	0	yes	yes
YDR120C	1911	0	0	1	no	no
YDR121W	794	0	0	0	no	no
YDR122W	3195	0	0	0	no	no
YDR123C	915	0	0	0	no	no
YDR124W	975	0	0	0	no	no
YDR125C	1362	0	0	1	no	no
YDR126W	1011	0	2	1	yes	yes
YDR127W	4993	0	0	3	no	no
YDR128W	3447	0	0	0	no	no
YDR129C	2108	0	2	2	no	no
YDR130C	876	0	0	0	no	no
YDR131C	1671	0	1	1	no	no
YDR132C	1488	0	1	1	no	no
YDR135C	4658	0	5	2	yes	yes
YDR137W	1992	0	0	0	no	no
YDR138W	2259	0	0	0	no	no
YDR139C	413	0	0	0	no	no
YDR140W	802	0	0	0	no	no
YDR141C	5097	0	3	0	no	no
YDR142C	1128	0	0	0	no	no
YDR143C	1964	0	0	3	no	no
YDR144C	2021	0	0	0	yes	no
YDR145W	1620	2	0	1	no	no
YDR146C	2130	0	1	1	no	no
YDR147W	1605	0	0	0	no	no
YDR148C	1724	0	0	0	no	no
YDR150W	8247	0	0	1	no	no
YDR151C	1113	0	2	1	no	no
YDR152W	866	0	0	0	no	no
YDR153C	1236	0	0	1	no	no
YDR155C	610	0	0	1	no	no
YDR156W	544	0	0	1	no	no
YDR158W	1244	0	0	2	no	no
YDR159W	3906	0	1	1	no	no
YDR160W	2559	0	5	1	yes	yes
YDR161W	1282	0	0	0	no	no
YDR162C	711	0	0	0	no	no
YDR163W	528	0	0	0	no	no
YDR164C	2175	0	0	1	no	no
YDR165W	1613	0	0	0	no	no
YDR166C	2916	1	0	1	no	no
YDR167W	725	0	0	0	no	no
YDR168W	1649	0	0	0	no	no
YDR169C	1542	0	1	1	no	no
YDR169C-A	150	0	0	0	no	no
YDR170C	6476	0	1	2	no	no
YDR170W-A	1323	0	1	1	no	no
YDR171W	1128	0	0	1	no	no
YDR172W	2273	0	0	1	no	no
YDR173C	1068	0	0	1	no	no
YDR174W	932	0	0	1	no	no
YDR175C	960	0	0	0	no	no
YDR176W	2109	0	0	0	no	no
YDR177W	795	0	0	0	no	no
YDR178W	904	0	2	2	no	yes
YDR179C	489	0	0	0	no	no
YDR179W-A	1392	1	0	1	no	no
YDR180W	4482	1	3	2	no	no
YDR181C	1446	0	0	0	no	no
YDR182W	1600	0	1	0	yes	yes
YDR182W-A	204	0	0	0	yes	yes
YDR183W	693	0	0	0	no	no
YDR184C	885	0	1	1	no	no
YDR185C	540	0	0	0	no	no
YDR186C	2778	1	1	2	no	no
YDR188W	1855	0	0	0	no	no
YDR189W	2135	0	0	1	no	no
YDR190C	1479	0	0	0	no	no
YDR191W	1113	0	0	1	no	no
YDR192C	1293	0	0	2	no	no
YDR194C	2151	0	0	0	no	no
YDR194W-A	153	0	0	0	no	no
YDR195W	1602	0	2	0	no	no
YDR196C	829	0	0	0	no	no
YDR197W	1170	0	0	0	no	no
YDR198C	1440	0	0	1	no	no
YDR200C	1815	1	1	1	yes	no
YDR201W	498	0	0	0	no	no
YDR202C	1056	0	0	0	no	no
YDR204W	1210	0	0	0	no	no
YDR205W	2284	0	4	1	yes	yes
YDR206W	3023	0	1	0	no	no
YDR207C	2511	0	1	2	no	no
YDR208W	2492	1	1	2	no	no
YDR210C-C	1323	1	1	0	no	no
YDR210C-D	5268	1	2	2	no	no
YDR210W	446	0	0	0	no	no
YDR210W-A	1317	0	0	0	no	no
YDR210W-B	5313	0	1	1	no	no
YDR211W	2362	0	0	1	no	no
YDR212W	1807	0	0	3	no	no
YDR213W	2742	3	2	2	no	no
YDR214W	1250	0	1	0	no	no
YDR216W	3972	0	1	2	no	no
YDR217C	3930	0	0	0	no	no
YDR218C	1272	0	0	0	no	no
YDR219C	1398	0	1	0	no	no
YDR221W	2314	0	0	2	yes	no
YDR222W	1471	0	0	1	no	no
YDR223W	1404	0	1	2	no	no
YDR224C	536	0	0	0	no	no
YDR225W	617	0	0	0	no	no
YDR226W	842	0	0	0	no	no
YDR227W	4077	0	0	0	no	no
YDR228C	1881	1	1	1	no	no
YDR229W	1362	0	0	1	no	no
YDR231C	791	0	0	0	no	no
YDR232W	2052	0	2	1	no	no
YDR233C	991	0	0	1	yes	yes
YDR234W	2451	0	1	1	no	no
YDR235W	1635	0	0	0	no	no
YDR236C	761	0	1	0	yes	yes
YDR237W	1142	0	0	0	no	no
YDR238C	3230	0	1	2	no	no
YDR239C	2364	0	0	0	no	no
YDR240C	1479	0	0	0	no	no
YDR242W	1650	0	2	0	no	no
YDR243C	1767	0	2	1	no	no
YDR244W	1839	0	0	0	no	no
YDR245W	1383	0	1	0	yes	yes
YDR246W	660	0	0	0	no	no
YDR246W-A	201	0	0	0	yes	no
YDR247W	1386	0	0	1	no	no
YDR248C	717	0	0	0	no	no
YDR249C	1241	0	0	0	no	no
YDR251W	2907	1	0	4	no	no
YDR252W	450	0	0	0	no	no
YDR253C	576	0	0	1	no	no
YDR254W	1377	0	0	0	no	no
YDR255C	1266	0	0	0	no	yes
YDR256C	1548	0	0	2	no	no
YDR257C	1556	0	0	0	no	no
YDR258C	2436	0	1	0	no	no
YDR259C	1152	0	0	0	no	no
YDR260C	696	0	0	0	no	no
YDR261C	1848	0	2	3	yes	no
YDR261C-C	1323	1	1	0	no	no
YDR261C-D	4815	1	2	2	no	no
YDR261W-A	1317	0	0	0	no	no
YDR261W-B	5313	0	1	1	no	no
YDR262W	1055	0	0	0	yes	no
YDR263C	1293	0	0	0	no	no
YDR264C	2591	0	3	0	yes	yes
YDR265W	1297	0	0	0	no	yes
YDR266C	2235	0	0	0	no	no
YDR267C	1179	0	0	0	no	no
YDR268W	1324	0	0	0	no	no
YDR270W	3015	0	1	2	yes	yes
YDR272W	921	0	0	0	no	no
YDR273W	1098	0	0	1	no	no
YDR275W	708	0	1	0	yes	yes
YDR276C	418	0	1	0	yes	yes
YDR277C	1302	0	1	0	no	no
YDR279W	1053	0	0	1	no	no
YDR280W	1177	0	0	0	no	no
YDR281C	466	0	1	0	yes	yes
YDR282C	1245	0	0	0	no	no
YDR283C	4980	0	0	0	no	no
YDR284C	1200	0	2	0	yes	yes
YDR285W	2628	0	0	1	no	no
YDR286C	469	0	0	0	no	no
YDR287W	879	0	0	1	no	no
YDR288W	1057	0	0	0	no	no
YDR289C	1230	0	0	2	no	no
YDR291W	3234	0	0	1	no	no
YDR292C	2045	0	0	0	no	no
YDR293C	4253	1	1	1	no	no
YDR294C	1839	0	0	2	yes	no
YDR295C	2025	0	0	0	no	no
YDR296W	812	0	0	0	no	no
YDR297W	1274	0	1	2	yes	yes
YDR298C	928	0	0	0	no	no
YDR299W	1605	0	0	0	no	no
YDR300C	1537	0	1	0	no	no
YDR301W	4074	0	0	0	no	no
YDR302W	861	0	1	0	yes	yes
YDR303C	2658	0	0	2	no	no
YDR304C	767	0	0	1	yes	no
YDR305C	654	0	0	0	no	no
YDR306C	1437	0	1	0	no	no
YDR307W	2198	1	0	0	yes	yes
YDR308C	423	0	0	0	no	no
YDR309C	1221	0	1	1	no	no
YDR310C	3189	0	2	1	no	no
YDR311W	1929	0	0	0	no	no
YDR312W	1362	0	0	0	no	no
YDR313C	861	0	0	0	no	no
YDR314C	2079	0	2	0	no	no
YDR315C	846	0	0	0	no	no
YDR316W	1416	0	0	0	no	yes
YDR316W-A	1323	1	1	0	no	no
YDR316W-B	5268	1	2	2	no	no
YDR317W	1245	0	0	1	no	no
YDR318W	1107	0	0	0	no	no
YDR319C	1015	0	0	0	no	yes
YDR320C	2007	0	1	1	no	no
YDR320C-A	273	0	0	0	no	no
YDR321W	1263	0	0	1	no	no
YDR322C-A	508	0	0	0	no	no
YDR322W	1104	0	0	1	no	no
YDR323C	1548	0	0	0	no	no
YDR324C	2331	0	1	2	no	no
YDR325W	3108	0	0	1	no	no
YDR326C	4648	1	0	5	no	yes
YDR328C	826	0	0	0	no	no
YDR329C	1430	0	0	0	yes	yes
YDR330W	1503	0	0	1	no	no
YDR331W	1305	0	1	0	yes	yes
YDR332W	2070	0	0	0	no	no
YDR333C	2399	0	1	0	no	no
YDR334W	4545	0	1	1	no	no
YDR335W	4118	0	0	0	no	no
YDR336W	945	0	0	0	no	no
YDR337W	963	0	0	0	no	no
YDR338C	2088	0	3	0	yes	yes
YDR339C	632	0	0	0	no	no
YDR341C	2021	0	0	0	no	no
YDR342C	1713	0	1	7	yes	yes
YDR343C	1713	0	1	7	yes	yes
YDR345C	1924	0	1	8	yes	yes
YDR346C	1856	0	1	0	no	no
YDR347W	1167	0	0	0	no	no
YDR348C	1880	0	0	1	no	no
YDR349C	1977	0	1	0	yes	no
YDR350C	2055	0	1	1	no	no
YDR351W	2595	0	0	0	no	no
YDR352W	1286	0	3	0	yes	yes
YDR353W	1067	0	0	0	no	no
YDR354W	1304	0	2	1	no	no
YDR356W	2835	0	0	2	no	no
YDR357C	482	0	0	0	no	no
YDR358W	1674	0	0	0	no	no
YDR359C	2949	0	0	1	no	no
YDR361C	1116	0	0	2	no	no
YDR362C	2019	0	0	1	no	no
YDR363W	1371	0	0	0	no	no
YDR363W-A	369	0	0	0	no	no
YDR364C	1368	0	0	0	no	no
YDR365C	1887	0	0	1	no	no
YDR365W-A	1323	1	1	0	no	no
YDR365W-B	5268	1	2	2	no	no
YDR366C	399	0	1	0	yes	yes
YDR367W	785	0	1	1	yes	yes
YDR368W	1174	0	0	2	no	no
YDR369C	2565	0	0	1	no	no
YDR370C	1329	0	0	0	no	no
YDR371W	1536	0	1	0	yes	yes
YDR372C	1410	0	0	1	no	no
YDR373W	728	0	0	0	no	no
YDR374C	921	0	0	0	no	no
YDR374W-A	477	0	0	0	no	no
YDR375C	1417	0	0	1	no	yes
YDR376W	1560	0	0	0	no	no
YDR377W	787	0	0	0	no	no
YDR378C	456	0	0	0	no	no
YDR379C-A	240	0	0	0	no	no
YDR379W	3030	0	0	0	no	no
YDR380W	2177	0	0	0	no	yes
YDR381C-A	345	0	0	0	no	yes
YDR381W	958	0	0	1	no	no
YDR382W	546	0	0	1	no	no
YDR383C	717	0	0	0	no	no
YDR384C	1058	0	0	1	yes	yes
YDR385W	2710	0	0	1	no	no
YDR386W	1899	0	0	0	no	no
YDR387C	1937	0	3	1	yes	yes
YDR388W	1615	0	2	1	no	no
YDR389W	1965	0	1	1	no	no
YDR390C	1985	0	0	1	no	no
YDR391C	788	0	0	1	no	no
YDR392W	1014	0	0	0	no	no
YDR393W	1371	0	0	0	no	yes
YDR394W	1467	0	0	0	no	no
YDR395W	3034	0	0	1	no	no
YDR397C	573	0	1	0	no	no
YDR398W	2186	0	0	0	no	no
YDR399W	836	0	0	1	no	no
YDR400W	1380	0	0	0	no	no
YDR402C	1470	0	2	1	no	yes
YDR403W	1611	0	1	1	no	no
YDR404C	835	0	0	0	no	no
YDR405W	792	0	0	0	no	no
YDR406W	4590	0	2	5	yes	yes
YDR407C	3911	0	2	0	no	no
YDR408C	847	0	0	0	no	no
YDR409W	2715	0	1	5	no	no
YDR410C	755	0	1	0	yes	yes
YDR411C	1115	0	2	0	yes	yes
YDR412W	708	0	0	0	no	no
YDR414C	1388	0	1	1	yes	yes
YDR415C	1309	0	1	0	yes	no
YDR416W	2580	0	0	1	no	no
YDR418W	600	0	1	0	no	no
YDR419W	1899	0	0	0	no	no
YDR420W	5409	1	31	2	yes	yes
YDR421W	2853	0	0	2	no	no
YDR422C	2626	0	0	0	no	no
YDR423C	1230	0	1	1	no	no
YDR424C	332	0	0	0	no	no
YDR425W	1878	1	3	0	no	no
YDR427W	1313	0	0	0	no	no
YDR428C	786	0	0	0	no	no
YDR429C	921	0	0	0	no	no
YDR430C	2970	0	0	1	no	no
YDR432W	1245	1	0	0	no	no
YDR434W	1819	0	0	2	yes	yes
YDR435C	1153	0	0	0	no	no
YDR436W	2133	0	0	0	no	no
YDR437W	423	0	0	0	yes	yes
YDR438W	1113	0	5	2	no	yes
YDR439W	1044	0	0	0	no	no
YDR440W	1749	1	0	0	no	no
YDR441C	861	0	0	0	no	no
YDR443C	4263	1	3	1	no	no
YDR444W	2064	0	1	1	no	no
YDR446W	909	0	0	0	no	no
YDR447C	526	0	0	0	no	no
YDR448W	1305	0	0	0	no	no
YDR449C	1323	0	0	0	no	no
YDR450W	583	0	0	0	no	no
YDR451C	1305	0	0	0	no	no
YDR452W	2215	0	0	1	yes	yes
YDR453C	591	0	1	0	no	no
YDR454C	680	0	0	1	no	no
YDR456W	1975	0	5	0	yes	yes
YDR457W	9807	1	2	4	no	no
YDR458C	1992	0	0	0	yes	yes
YDR459C	1372	0	2	2	yes	yes
YDR460W	966	0	0	0	no	no
YDR461C-A	405	0	0	0	no	no
YDR461W	111	0	0	0	no	no
YDR462W	606	0	0	0	no	no
YDR463W	1765	0	1	2	no	no
YDR464W	4308	0	1	1	no	no
YDR465C	1420	0	0	1	no	no
YDR466W	2697	0	3	0	no	no
YDR468C	675	0	1	1	yes	yes
YDR469W	620	0	0	1	no	no
YDR470C	1509	0	0	1	no	yes
YDR471W	550	0	0	1	no	no
YDR472W	1360	0	1	0	no	no
YDR473C	1410	0	0	0	no	no
YDR475C	2631	1	1	0	no	no
YDR476C	864	1	0	1	no	no
YDR477W	2285	1	1	1	no	no
YDR478W	597	0	0	0	no	no
YDR479C	1665	0	1	3	yes	yes
YDR480W	972	0	0	1	no	no
YDR481C	1787	0	0	0	yes	yes
YDR482C	688	0	0	0	no	no
YDR483W	1510	0	0	1	yes	no
YDR484W	1926	0	0	0	no	no
YDR485C	2388	0	0	0	no	no
YDR486C	842	0	0	0	no	no
YDR487C	764	0	0	0	no	no
YDR488C	1602	0	1	1	no	no
YDR489W	885	0	0	0	no	no
YDR490C	2301	0	1	0	no	no
YDR492W	1185	0	2	0	yes	yes
YDR493W	560	0	0	0	no	no
YDR494W	1086	0	0	1	no	no
YDR495C	3036	0	1	1	no	no
YDR496C	2057	0	0	0	no	no
YDR497C	1916	0	4	1	yes	yes
YDR498C	1226	0	1	0	yes	no
YDR499W	2244	0	1	0	no	no
YDR500C	342	0	0	0	no	no
YDR501W	1566	0	2	1	no	no
YDR502C	1458	0	0	0	no	no
YDR503C	1006	0	1	0	yes	yes
YDR504C	384	0	1	3	yes	yes
YDR505C	2526	1	0	3	no	no
YDR506C	1827	0	0	0	no	yes
YDR507C	3429	0	0	2	no	no
YDR508C	2333	0	4	4	yes	yes
YDR510W	508	0	0	0	no	no
YDR511W	491	0	0	0	no	no
YDR512C	598	0	0	0	no	no
YDR513W	534	0	1	0	no	yes
YDR514C	1452	0	0	0	no	no
YDR515W	1344	1	1	0	no	no
YDR516C	1694	0	1	1	no	no
YDR517W	1371	0	1	0	no	no
YDR518W	1624	0	0	0	yes	no
YDR519W	682	0	1	1	yes	no
YDR520C	2319	0	0	1	no	no
YDR522C	1509	0	1	0	yes	no
YDR523C	1473	0	0	0	no	no
YDR524C	1449	1	0	2	no	no
YDR524C-B	361	0	1	4	yes	yes
YDR524W-C	90	0	0	0	no	no
YDR525W-A	545	0	1	0	yes	yes
YDR527W	1320	0	0	1	no	no
YDR528W	1272	0	1	1	no	no
YDR529C	600	0	0	0	no	no
YDR530C	1080	0	0	0	no	no
YDR531W	1230	0	0	1	no	no
YDR532C	1158	0	0	0	no	no
YDR533C	821	0	0	1	no	no
YDR534C	1587	0	5	1	yes	no
YDR536W	1710	0	2	0	yes	yes
YDR538W	940	0	2	1	no	no
YDR539W	1675	0	2	0	no	no
YDR540C	540	0	0	0	no	no
YDR541C	1345	0	0	1	no	no
YDR542W	363	0	1	2	yes	no
YDR545W	5391	0	1	11	no	no
YEL001C	783	0	0	0	yes	yes
YEL002C	1467	0	1	1	yes	yes
YEL003W	461	0	0	0	no	no
YEL004W	1029	1	2	1	yes	yes
YEL005C	849	0	0	0	no	no
YEL006W	1195	0	1	0	no	yes
YEL007W	2380	1	1	4	no	no
YEL009C	1489	0	1	0	no	no
YEL011W	2115	0	0	2	no	no
YEL012W	657	0	0	2	no	no
YEL013W	1737	0	1	0	no	no
YEL015W	1735	0	0	0	no	no
YEL016C	1722	0	0	0	yes	no
YEL017C-A	609	0	0	1	yes	yes
YEL017W	1233	0	1	1	yes	yes
YEL018W	840	0	0	0	no	no
YEL019C	804	0	0	0	no	no
YEL020C	1683	0	0	0	no	no
YEL020W-A	381	0	0	0	no	no
YEL021W	804	0	0	1	no	no
YEL022W	4380	0	2	1	no	no
YEL023C	2049	0	0	0	no	no
YEL024W	1232	0	1	0	no	no
YEL025C	3845	0	2	2	no	yes
YEL026W	558	0	0	1	no	no
YEL027W	788	0	0	2	yes	yes
YEL029C	1094	0	0	0	no	no
YEL030W	1935	0	0	1	no	no
YEL031W	3759	0	2	2	yes	yes
YEL032W	3109	0	0	1	no	no
YEL033W	420	0	0	1	yes	yes
YEL034W	693	0	0	1	no	no
YEL035C	501	0	1	2	no	no
YEL036C	1682	1	1	0	yes	yes
YEL037C	1492	0	1	0	no	no
YEL038W	765	0	0	0	no	no
YEL039C	342	0	0	0	no	no
YEL040W	1538	1	2	1	yes	no
YEL041W	1488	0	1	0	no	no
YEL042W	1846	1	1	2	yes	yes
YEL043W	2948	0	2	2	yes	no
YEL044W	655	0	0	1	no	no
YEL046C	1728	0	0	1	no	no
YEL047C	1507	0	0	1	no	no
YEL048C	1031	0	0	0	no	no
YEL049W	363	0	1	2	yes	no
YEL050C	1358	0	0	1	no	no
YEL051W	922	0	0	0	no	no
YEL052W	1679	0	0	0	no	no
YEL053C	2202	0	0	0	no	no
YEL054C	714	0	1	0	no	no
YEL055C	3069	0	0	1	no	no
YEL056W	1500	0	0	0	no	no
YEL057C	702	0	0	0	no	no
YEL058W	1782	0	1	0	no	no
YEL059C-A	405	0	0	0	no	no
YEL060C	2370	0	0	3	yes	no
YEL061C	3003	0	1	3	no	no
YEL062W	1848	0	0	0	no	no
YEL063C	1965	0	4	2	yes	yes
YEL064C	1443	0	3	1	yes	yes
YEL065W	2098	1	4	2	yes	yes
YEL066W	597	0	0	0	no	no
YEL067C	588	0	0	0	no	no
YEL068C	333	0	0	0	no	no
YEL069C	1695	0	1	2	yes	yes
YEL070W	1509	0	0	1	no	no
YEL071W	1641	0	0	0	no	no
YEL072W	696	0	0	0	no	no
YEL073C	324	0	1	0	no	no
YEL075C	369	0	0	0	no	no
YEL076C	651	0	0	0	no	no
YEL076C-A	651	0	0	0	no	no
YEL077C	3834	0	1	10	no	no
YER001W	2751	0	1	1	yes	yes
YER002W	696	0	0	0	no	no
YER003C	1375	0	0	0	no	no
YER004W	1092	0	0	1	no	no
YER005W	1984	0	0	0	yes	yes
YER006W	1648	0	0	2	no	no
YER007C-A	741	0	0	0	no	no
YER007W	1557	0	0	0	no	no
YER008C	4011	0	3	0	no	no
YER009W	559	0	0	0	no	no
YER010C	876	0	0	0	no	no
YER011W	985	0	3	1	yes	no
YER012W	776	0	0	0	no	no
YER013W	3438	0	1	1	no	no
YER014C-A	462	0	0	1	no	no
YER014W	1761	0	0	0	no	no
YER015W	2235	0	0	0	no	no
YER016W	1035	0	0	0	no	no
YER017C	2423	0	2	0	no	yes
YER018C	865	0	0	0	no	no
YER019C-A	347	0	0	0	yes	yes
YER019W	1634	0	2	0	yes	yes
YER020W	1632	0	0	1	no	no
YER021W	1700	0	0	0	no	no
YER022W	2064	0	0	2	no	no
YER023W	958	0	0	0	no	no
YER024W	2772	0	1	2	no	no
YER025W	1891	0	0	2	no	no
YER026C	1003	0	2	0	no	yes
YER027C	1382	0	0	1	no	no
YER028C	1185	0	1	3	no	no
YER029C	591	0	0	0	no	no
YER030W	462	0	0	0	no	no
YER031C	812	0	0	0	no	no
YER032W	2631	0	1	0	no	no
YER033C	3231	1	3	4	no	no
YER034W	799	0	0	0	no	no
YER035W	783	0	0	0	no	no
YER036C	1940	0	0	1	no	no
YER037W	966	0	0	0	no	no
YER038C	1395	0	0	1	no	no
YER038W-A	381	0	0	0	no	yes
YER039C	750	0	3	0	yes	yes
YER039C-A	219	0	0	0	yes	yes
YER040W	2193	0	2	5	no	no
YER041W	2280	0	0	1	no	no
YER042W	555	0	0	0	no	no
YER043C	1560	0	0	4	no	no
YER044C	619	0	2	0	yes	yes
YER044C-A	1227	0	0	1	no	no
YER045C	1470	0	1	3	no	no
YER046W	432	0	0	0	no	no
YER047C	2694	1	2	2	no	no
YER048C	1344	0	0	0	no	no
YER048W-A	686	0	0	0	no	no
YER049W	2119	0	0	0	no	no
YER050C	534	0	0	0	no	no
YER051W	1479	0	0	1	no	no
YER052C	1754	0	0	4	no	no
YER053C	903	0	0	0	no	yes
YER053C-A	114	0	0	1	yes	yes
YER054C	1647	0	0	2	no	no
YER055C	1093	0	1	1	no	no
YER056C	1778	0	2	3	yes	yes
YER056C-A	443	0	0	0	no	no
YER057C	479	0	0	0	no	no
YER058W	324	0	0	0	no	yes
YER059W	1263	0	0	0	no	no
YER060W	1854	0	1	5	yes	yes
YER060W-A	1593	0	2	3	yes	yes
YER061C	1329	0	0	1	no	no
YER062C	1098	0	0	1	no	no
YER063W	871	0	1	0	no	no
YER064C	1843	0	1	0	no	no
YER065C	1674	0	0	2	no	no
YER066W	558	0	0	0	no	no
YER067W	486	0	0	0	no	no
YER068W	1764	0	1	0	no	no
YER069W	2592	0	0	2	no	no
YER070W	2911	0	2	1	no	no
YER071C	381	0	0	0	no	no
YER072W	576	0	0	0	yes	yes
YER073W	1872	0	1	1	no	no
YER074W	540	0	0	0	no	no
YER074W-A	347	0	0	0	yes	yes
YER075C	2787	0	3	2	no	no
YER076C	909	0	0	1	yes	no
YER077C	2067	0	0	0	no	no
YER078C	1659	0	0	1	no	no
YER078W-A	165	0	1	0	no	no
YER079W	633	0	0	1	no	no
YER080W	1966	0	0	0	no	no
YER081W	1790	0	0	1	no	no
YER082C	1808	0	0	0	no	no
YER083C	902	0	0	0	yes	yes
YER084W	387	0	0	1	no	no
YER085C	522	0	0	0	no	no
YER086W	1935	0	0	4	no	no
YER087C-B	470	0	0	0	yes	yes
YER087W	1731	0	0	0	no	no
YER088C	2593	1	6	1	no	no
YER089C	1754	0	0	0	no	no
YER090W	1680	0	0	2	no	no
YER091C	2558	0	1	2	no	no
YER092W	378	0	0	0	no	no
YER093C	4293	0	3	0	no	no
YER093C-A	414	0	0	0	yes	yes
YER094C	962	0	0	0	no	no
YER095W	1486	0	0	0	no	no
YER096W	1539	0	0	2	no	no
YER098W	2265	0	0	1	no	no
YER099C	1281	0	0	0	no	no
YER100W	1112	0	0	0	yes	yes
YER101C	1293	0	0	1	no	no
YER102W	1036	0	0	0	no	no
YER103W	1929	0	0	0	no	no
YER104W	627	0	0	0	no	no
YER105C	4434	0	1	2	no	no
YER106W	909	0	0	1	no	no
YER107C	1388	0	0	0	no	no
YER110C	3459	0	2	0	no	no
YER111C	3282	1	1	2	no	no
YER112W	564	0	0	3	no	no
YER113C	2121	0	4	1	yes	yes
YER114C	3123	0	0	2	no	no
YER115C	576	0	0	0	no	no
YER116C	825	0	0	1	no	no
YER117W	510	0	0	0	no	no
YER118C	1455	0	2	1	yes	yes
YER119C	1575	0	5	0	yes	yes
YER120W	861	0	1	0	yes	yes
YER121W	345	0	1	0	no	no
YER122C	1686	0	0	1	no	no
YER123W	1575	1	0	1	no	no
YER124C	2060	0	1	0	no	no
YER125W	3315	0	0	1	no	no
YER126C	935	0	1	0	no	no
YER127W	1182	0	0	0	no	no
YER128W	612	0	0	0	no	no
YER129W	3429	0	1	1	no	yes
YER130C	1332	0	1	1	no	no
YER131W	867	0	0	1	no	no
YER132C	5262	0	1	7	no	no
YER133W	1228	0	0	0	no	no
YER134C	794	0	0	0	no	no
YER136W	1762	0	0	0	no	no
YER137C	447	0	0	0	no	no
YER137C-A	1323	1	1	0	no	no
YER138C	5268	1	2	2	no	no
YER138W-A	105	0	0	0	no	no
YER139C	681	0	0	0	no	no
YER140W	1671	1	3	0	no	yes
YER141W	2711	0	1	0	no	yes
YER142C	891	0	0	0	no	no
YER143W	1502	0	1	0	no	no
YER144C	2418	0	2	0	no	no
YER145C	1327	0	4	1	yes	yes
YER146W	367	0	0	0	no	no
YER147C	1968	0	0	0	no	no
YER148W	913	0	0	0	no	no
YER149C	1586	0	0	1	no	no
YER150W	633	0	2	0	yes	no
YER151C	2739	0	2	2	no	no
YER152C	1364	0	0	1	no	no
YER153C	765	0	0	0	no	no
YER154W	1297	0	3	1	no	yes
YER155C	6694	3	2	4	no	no
YER156C	1121	0	0	0	no	no
YER157W	2406	0	0	0	no	no
YER158C	1722	0	4	1	no	no
YER159C	718	0	0	0	no	no
YER159C-A	1323	1	1	0	no	no
YER160C	5268	1	2	2	no	no
YER161C	1002	0	0	0	no	no
YER162C	2265	0	0	0	no	no
YER163C	753	0	0	0	no	no
YER164W	4407	0	1	2	no	no
YER165W	2019	0	1	3	no	no
YER166W	4798	0	2	4	yes	yes
YER167W	2556	0	1	1	no	no
YER168C	1723	0	0	0	no	no
YER169W	2391	1	0	0	no	no
YER170W	678	0	0	0	no	no
YER171W	2337	0	2	2	no	no
YER172C	6492	0	0	0	no	no
YER173W	1980	0	0	1	no	no
YER174C	820	0	0	0	no	no
YER175C	900	0	0	0	no	no
YER175W-A	165	0	0	0	no	no
YER176W	3366	0	1	0	no	no
YER177W	1021	1	0	0	no	no
YER178W	1415	0	0	0	no	no
YER179W	1005	0	0	0	no	no
YER180C	804	0	0	1	no	no
YER180C-A	258	0	0	0	no	no
YER182W	735	0	0	0	no	yes
YER183C	708	0	0	0	no	no
YER184C	2385	0	0	3	no	yes
YER185W	912	0	4	0	yes	yes
YER186C	1101	0	0	0	no	no
YER187W	426	0	0	0	no	no
YER188C-A	300	0	0	0	no	no
YER189W	369	0	0	0	no	no
YER190C-B	483	0	1	1	no	no
YER190W	5046	0	1	11	no	no
YFL001W	1370	0	0	0	no	no
YFL002C	1821	0	0	0	no	no
YFL002W-A	5313	0	1	1	no	no
YFL002W-B	1317	0	0	0	no	no
YFL003C	2637	0	0	1	no	no
YFL004W	2707	0	1	0	yes	yes
YFL005W	1028	0	0	0	no	no
YFL007W	6623	0	4	3	no	no
YFL008W	3678	0	1	0	no	no
YFL009W	2606	0	1	5	no	no
YFL010C	790	1	0	0	no	no
YFL010W-A	285	0	0	0	no	no
YFL011W	1641	0	1	2	yes	yes
YFL012W	447	0	0	0	no	no
YFL013C	2079	0	0	0	no	no
YFL014W	543	0	0	0	no	no
YFL016C	1631	0	0	4	no	no
YFL017C	681	0	0	0	no	no
YFL017W-A	337	0	0	0	no	no
YFL018C	1652	0	0	2	no	no
YFL020C	369	0	1	2	yes	no
YFL021W	1679	1	0	4	no	no
YFL022C	1666	0	0	0	no	no
YFL023W	2391	0	0	1	no	no
YFL024C	2499	2	0	0	no	no
YFL025C	3090	0	5	2	yes	yes
YFL026W	1296	0	4	0	yes	yes
YFL027C	1494	0	0	0	no	no
YFL028C	953	0	0	0	no	no
YFL029C	1107	0	0	0	no	no
YFL030W	1158	0	0	0	no	no
YFL031W	1201	0	0	1	no	no
YFL033C	5313	0	2	3	no	no
YFL034C-A	460	0	0	0	no	no
YFL034C-B	864	0	0	0	no	no
YFL034W	3222	0	1	2	yes	yes
YFL036W	4056	0	0	1	no	no
YFL037W	1666	0	1	1	no	no
YFL038C	768	0	0	0	no	no
YFL039C	1338	0	0	2	no	no
YFL040W	1623	0	1	0	yes	yes
YFL041W	2055	0	1	0	yes	no
YFL041W-A	192	0	0	0	no	no
YFL042C	2025	0	0	1	yes	yes
YFL044C	1118	0	0	0	no	no
YFL045C	985	0	0	1	no	no
YFL046W	803	0	0	0	no	yes
YFL047W	2205	0	1	1	no	no
YFL048C	1448	0	1	0	yes	yes
YFL049W	1872	0	0	0	no	no
YFL050C	2577	0	0	0	yes	yes
YFL051C	483	0	1	1	yes	yes
YFL052W	1398	0	1	0	no	no
YFL053W	1776	0	0	0	no	no
YFL054C	1941	0	1	3	yes	yes
YFL055W	1677	0	0	2	yes	yes
YFL058W	1023	0	1	1	no	no
YFL059W	897	0	0	0	no	no
YFL060C	669	0	0	1	no	no
YFL061W	678	0	0	0	no	no
YFL062W	1140	0	1	0	yes	yes
YFL064C	525	0	0	1	no	no
YFL065C	309	0	0	0	no	no
YFL066C	1179	0	0	1	no	no
YFL067W	528	0	1	3	yes	yes
YFL068W	483	0	1	1	yes	yes
YFR001W	734	0	0	0	no	no
YFR002W	2619	0	0	0	no	no
YFR003C	623	0	0	0	no	no
YFR004W	1017	0	0	0	no	no
YFR005C	1573	0	0	0	no	no
YFR006W	1879	0	0	0	yes	yes
YFR007W	1062	0	0	0	no	no
YFR008W	666	1	0	0	no	no
YFR009W	2391	0	0	1	no	no
YFR010W	1675	0	0	0	no	no
YFR011C	513	0	0	0	no	no
YFR012W	609	0	2	0	yes	yes
YFR012W-A	87	0	0	0	no	no
YFR013W	2364	0	0	1	no	no
YFR014C	1737	0	0	0	no	no
YFR015C	2127	0	1	3	no	no
YFR016C	3702	0	0	0	no	no
YFR017C	588	0	0	1	no	no
YFR018C	1293	0	0	0	no	no
YFR019W	6837	1	6	7	no	no
YFR020W	699	0	1	0	no	no
YFR021W	1680	0	1	0	no	no
YFR022W	2202	0	3	2	no	no
YFR023W	1836	0	0	1	no	no
YFR024C-A	1533	0	1	4	no	no
YFR025C	1124	1	0	0	no	no
YFR026C	510	0	1	0	no	yes
YFR027W	846	0	0	0	no	no
YFR028C	1749	1	0	0	no	no
YFR029W	2037	0	2	0	no	no
YFR030W	3210	0	2	1	no	no
YFR031C	3513	0	1	1	no	no
YFR031C-A	924	0	0	4	no	no
YFR032C	870	0	0	1	no	no
YFR032C-A	588	0	0	0	no	no
YFR032C-B	264	0	0	0	yes	yes
YFR033C	675	0	1	0	no	no
YFR034C	1317	0	1	0	no	no
YFR035C	345	1	2	1	yes	yes
YFR036W	375	0	0	2	no	no
YFR037C	1792	0	0	0	no	no
YFR038W	2562	1	0	0	no	no
YFR039C	1692	0	0	1	no	no
YFR040W	3009	0	0	3	no	no
YFR041C	888	0	0	0	yes	yes
YFR042W	748	0	0	0	yes	yes
YFR043C	714	0	0	1	no	no
YFR044C	1493	0	0	1	no	no
YFR045W	1052	0	1	1	no	yes
YFR046C	1086	0	0	0	no	no
YFR047C	971	0	0	1	no	no
YFR048W	1989	0	1	2	yes	yes
YFR049W	652	0	0	0	no	no
YFR050C	959	0	0	0	no	no
YFR051C	1734	0	2	2	no	no
YFR052W	1066	0	0	0	no	no
YFR053C	1695	0	0	2	no	no
YFR055W	1493	0	1	0	no	no
YFR057W	456	0	0	0	no	no
YGL001C	1207	0	0	3	no	no
YGL002W	926	0	1	1	yes	yes
YGL003C	2025	0	1	3	no	no
YGL004C	1254	0	0	1	no	no
YGL005C	840	0	0	0	no	no
YGL006W	3932	0	6	2	yes	yes
YGL006W-A	111	0	0	0	no	no
YGL007C-A	87	0	0	0	no	no
YGL008C	3486	0	3	4	yes	yes
YGL009C	2528	0	1	2	no	no
YGL010W	750	0	0	0	yes	yes
YGL011C	879	0	0	0	no	no
YGL012W	1552	0	1	1	yes	yes
YGL013C	3207	1	1	5	no	no
YGL014W	3125	0	1	3	no	no
YGL015C	393	0	0	0	no	no
YGL016W	3246	0	0	0	no	no
YGL017W	1612	0	0	0	no	no
YGL018C	555	0	0	0	no	no
YGL019W	1007	0	0	0	no	no
YGL020C	814	0	2	0	yes	no
YGL021W	2387	1	2	3	no	no
YGL022W	2296	0	2	1	yes	yes
YGL023C	2045	0	1	0	no	no
YGL025C	1258	1	2	0	no	no
YGL026C	2213	0	1	2	no	no
YGL027C	2619	0	0	3	yes	no
YGL028C	2063	0	2	5	yes	no
YGL029W	363	0	0	0	no	no
YGL030W	464	0	0	0	no	no
YGL031C	1064	0	0	0	no	no
YGL032C	264	0	1	0	yes	no
YGL033W	645	0	0	0	no	no
YGL035C	1856	1	2	0	no	no
YGL036W	2730	0	5	2	no	no
YGL037C	822	0	0	0	no	no
YGL038C	1661	0	0	0	yes	yes
YGL039W	1255	0	1	3	no	no
YGL040C	1290	0	0	0	no	no
YGL041C-B	183	0	1	0	yes	yes
YGL041W-A	465	0	0	0	no	no
YGL043W	1184	0	0	0	no	no
YGL044C	891	0	0	0	no	no
YGL045W	1629	0	0	1	no	no
YGL047W	670	0	0	0	no	no
YGL048C	1308	0	0	0	no	no
YGL049C	2745	0	0	0	no	no
YGL050W	822	0	0	0	no	no
YGL051W	705	0	2	0	yes	yes
YGL053W	714	0	1	0	yes	yes
YGL054C	502	0	0	1	yes	yes
YGL055W	1852	0	1	5	yes	yes
YGL056C	1748	1	2	0	no	no
YGL057C	864	0	1	0	no	no
YGL058W	800	0	0	1	no	no
YGL059W	1476	0	0	0	no	no
YGL060W	1926	0	1	0	no	no
YGL061C	744	0	0	0	no	no
YGL062W	4007	0	0	2	no	no
YGL063W	1113	0	0	0	no	no
YGL064C	1686	1	1	1	no	no
YGL065C	1512	0	2	0	yes	yes
YGL066W	1974	1	0	4	no	no
YGL067W	1298	0	0	0	no	no
YGL068W	743	0	1	0	no	no
YGL070C	698	0	0	0	no	no
YGL071W	2073	1	3	3	no	no
YGL073W	2502	0	1	7	no	no
YGL075C	1164	0	0	0	yes	no
YGL076C	847	0	0	0	no	no
YGL077C	1811	0	3	2	yes	yes
YGL078C	1818	0	0	0	no	no
YGL079W	851	0	0	0	no	no
YGL080W	711	0	0	0	no	yes
YGL081W	963	0	0	1	no	no
YGL082W	1381	0	0	0	no	no
YGL083W	2415	0	1	0	no	no
YGL084C	1832	0	3	1	yes	yes
YGL085W	825	0	0	0	no	yes
YGL086W	2250	0	0	3	no	no
YGL087C	545	0	0	0	no	no
YGL089C	363	0	1	0	yes	no
YGL090W	1266	0	0	0	no	no
YGL091C	1175	0	0	0	no	no
YGL092W	4051	0	0	1	no	no
YGL093W	2754	0	0	2	no	no
YGL094C	3348	0	1	2	no	no
YGL095C	1734	0	0	0	no	no
YGL096W	831	0	1	0	no	no
YGL097W	1589	0	0	0	no	no
YGL098W	738	0	0	0	yes	yes
YGL099W	2006	0	0	0	no	no
YGL100W	1162	0	0	0	no	no
YGL101W	1003	0	0	0	no	no
YGL103W	554	0	0	0	no	no
YGL104C	1461	0	3	0	no	yes
YGL105W	1276	0	0	0	no	no
YGL106W	718	0	0	0	no	no
YGL107C	1941	0	0	2	no	no
YGL108C	423	0	0	0	no	no
YGL110C	1875	0	0	0	no	no
YGL111W	1563	0	0	0	no	no
YGL112C	1695	0	1	0	no	no
YGL113W	2007	0	0	1	no	no
YGL114W	2298	0	2	0	yes	yes
YGL115W	1173	0	0	0	no	no
YGL116W	1833	0	0	1	no	no
YGL117W	798	0	0	0	no	no
YGL119W	1506	0	0	0	no	no
YGL120C	2442	0	1	1	no	no
YGL121C	381	0	1	0	no	no
YGL122C	1816	2	1	0	no	no
YGL123W	952	0	0	1	no	no
YGL124C	1935	0	0	0	no	no
YGL125W	1803	0	0	4	no	no
YGL126W	1435	0	1	2	yes	yes
YGL127C	492	0	0	0	no	no
YGL128C	852	0	0	0	no	no
YGL129C	1564	0	1	0	no	no
YGL130W	1380	0	0	0	no	no
YGL131C	4212	0	0	1	no	no
YGL133W	3795	0	0	0	no	no
YGL134W	1302	0	0	0	no	no
YGL135W	813	0	0	1	no	no
YGL136C	963	0	0	0	no	no
YGL137W	2880	0	0	0	no	no
YGL138C	1038	0	0	0	no	no
YGL139W	2819	0	3	1	yes	yes
YGL140C	3923	0	4	2	yes	yes
YGL141W	2733	0	0	0	no	no
YGL142C	2008	0	1	0	yes	yes
YGL143C	1242	0	1	0	no	no
YGL144C	2058	0	0	1	no	no
YGL145W	2106	0	0	1	no	no
YGL146C	936	0	0	0	yes	yes
YGL147C	692	0	0	0	no	no
YGL148W	1265	0	0	2	no	no
YGL150C	4470	0	2	5	no	no
YGL151W	3399	0	2	2	no	no
YGL153W	1026	0	0	0	no	no
YGL154C	819	0	0	0	no	no
YGL155W	1455	1	1	0	no	no
YGL156W	3252	0	0	0	no	no
YGL157W	1172	0	1	1	no	no
YGL158W	1539	0	0	0	no	no
YGL159W	1113	0	0	1	no	no
YGL160W	1936	1	2	0	yes	yes
YGL161C	1160	0	1	0	yes	yes
YGL162W	900	0	1	0	no	no
YGL163C	2697	0	0	0	no	no
YGL164C	1323	0	0	0	no	no
YGL166W	861	0	0	0	no	no
YGL167C	3111	0	4	2	yes	yes
YGL168W	333	0	0	1	yes	yes
YGL169W	1577	0	1	0	no	no
YGL170C	1242	0	0	0	no	no
[truncated: 3,906 more rows]

## Sheet: SECReTE10-CDS
Name	Secretome	With TMD	SECReTE10 codon position	Start location (base #)	# triplet repetitions	SECReTE10 sequence	SECReTE10 overlaps with TMD
Q0045	no	yes	NYN	187	14	GCTGTATTAATGATTTTCTTCTTAGTAATGCCTGCTTTAATT	yes
Q0045	no	yes	NYN	562	18	TCAATTTTCATTACAGCGTTCTTATTATTATTATCATTACCTGTATTATCTGCT	yes
Q0045	no	yes	NYN	913	12	TTCCTATCTGCACTAATGATTATTGCAATTCCAACA	yes
Q0045	no	yes	NYN	1021	10	GCAATTGCATTCTTATTCTTATTCACAATG	yes
Q0045	no	yes	NYN	1372	12	TCATTCATTGCACTATTATCATTATTCTTATTTATC	yes
Q0055	no	yes	NNY	1132	12	ATTATCTATAATAATAGTTTCTCTTATTATTCTCAT	no
Q0060	no	yes	NYN	187	14	GCTGTATTAATGATTTTCTTCTTAGTAATGCCTGCTTTAATT	yes
Q0060	no	yes	NNY	850	14	AATTCTAATAATAATAATATTAATTTTTCTTATTTTTATATT	yes
Q0065	no	yes	NYN	187	14	GCTGTATTAATGATTTTCTTCTTAGTAATGCCTGCTTTAATT	yes
Q0065	no	yes	NYN	562	18	TCAATTTTCATTACAGCGTTCTTATTATTATTATCATTACCTGTATTATCTGCT	yes
Q0065	no	yes	NYN	724	10	ACAGTGGCCCTTATTATTATATTAATAATA	yes
Q0070	no	yes	NYN	187	14	GCTGTATTAATGATTTTCTTCTTAGTAATGCCTGCTTTAATT	yes
Q0070	no	yes	NYN	562	18	TCAATTTTCATTACAGCGTTCTTATTATTATTATCATTACCTGTATTATCTGCT	yes
Q0070	no	yes	NYN	913	12	TTCCTATCTGCACTAATGATTATTGCAATTCCAACA	yes
Q0075	no	no	NYN	1	10	ATATTAATATTATTAATAATAATTTTAACT	no
Q0075	no	no	NNY	607	10	GGTTTTAATGATGCTGATGGTTATTTTTAT	no
Q0080	no	yes	NYN	49	12	TTCTTATTAATGATTCTATTATTAATTTTATTCTCA	yes
Q0085	no	yes	NYN	286	14	TTCCCTATGATCTTTACATTATTTATGTTTATTTTTATTGCT	yes
Q0085	no	yes	NYN	478	12	ACACCATTACCATTAGTACCTTTATTAGTTATTATT	yes
Q0085	no	yes	NYN	658	13	TTTGTACCTTTAGCTATGATCTTAGCCATTATGATGTTA	yes
Q0105	no	yes	NYN	256	10	GCATCATTCTTTTTTATGGTAATGTTTATG	yes
Q0105	no	yes	NYN	352	13	GTTATTATTTTCATTTTAACTATTGCTACAGCTTTTTTA	yes
Q0105	no	yes	NYN	553	12	TTAGTACCTTTTATCATTGCTGCAATGGTTATTATG	yes
Q0105	no	yes	NYN	688	16	TTAGTAACTGTTTTCTTATTTATGTTAATTTTAGCATTATTTGTATTC	yes
Q0105	no	yes	NNY	754	11	GGTCATCCTGATAACTATATTCCTGGTAATCCT	no
Q0105	no	yes	NYN	784	10	CCTTTAGTAACACCAGCATCTATTGTACCT	no
Q0105	no	yes	NYN	874	17	GTTATTCTAATGTTTGCAGCTATTTTAGTATTATTAGTTTTACCATTTACT	yes
Q0105	no	yes	NYN	1087	11	TTCTTAATTATTGTACCTGTTATCTCTACTATT	yes
Q0110	no	yes	NYN	256	10	GCATCATTCTTTTTTATGGTAATGTTTATG	yes
Q0110	no	yes	NYN	352	13	GTTATTATTTTCATTTTAACTATTGCTACAGCTTTTTTA	yes
Q0115	no	yes	NYN	256	10	GCATCATTCTTTTTTATGGTAATGTTTATG	yes
Q0115	no	yes	NYN	352	13	GTTATTATTTTCATTTTAACTATTGCTACAGCTTTTTTA	yes
Q0120	no	yes	NYN	256	10	GCATCATTCTTTTTTATGGTAATGTTTATG	yes
Q0120	no	yes	NYN	352	13	GTTATTATTTTCATTTTAACTATTGCTACAGCTTTTTTA	yes
Q0120	no	yes	NYN	553	12	TTAGTACCTTTTATCATTGCTGCAATGGTTATTATG	yes
Q0120	no	yes	NYN	688	16	TTAGTAACTGTTTTCTTATTTATGTTAATTTTAGCATTATTTGTATTC	yes
Q0120	no	yes	NNY	1420	11	ATTAATGCCGTTAATGGTAATATTCGTAATAGT	no
Q0120	no	yes	NNY	1549	14	TTCTTTGATGCTGATGGTACTATTAATTATTATTATTCCGGT	no
Q0140	no	no	NNY	46	11	CTTAATAATAATAATAATATTATTATTAATAAT	no
Q0140	no	no	NNY	457	20	TTTTATTATTATAATAATGATATTAATAATAATAATAATAATAATAATAATAATTATTAT	no
Q0140	no	no	NNY	775	12	AATTATATTAATAATATTAATAATATTAATAATAAT	no
Q0140	no	no	NNY	838	29	AATAATAATAATAATATTAATAATAATAATAATTATAATAATAATAATAATAATTATATTGGTAATATTAATAATATTTATAATAAT	no
Q0250	no	yes	NYN	256	19	ACAATTTTTCCAGCTGTAATTTTATTAATTATTGCTTTTCCTTCATTTATTTTATTA	yes
Q0250	no	yes	NNY	541	10	GCTGCTGATGTTATTCATGATTTTGCTATT	no
Q0255	no	no	NNY	58	12	AATAATAATAATAATAATAATTATAATAATATTCTT	no
Q0275	no	yes	NYN	67	19	CCTATTGTAGTATCATTTGCATTATTATCATTAGCATTATCACTAGCATTAACAATG	yes
YAL001C	no	no	NNY	1618	10	GTTAACTTCGGCGGCTTTTCTGCCCGCTCT	no
YAL002W	no	no	NYN	532	11	ATGACCCCAACGCCTGCCTTACCGGCAGTCTTA	no
YAL002W	no	no	NYN	1651	10	TCAGTTACGTCAATTTCCCCAGTTCTTTTC	no
YAL002W	no	no	NNY	2788	10	ATTTTTTCTGACTTTGACTATAATCTTCAT	no
YAL002W	no	no	NNY	3181	10	GCCTTTGATGATTGTAATTCTGCTGGTACC	no
YAL002W	no	no	NYN	3229	10	ATATTATTGATTACATTCCTGATCACTCTA	no
YAL003W	no	no	NYN	190	10	TCTTTCCCAGCTGCCTCTGCTGCCGCTGCC	no
YAL005C	no	no	NNY	1417	10	GTCACTTTCGATGTCGACTCTAACGGTATT	no
YAL007C	yes	yes	NYN	10	17	TCTACAATTGCTCTACCCTCTTTCTTCATTGTTTTAATTTTGGCGTTGGTC	yes
YAL007C	yes	yes	NNY	304	10	TATACCTTTTGTTTTTCCAATAACTATGGT	no
YAL007C	yes	yes	NNY	397	13	GCTGATGTCAATAACGATGACATTATTGCCAATAACGCC	no
YAL007C	yes	yes	NYN	550	12	TTATCTATATTGATTATCATTATCATTGCCGTTATA	yes
YAL009W	yes	yes	NYN	328	13	TTCACTCTTTCTTTCATTTCCATTACTGTAGTTCTTTTT	yes
YAL011W	no	no	NNY	91	11	CGTGGTCGTGACGATGATGATGATGACGACGAT	no
YAL012W	no	no	NNY	226	10	GCTTTCTCCTCTGGTTCTGCCACCACCGCC	no
YAL013W	no	no	NYN	484	12	ACAGCACCGCCTGCGCTGGTGATGCCCTCCCCCATC	no
YAL014C	yes	yes	YNN	406	17	CCATTGCAATCGCAGTTACAGTCACAGTCACAGCCACAGCCACCACAACCC	no
YAL014C	yes	yes	NYN	715	17	GTGATTATTCTTGTGCTGATAGTGGTGCTCCTGTTGCTTCTATTAGTATTA	yes
YAL015C	no	no	NYN	241	10	CCCTCGATCCTTGTCACTCCGGCCTCGACG	no
YAL016W	no	no	NYN	31	15	GCCGTGCCCTCGGCAGCAACAACATCAACAACATCAACAACGTCA	no
YAL016W	no	no	NYN	1606	16	TTCACAATACTCTCTGCTCTAACCACTTTGGTGCCCGTGGTATCGTTA	no
YAL017W	no	no	NYN	655	12	ACCTCTTCCTCCTCAGCAGCATCTTCTGCTTTATCT	no
YAL017W	no	no	NYN	1774	12	CCCACATTGTCTTCCTCTTCTACATTATCGCTACCT	no
YAL018C	yes	yes	NYN	613	16	CTGTCGGTTCTTTTTGTGCTGTTGGTTATATCTTTTTTCCCACTTATT	yes
YAL019W	no	no	NNY	856	10	TTTATTAATGACTCTGATATTGTCGATCTC	no
YAL019W	no	no	NNY	1219	23	GACGATGACGACGACAATGATGATGGCAATAACGATAATAATAATAGCAACAATAACAATACCGCTGGC	no
YAL019W	no	no	NYN	1360	10	CCTACTCCAGCACCAGCACCAGCACCAGTG	no
YAL019W	no	no	NNY	1561	12	TATGATGATGGTGACGATGATGACGATGATGACGAT	no
YAL021C	no	no	YNN	40	12	CCGCAGCAGCAACAGCAACAGCAGCAACAGCAGCAT	no
YAL021C	no	no	NNY	262	18	GATAACAACAATAACAACAATAACAACAACAACAACAACAACAACAACGGCGGT	no
YAL022C	yes	yes	NYN	358	13	TCTATGATGTCCTTTTCTACCATATCGTCAATGCTGTTC	yes
YAL022C	yes	yes	NYN	529	10	TTCATGTTTATAATGATGCTTGTAGTGATC	yes
YAL022C	yes	yes	NYN	664	13	GTCCTGCCCTCCCTAGTGCTTTTTGCCCTAGCTTTCATC	yes
YAL022C	yes	yes	NYN	745	10	TTTTTTACCACAACACTCGTGGTCACCATT	yes
YAL022C	yes	yes	NNY	931	13	GACCACCGCCGCACCAACGGCACTCGCGACGACAACGAC	no
YAL022C	yes	yes	NYN	1030	22	CTGGTTCTTTCCATATTCACCACGTTTGTCGTAACTCTTGTTTTTCCTGTATTTGCGTCTGCCACC	yes
YAL022C	yes	yes	NYN	1255	17	GTGGCCGCAATACCACTGTTCTTGATGTTCACAGCCATCACCTCCTCTTCA	yes
YAL023C	yes	yes	NYN	190	15	TCCGTTGTAATGCCGGTGATCTTTACTGCATTGGCGTTGTTTACC	yes
YAL023C	yes	yes	NYN	610	12	TCCATGCTACTTTTCTTCACTGTCGCATCGTTCTTT	yes
YAL023C	yes	yes	NNY	871	11	TTTGGTCTTATTATCGTCCCCTTCTGCATTTTC	yes
YAL023C	yes	yes	NNY	1327	12	GTTTCTGGTTACGGTGACAATGTTGTTGGTGACAAC	no
YAL023C	yes	yes	NYN	1846	15	GTTGCCGTCCTCGCATTCATGGCCACGGTCGTTATCTTACTGATC	yes
YAL024C	no	no	NNY	1147	10	AACCATAATCGCCATGATAGCAGTAATGAT	no
YAL026C	yes	yes	NNY	550	19	GTCATCCACATCAACGATTCTCTCGCTAATTCCTCCTTCGGTTATAGTGACAACCAT	no
YAL026C	yes	yes	NYN	757	11	ACTTTATTAGTGGTTTTGATTGTTTCTGCCATG	no
YAL026C	yes	yes	NYN	1342	17	ATTATTGCATTGTTCACAGTTTTAATCGTGCTAATTTTAATTTCTTCAATT	yes
YAL026C	yes	yes	NYN	1513	10	CTAGTTCCTATTTCTCTATTTGTCACCGTT	yes
YAL026C	yes	yes	NNY	2851	10	GCCATTGGCGATGGTGCCAACGATGTTAGT	no
YAL026C	yes	yes	NYN	3619	12	TTAACTTTGATCGTTTTACCAATTTTTGCACTGGTA	yes
YAL028W	yes	yes	YNN	922	19	TCGTTTTCGCAGTCGTCCTCATCTTCGTTGTCTTCTTCTTCATCGTCTTCATCATCG	no
YAL028W	yes	yes	NYN	934	19	TCGTCCTCATCTTCGTTGTCTTCTTCTTCATCGTCTTCATCATCGACGTCATTCTCA	no
YAL028W	yes	yes	NYN	1522	10	ATTGTCTTTTTAATTATCATCATCGTCATA	yes
YAL029C	no	no	NNY	301	15	TATACTTACTCTGGTATTGTCCTTATTGCCGCTAATCCCTTTGAT	no
YAL029C	no	no	NNY	1963	10	AATTCTACTAATGTTCATTATATTCGTTGC	no
YAL030W	yes	yes	NYN	286	18	CTGGCTTTAGTAATCATCATATTGCTTGTTGTAATCATCGTCCCCATTGCTGTT	yes
YAL030W	yes	yes	NNY	319	10	ATCATCGTCCCCATTGCTGTTCACTTTAGT	yes
YAL031C	no	no	NYN	1369	15	CTGCCAGCCTCTTCTTCTCCATCCCCCTCACCCACATCTTCAGCA	no
YAL031C	no	no	NYN	1798	11	CCTTCTGCATCTTCATCGTTAGCGCCTTCACCA	no
YAL033W	no	no	NYN	283	10	CTTGTTATCATGGCATTGATGTTGATGTCG	no
YAL033W	no	no	NNY	442	12	CACCTCAGCGATAATGACTTTATTATCAATGATTTC	no
YAL034C	no	no	NYN	577	11	ATGACTCCTCCTCCTCTGCCTTCCTCTTCTTCT	no
YAL035W	no	no	NYN	1144	13	ACACCAGCAGCTACACCAGCAGCTACTCCAACTCCATCC	no
YAL035W	no	no	NNY	1324	11	ATTGGTGCCACTTATTTCCCCATCGACGCTATT	no
YAL035W	no	no	NYN	1774	10	GTCTCCATTGTCCCAACATCTGCCGTCACC	no
YAL036C	no	no	NNY	142	12	TCCGGCAGCGGTGGTGGTGCTGGTATTGGTTTTGAT	no
YAL038W	no	no	NNY	274	10	ACTGGTACCACCACCAACGATGTTGACTAC	no
YAL038W	no	no	NNY	1141	11	ACCGTCGCTGCCTCCGCTGTCGCTGCTGTTTTC	no
YAL038W	no	no	NYN	1141	11	ACCGTCGCTGCCTCCGCTGTCGCTGCTGTTTTC	no
YAL040C	no	no	NNY	46	18	TATGCTACCGCTAGTGGCACTTCCACCGCCACTGCCGCCTCTGTCAGCGCTGCC	no
YAL040C	no	no	NYN	370	13	CTATCGACCTCGACTTTGTTCCTTACTTTCACTATCTTG	no
YAL040C	no	no	NYN	1342	19	ATTTCTCCACCATTTGCCTTCACTCCAACCTCATCTTCATCCTCTCCATCTCCATTC	no
YAL040C	no	no	NYN	1543	11	CCACTAACTCCCACCACCCCATCTCTAATGTCA	no
YAL040C	no	no	NNY	1699	10	GATTGTGATTTTAATGATAGTAGCAACCTC	no
YAL041W	no	no	YNN	790	10	CAACACCGACATCAGCCTCAGCAGTCTTCG	no
YAL041W	no	no	NYN	1606	10	TCCTCAACCTCAGCATCAATCTCCGCCTCG	no
YAL041W	no	no	NNY	1645	11	GACAACAATGGCAGCCCTCACCACAGTTACCAT	no
YAL041W	no	no	NNY	1684	11	CATAGCAATAGTAGTAGCAGTAATAATATCCAT	no
YAL041W	no	no	NYN	1717	10	TTATCTTCGTCTTCAGCAGCGGCGATAATA	no
YAL041W	no	no	NNY	1747	13	CATTCCAGTACCAATAGTAGTGACAACAATTCCAACAAT	no
YAL041W	no	no	NYN	2041	10	TCTTCAACATCGACGACTTCATCGACAGCC	no
YAL041W	no	no	NYN	2074	11	TCATCTTCAATGATGTCACCCACCACAACTATG	no
YAL041W	no	no	NNY	2302	11	TATAATAACAACTCTAATAATACCTCTAGTAGC	no
YAL043C	no	no	NYN	1132	10	ACCCCCACGCCTGTGTCCGCACCTGCAACG	no
YAL043C	no	no	NNY	1498	10	TCCGACGATGATGACGACGGCAACGACAAT	no
YAL047C	no	no	NNY	31	14	CATCTTCGCAATAATGACAACACTGGTGATGATGACGACAGC	no
YAL051W	no	no	NYN	1651	12	TCTGTCTCACCGATATCTTTAATGGCCTTATTCCTA	no
YAL053W	yes	yes	NNY	181	14	TTTTACCCCGATAATAATACTGTTATCTTTGATATTGACGCT	no
YAL053W	yes	yes	NYN	1057	18	ATTGTGTTTTTTCTATTCTTCCTATTTGTAGTTGTCGTCTCTTTGATTTTCTTT	yes
YAL053W	yes	yes	NYN	1720	15	CCAGCAGTGGTTTCGTCAGTGATGGCGGTTATTCTGTTCGTTTTG	yes
YAL053W	yes	yes	NYN	1768	14	GCGGTGTTTGCTCTATTCCTATTATTGTTCACTATTGTCACC	yes
YAL054C	no	no	NNY	622	10	GCCATTTCCCGTATCGGTGCCATTCACTCC	no
YAL054C	no	no	NNY	1645	13	AACCCTTACCCTGGCTACTATTTCACTGGTGATGGTGCT	no
YAL056W	no	no	NYN	61	10	GTCGCTGTATCACCATTTTCATCAGCGTTG	no
YAL056W	no	no	NNY	1009	10	GTCAATAATCCTCATCTTTATGTCGCTTCT	no
YAL058W	yes	yes	NYN	718	10	CCACCCATTACACCGCCTTTAATGATTCCT	no
YAL058W	yes	yes	NYN	1444	15	TTTGTGCTTACTGCGGCCGTCGTGCTCTTGACGACGTCGGTTCTT	yes
YAL060W	no	no	NNY	28	10	GGTGATATTCACTTCACTAATGATATCCCT	no
YAL060W	no	no	NNY	781	10	TTTGATTACAGTTATGATTGTTCTGGTATT	no
YAL063C	yes	yes	NYN	1075	12	ACACCAACAACAGCCACTACTGCCATAACTACAACT	no
YAL063C	yes	yes	NYN	1210	12	ACACCAACAACAGCCACTACTGCCATGACTACAACT	no
YAL063C	yes	yes	NYN	1345	12	ACACCAACAACAGCCACTACTGCCATGACTACAACT	no
YAL063C	yes	yes	NYN	1480	12	ACACCAACAACAGCCACTACTGCCATGACTACAACT	no
YAL063C	yes	yes	NYN	1615	12	ACACCAACAACAGCCACTACTGCCATGACTACAACT	no
YAL063C	yes	yes	NYN	1750	12	ACACCAACAACAGCCACTACTGCCATAACTACAACT	no
YAL063C	yes	yes	NYN	1885	12	ACACCAACAACAGCCACTACTGCCATAACTACAACT	no
YAL063C	yes	yes	NYN	2020	12	ACACCAACAACAGCCACTACTGCCATGACTACAACT	no
YAL063C	yes	yes	NYN	2155	12	ACACCAACAACAGCCACTACTGCCATGACTACAACT	no
YAL063C	yes	yes	NYN	2668	12	ACTTCTGTGATTTCCTCCTCAGTAATTTCTTCCTCA	no
YAL063C	yes	yes	NYN	2707	42	ACTTCTTCTCTAGTCATTTCTTCCTCAGTCACTTCTTCTCTAGTCACTTCTTCTCCAGTCATTTCTTCTTCATTCATTTCTTCCCCTGTCATTTCTTCTACAACAACCTCCGCTTCTATACTCTCT	no
YAL063C	yes	yes	NNY	2905	12	GCTAGTTCTGCCTCTTCTTCCTCTTCTATCTCTTCT	no
YAL063C	yes	yes	NYN	2911	10	TCTGCCTCTTCTTCCTCTTCTATCTCTTCT	no
YAL063C	yes	yes	NYN	3010	11	ATTACTTCTTCATTACCACCTGTTACCACTACA	no
YAL063C	yes	yes	NYN	3106	14	TCTATCTCCTCTGCGATTGTTTCCACGGCCACCGTTACTGTT	no
YAL063C	yes	yes	NYN	3475	14	ACTACTTCACCTGCCATTGTTTCGACGGCCACGGCTACTGTG	no
YAL063C	yes	yes	NYN	3934	11	GTCTTCATTGCGTCCTTATTGCTGGCAATTATT	no
YAL063C-A	no	no	NNY	91	12	GATTCCGGCCATATTTCTGACATTTGTTTTATTAAT	no
YAL064C-A	no	no	NNY	295	10	CCTGATGTTACTACTGTTAGCGATGATTTT	no
YAL064W-B	yes	yes	NYN	112	12	TCTGTGGTAACGCCGTTAATAGTAGCAGTGCTTATA	yes
YAL064W-B	yes	yes	NYN	307	12	TCTGTTGTGGCACCGCTAACAGTAACGGTGGCCGTG	yes
YAL065C	no	yes	NYN	349	11	GTTTTTATTTCCACCGTATTGCTGGCAATCGTA	yes
YAL067W-A	no	no	NYN	37	12	CCCTTTTCTGTGCCTGTGACATTTCCTTTTTCGGTC	no
YAL068C	yes	no	NNY	19	13	ATCGCCGCTGGTGTCGCTGCCATCGCTGCTACTGCTTCT	no
YAL068C	yes	no	NYN	31	15	GTCGCTGCCATCGCTGCTACTGCTTCTGCAACCACCACTCTAGCT	no
YAL068C	yes	no	NNY	205	10	GCCGTTTTCAACTACGGTGACTTCACCACC	no
YAR003W	no	no	NNY	808	10	AACTGTATCCTCTTTAGTAATAATACTGCC	no
YAR009C	no	no	NNY	838	11	CCTGTTATCGTCAATGATCACAACCCTAACTCC	no
YAR009C	no	no	NNY	1813	14	GGTGGTATTGGTGACTCTAATGCCTATACTACTATCAACAGT	no
YAR009C	no	no	NYN	2302	10	GCGTTGATGACATCCCTGTCACTTGCATTA	no
YAR010C	no	no	NYN	163	10	ACAACAACACCTGCTTCATCAGCTGTTCCA	no
YAR010C	no	no	YNN	376	11	CCACAATCACAGTTTCCGCAGTATCCATCATCA	no
YAR014C	no	no	NNY	589	10	AACCCTGACGTTGACGATTTTAGTGATGGC	no
YAR014C	no	no	NNY	1126	10	TCTGTTAGTTTCAATGATGTTGTCGGTTAT	no
YAR018C	no	no	NNY	547	10	AGCTATGATGATAGCGATTACAATATTAAT	no
YAR019C	no	no	NYN	1645	16	TCCGCTATTCCTTCTTCTTCCTCTCTACCGTTATCCTCCTCACCCACG	no
YAR019C	no	no	YNN	1654	12	CCTTCTTCTTCCTCTCTACCGTTATCCTCCTCACCC	no
YAR019C	no	no	NNY	1981	10	CTTGACAACGATGCTTTTTTTGCTTTTATC	no
YAR019C	no	no	NNY	2014	11	AATATTGATACCATCATTCCCTTTATCGACGAC	no
YAR019C	no	no	NNY	2473	11	ATTGTTTCTTTCTTTGATACCTATTTCAACAGT	no
YAR020C	yes	yes	NNY	19	14	ATCGCTGCCGGTGTCGCCGCCATTGCTGCTGGTGCCTCCGCC	yes
YAR020C	yes	yes	NYN	52	10	GCCTCCGCCGCAGCAACCACTACATTATCT	yes
YAR023C	yes	yes	NYN	10	13	TTCCTCCTTTTTGTCTTGACGATTTTGGCGACTTTAACA	yes
YAR027W	yes	yes	NYN	148	10	CCGCTAATGATTATGTTCCTAATACCTGTG	yes
YAR027W	yes	yes	NYN	220	18	ATCCTTGTGTTTTTAGTGATTTCTCTTATCCTCTCTATTATCATTTTATTGATC	yes
YAR028W	yes	yes	NYN	148	10	CCGATCATGTTTATGATCATCATAATCGTG	yes
YAR028W	yes	yes	NYN	223	23	ACTGTGATCTTAGTGATGTCCCTTATAGTAGCCTCCATGGCTTTAATGGTGGTTGCAGCATTCACATTC	yes
YAR031W	yes	yes	NYN	334	19	GCGGCAGTAATTTTGCTCGTACTTATTGTGACTTCAATTTTATTATTAGTGTTTTTT	yes
YAR033W	yes	yes	NYN	145	10	ACACCAGTCATGATTTTGTCCCTGGTAATA	yes
YAR033W	yes	yes	NYN	232	10	TCTGCAATATTTGCTTTTACTTCTCTTGTA	yes
YAR035W	no	no	NNY	1126	10	AACGTCGTCGACATCTTTAGCGACGACGAT	no
YAR035W	no	no	NYN	1162	10	CCATCGTCGTCGTCGTTGGCCTCGGCGGCT	no
YAR035W	no	no	NNY	1309	10	TTTGTTAATCTTGACTTCTCCAACTACGGC	no
YAR035W	no	no	NNY	1750	10	AGCACCTCCAACTGCGGTAACCCCTGCCTC	no
YAR035W	no	no	NNY	1798	13	CCTGTCACCGCCAACGGCTTCGGCATCGGCTACATCATC	no
YAR042W	no	no	NNY	1300	15	AACGATCACGATAATGACGATGACAGCACTAACAACAACAACAAC	no
YAR042W	no	no	NNY	1348	23	AGTAATAATGATTATGACGATAATAATAATAATAATAATAATGACGATGATGATTATGATGATGATGAT	no
YAR042W	no	no	NNY	1567	11	GACGATTCTGATGACGACGGTAACTCCTCTTAC	no
YAR050W	yes	yes	NYN	22	12	ATGTTTTTGGCAGTCTTTACACTTCTGGCACTAACT	yes
YAR050W	yes	yes	NYN	1075	12	ACACCAACAACAGCCACTACTGCCATAACTACAACT	no
YAR050W	yes	yes	NYN	1210	12	ACACCAACAACAGCCACTACTGCCATGACTACAACT	no
YAR050W	yes	yes	NYN	1345	12	ACACCAACAACAGCCACTACTGCCATGACTACAACT	no
YAR050W	yes	yes	NYN	1480	12	ACACCAACAACAGCCACTACTGCCATGACTACAACT	no
YAR050W	yes	yes	NYN	1615	12	ACACCAACAACAGCCACTACTGCCATGACTACACCT	no
YAR050W	yes	yes	NYN	1750	12	ACACCAACAACAGCCACTACTGCCATAACTACAACT	no
YAR050W	yes	yes	NYN	1885	12	ACACCAACAACAGCCACTACTGCCATAACTACAACT	no
YAR050W	yes	yes	NYN	2020	12	ACACCAACAACAGCCACTACTGCCATGACTACAACT	no
YAR050W	yes	yes	NYN	2155	12	ACACCAACAACAGCCACTACTGCCATGACTACAACT	no
YAR050W	yes	yes	NYN	3346	41	ACTTCTGTGATTTCTTCCTCAGTAATTTCTTCCTCAGTCACTTCTTCTCTATTCACTTCTTCTCCAGTCATTTCTTCCTCAGTCATTTCTTCTTCTACAACAACCTCCACTTCTATATTTTCT	no
YAR050W	yes	yes	NNY	3541	12	GCTGGTTCTGTCTCTTCTTCCTCTTTTATCTCTTCT	no
YAR050W	yes	yes	NYN	3547	10	TCTGTCTCTTCTTCCTCTTTTATCTCTTCT	no
YAR050W	yes	yes	NYN	3649	11	ACTGCTTCTTCATTACCACCTGCTACCACTACA	no
YAR050W	yes	yes	NYN	3745	14	TCCATCTCCCCTGCGATTGTTTCCACAGCTACTGTTACTGTT	no
YAR050W	yes	yes	NYN	4093	14	ACTGCTTCACCTGCCATTGTTTCGACGGCCACGGCTACTGTG	no
YAR050W	yes	yes	NYN	4579	11	GTCTTCATTGCGTCCTTATTGCTGGCAATTATT	no
YAR066W	yes	no	NNY	49	16	CTCTCTCGCGGCGCTCTCGGTGACTCTTACACCAATAGCACCTCCTCC	no
YAR066W	yes	no	NNY	574	11	AATGCTATTCTCAACGGTGGTTCTGTTTCCGGT	no
YAR068W	no	no	NYN	40	11	CCGACGCTAGCGGTAACATTTACACCATTACCA	no
YAR068W	no	no	NYN	187	16	ACACCACTGTTACTGTTACTCACTGTGACAACAATGGCTGTAACACCA	no
YAR068W	no	no	NYN	295	16	ACACTACTGTTACCGTTACTCACTGTGACGACAACGGCTGTAACACCA	no
YAR068W	no	no	NYN	415	15	CTTCTCATACTGCTGCTTCCAGCACCTTCACTGGTATTGTCGTTC	no
YAR071W	yes	no	NNY	139	13	TACTACTCTTTCCCTGGTGATTATGGTATTTCTCGTGAT	no
YAR071W	yes	no	NNY	811	10	GGTTACAGTGACATCTGTAACATCTTCACC	no
YAR071W	yes	no	NNY	1309	11	GTCTGTAACGTCAGCAGCGTCAGTAACTCTACT	no
YBL001C	no	no	NNY	37	14	GTCCCTATTGGCACCGACTCTGCTAGTATTTCTGATTTTGTT	no
YBL004W	no	no	NNY	901	12	GATTTTAACGATTCTCTCGATGCCACCAATATCGAT	no
YBL004W	no	no	NNY	2035	11	ACTGGTGTTTTTGACACTCTTCCTAATGTTTAC	no
YBL004W	no	no	NNY	4873	11	AATGATGATATTACTAATTTCCTCCCTAGTATT	no
YBL004W	no	no	NYN	6292	10	TTATCATCTTCCTTCTTTCTGGCGCTAGTT	no
YBL004W	no	no	NYN	6361	11	ATGGCTTCAGTATTGATTTCCACCATGCTTCCA	no
YBL005W	no	no	NYN	169	12	TCTTTGCCTACTACAGCTGTTGCTCCACCCTCTTCC	no
YBL005W	no	no	NNY	328	17	CATGCTCCTGATACTTCCAATAATCCTACTAATGATAATAATATTCTCTTT	no
YBL005W	no	no	NNY	2233	10	ACTAACATTATTTCTTTTTTTAATAATAAT	no
YBL005W-A	no	no	NYN	163	10	CCAACAACACCTCCCTCATCTGCTGTTCCA	no
YBL005W-A	no	no	NNY	1216	11	TTTAATAACTCTCCCGGCCCTGATAACGATCTC	no
YBL005W-B	no	no	NYN	163	10	CCAACAACACCTCCCTCATCTGCTGTTCCA	no
YBL005W-B	no	no	NNY	1216	11	TTTAATAACTCTCCCGGCCCTGATAACGATCTC	no
YBL005W-B	no	no	NNY	2515	11	CCTGTTATCGTCAATGATCACAACCCTAACTCC	no
YBL005W-B	no	no	NNY	3490	14	GGTGGTATTGGTGACTCTAATGCCTATACTACTATCAACAGT	no
YBL005W-B	no	no	NYN	3979	10	GCATTAATGACATCCCTGTCACTTGCATTA	no
YBL007C	no	no	NYN	436	18	GCTCCTGCAGCTACTCCTGCAGCCGCTCCTGCTTCTGCTGCCGTACTACCCACC	no
YBL007C	no	no	NNY	697	12	GATGATTACTATTACAACAGCAACAGCAACAACGTT	no
YBL007C	no	no	NYN	2500	20	ACCACTGTTCCTGCTGCTCCGGTTTCATCTGCTCCGGTTTCATCTGCTCCCGCTCCATTG	no
YBL008W	no	no	NYN	1486	15	GTGGCACCGACATTGATATCGACTTCATCATCTTCTCCCTTTTCT	no
YBL009W	no	no	NNY	604	10	GTTAATTCCTTTACTTCTACCACCTCTTCT	no
YBL009W	no	no	NNY	766	10	AGTTTTCACAATTCTATTTTTGGTGGTGGC	no
YBL011W	yes	yes	NYN	1360	11	ATCATTATGTTCTCACCTGTCTTCATATTAGCC	yes
YBL011W	yes	yes	NNY	1996	10	GTCAATAGTGACAATTCCCTCTCTAACATT	no
YBL011W	yes	yes	NYN	2062	14	TCTTCCTTAGCTTCGACATCCGTTGCACCTTCTTCTTCCTCC	no
YBL013W	no	no	NNY	97	11	CTTTTCTTTGGTAGCGACACTTTCAGTAATTTC	no
YBL015W	no	no	NNY	1258	10	GACCCTACCGGTATCTCTACCATTGTTCCT	no
YBL017C	yes	yes	NNY	598	12	AATAGTCCTATCAGCATTTCTGATTGTGGCTTTGCC	no
YBL017C	yes	yes	NNY	1411	10	GGTATTGTTGGCGATGGTAGTGTCTTCGAC	no
YBL017C	yes	yes	NNY	2797	12	TCCACTGGTGGCTATATCATCGTTGCTGTTCCTCAT	no
YBL017C	yes	yes	NNY	3373	10	TTCGGCGTTGGCAACGTTGGTCCTAACCTT	no
YBL017C	yes	yes	NNY	3418	10	TGTTCCACCTTCTTCACCACCGATGGTGGC	no
YBL017C	yes	yes	NNY	3538	11	ACTGATTCTATTTCCTATTCTACCGATTTTGGT	no
YBL017C	yes	yes	NYN	4183	17	CCCTTTGCATTTATTTTCATTTCAATTCTTTTAATAATTTTCTTTGCCGCA	yes
YBL019W	no	no	NNY	217	11	GTTGATGGTTTTTATTCTTTTATTTCTATCCCT	no
YBL022C	no	no	NYN	3052	12	GTCACTATGGCCACTTCCTTCCTTTCCCTAGCATTG	no
YBL023C	no	no	YNN	58	10	CTACCGCCATCCTCACCTCAGCAACATTTT	no
YBL024W	no	no	NYN	454	10	GCCGTTTCAATGATTCCTCCAATCGTTCTA	no
YBL024W	no	no	NNY	1420	10	GATTTCTACGGCATCGATAATATTTTCGAC	no
YBL029W	no	no	NNY	100	17	CCCTTTCTCCCCATTAATAACAATGACATCAACGTTAATGCTTATGGTGAC	no
YBL029W	no	no	NNY	217	16	AACAATAGCATTAATAATAGTAATAGTAATAATAATAGTAATAATAAT	no
YBL029W	no	no	NNY	268	10	AATAATAATAATAATCATAATAATAATAAT	no
YBL029W	no	no	NYN	469	12	TCGCCTTCTCCGCCACCACCATCGTCGTCCTCTTTG	no
YBL029W	no	no	YNN	469	12	TCGCCTTCTCCGCCACCACCATCGTCGTCCTCTTTG	no
YBL029W	no	no	NYN	673	13	CCTGCCCCTTCGTCTTTTTCATCCTCATCTTCGTCTTCG	no
YBL029W	no	no	YNN	679	11	CCTTCGTCTTTTTCATCCTCATCTTCGTCTTCG	no
YBL030C	no	yes	NNY	265	12	GGTAACACTGCTAACGTTATCCGTTATTTCCCCACT	no
YBL031W	no	no	NYN	667	11	ACATCCTCCTCTTCGACAGCTTCATCGATACCA	no
YBL032W	no	no	NNY	46	25	AACAATACCAACGGCGGCTCCAGTGATGCCGGCAGCGCCGCCACTGGCGGCGCCCCCGTTGTTGGCACCACCGCT	no
YBL033C	no	no	NYN	1003	11	TCTGCGTTGTCATCAACATCGACGCTGGCAATA	no
YBL034C	no	no	YNN	247	10	TTCCTATCACATTCCTCGCTTTGTTACCTT	no
YBL034C	no	no	NYN	1159	11	ACAACGTTATCATTAACTGCATTACTTTTCCTC	no
YBL034C	no	no	NYN	1726	12	GTGTCCTCTACTGCCTCCGCCTCCTCTGCAACGTCT	no
YBL034C	no	no	NNY	2065	10	GTTAGTGCCCCTCCTTCTTCTACTGCCGCC	no
YBL034C	no	no	NYN	2218	10	GTTTCGATGTCATCTTCTCCAATCTCATTA	no
YBL037W	no	no	NYN	2140	10	TCGATCATGGTTCCCATGCCCCCACCATCT	no
YBL039C	no	no	NNY	718	12	GTTAACGTTCACGATGTTAATTCTACTTATCACGTC	no
YBL040C	yes	yes	NNY	592	10	TACTCTGATTTCTTTTACATTTACTACACT	yes
YBL041W	no	no	NYN	478	10	GCTGCGGCATCATTGATCATGCCATTTTTG	no
YBL042C	yes	yes	NNY	553	10	AACAATTACCATATCTCTTTCCCCATTTCC	yes
YBL042C	yes	yes	NYN	1255	10	GTATTCTTAATATCTTTCATTTTTGCGTTT	no
YBL042C	yes	yes	NNY	1528	11	GGTTACGTTAATATTTTCCATTGCTACACCGAC	no
YBL043W	no	no	NNY	556	10	CGCTACAATGCTCTTCCCGCCACTGCCTCT	no
YBL045C	no	no	NNY	145	13	GCCTCTGTCGGTGTTGTCTTCGGCTCCGGTGCTGCCAAC	no
YBL045C	no	no	NNY	613	10	AATGCTGTTGTTGTTGGTACCGGTAATATC	no
YBL045C	no	no	NNY	934	11	TGCGACAATTTCAATCATTTCTCTCTTTCTTAC	no
YBL046W	no	no	NNY	799	10	GATGACGATGACAACGACGACGATTATCGT	no
YBL047C	no	no	NYN	892	11	TCTGCTGTGTTGGTTCCATTCTTCTTATCCTCT	no
YBL047C	no	no	YNN	1393	12	TTACAACAACAACAGCCACAGCAGCCTCCACCTTTA	no
YBL047C	no	no	NNY	1651	11	GGCGCTGCCACTAGCGCTGCCACTGGTGCTGCT	no
YBL049W	no	no	YNN	76	10	CCGTTATTCCACTCTCAGCATCGATCGCAA	no
YBL051C	no	no	NNY	325	17	GATCTTCCCCTTCCTTATGCCTTCAATTACCACTTTGATAACGGTATTTTC	no
YBL051C	no	no	NNY	697	18	AATAATACCATTAACAATAACAGTTCTAATAACAACAATAGTGGTAACATCATT	no
YBL051C	no	no	NYN	847	13	GCGCCTTTACCATCAACTTCCACTTTGCCTCTCCCACCC	no
YBL051C	no	no	NNY	1255	29	GCCGTTAACAATTCTTCCAACAGCAATACTATTAACAGTAATAACGGTAACGGTAACAATGTCATCATTAATAACAATAGCGCCAGC	no
YBL054W	no	no	YNN	1054	10	CATTATCATCCACAGCACCAATACTATCTT	no
YBL056W	no	no	NNY	1213	16	CCCAGCTCCGACAGTGACGGCAACACTTCTTATTTCCATGGTGCTTCT	no
YBL056W	no	no	NNY	1312	12	CCTAATGATGCTGATGATAACGATGATAACGACGGC	no
YBL057C	no	yes	NYN	46	10	GCTACTTTCACCGCAATCTCCTTTGCCGTG	yes
YBL063W	no	no	NNY	685	10	ATTCGTATTTTTGACAATAACAACAATAAT	no
YBL063W	no	no	NNY	1528	10	AATTTTAATGTCGATTTTTCTAACTTTTAC	no
YBL064C	no	no	NNY	154	10	AACTCTGATGCTCCTAACTTTGATGCTGAC	no
YBL064C	no	no	NNY	679	13	GCTGACGATGTCATTATTCCTCCCTCTGTCTCCAATGAT	no
YBL066C	no	no	YNN	73	10	CAGCAACAGTTGCAACAGCACCAGTTCCCA	no
YBL066C	no	no	NYN	847	10	ACTACGTCGACCACCGTTACAACGACAACA	no
YBL066C	no	no	NYN	940	16	ACGCCGGTAGTAGCCACCACCACGACTATGCCATTATTGCCTTCGCCG	no
YBL066C	no	no	YNN	1120	10	TTATACTCCCAATCTCAGTTGCTTTTCTGG	no
YBL066C	no	no	NNY	1585	12	GATAACAATGACAGTATTGACAATAACAACAATGAT	no
YBL066C	no	no	NNY	1720	13	TCTCATATCATTGGTTCTTCCACTTCCAGTCCTGATGGT	no
YBL066C	no	no	NNY	1843	12	AGTGACGATACTGTCAACATTTATTTTCTTTATGTT	no
YBL066C	no	no	NYN	2041	10	GCTGCTACATTTTCTGCACTGATTCTCTTT	no
YBL066C	no	no	NNY	3154	10	CATTCCGTCGTTTCCGACCCCGGCTCCTCT	no
YBL066C	no	no	NNY	3385	10	GGCAACTCCAGTAATGATGACTTTTTTGGT	no
YBL074C	no	no	NNY	967	10	GACGACGCTCTTATTTACGGTATCAGTGAT	no
YBL074C	no	no	NNY	1024	11	CACAACCCTACCATTGTTGGCGGTCTCTATTAC	no
YBL075C	no	no	NNY	1414	14	ATTGATGTTACCTTTGATATCGACGCTAATGGTATTCTTAAT	no
YBL076C	no	no	NNY	142	16	TTTGCCACCGGTACTCCTCATTACGGTCATATTCTTGCTTCCACTATT	no
YBL076C	no	no	NNY	931	20	GATGATTATGTTACTAGTGATTCCGGTACTGGTATTGTTCATAACGCTCCCGCTTTCGGT	no
YBL076C	no	no	NYN	2302	10	GCCATGGCTCCATTCACCCCATTTTTGTCA	no
YBL076C	no	no	NNY	2629	10	AATGTTCGTGATGTTGTTATCACCTCCGAT	no
YBL078C	no	no	NYN	247	12	ACTTTGCCACCTACTGCGGCGTTGATGTCTGCCATA	no
YBL079W	no	no	NYN	2161	10	TCTGTATCTACAGTATCCTCTTTATTGTCA	no
YBL079W	no	no	NNY	4168	10	CTCTTTCCCATTGTCTGTAATTTTTTCTAC	no
YBL079W	no	no	NNY	4390	10	GACATTATTTCCTACAACGATATCATTCAC	no
YBL081W	no	no	NNY	172	17	TACAACAACACTGGTAGCTATTACTATTACAACAACAACAATAACAGCAGT	no
YBL081W	no	no	NNY	457	33	TACTACAATAGCAACGTCAATGCTCACAACAACAACAACAACAGCAACAACAACAACAACAACAACAACAACAGCAACAACAACAACAATCTTTACAAC	no
YBL081W	no	no	NYN	592	10	TCCTCTCCCTCGTTGACTTCTTCCACTTCT	no
YBL081W	no	no	NYN	661	10	ATTTTGCCGTCAACTTCGGCAGCTTCCACA	no
YBL081W	no	no	NYN	820	10	TCTCCACCAACTGTATCTTTCCTACCAGCA	no
YBL081W	no	no	YNN	907	10	CCACCGCAACATTCACCATCCCCATCGCAA	no
YBL082C	yes	yes	NYN	130	10	CTTATCGTTATGCCCCTTTTGATTTTGTTC	yes
YBL082C	yes	yes	YNN	430	11	TGTTACTACCTTTTACATCTACCACCGTGGTGT	yes
YBL082C	yes	yes	NYN	529	11	TTCACTACTTTGTTTATGGTCGTCACGGTTTTG	yes
YBL082C	yes	yes	NYN	679	11	TTCCCTGCAATGATGATTTCTCTATTCATCCTT	yes
YBL082C	yes	yes	NYN	934	10	CTGATAGCGCTCACCACACTGTTCGTCACA	yes
YBL082C	yes	yes	YNN	1105	12	TCCCTCCACTACCAGTTTCTATCCTGGTATCACTGG	yes
YBL082C	yes	yes	NYN	1273	10	ACTGTTCTGTTGCTTCTATTGGCCTTGACG	yes
YBL084C	no	no	NYN	664	11	GCAGCTTCATCGTTTCCGTCTACATCACTATCG	no
YBL084C	no	no	NNY	745	11	AACGGCAATAATAATATCAATAATAATGTTAAT	no
YBL084C	no	no	NYN	799	13	TCTCCCCCTTCTACATCGGCATCTTCTTTTTCTTCCATT	no
YBL084C	no	no	NNY	1093	25	AATAACAATAATAATAATAATAATAATAATAATAATAATAATAATAATAATAATAATAATAATAATAATAACATT	no
YBL085W	no	no	NYN	1426	11	ACAACACTGACATCTGCTACTATACCTTCTATT	no
YBL088C	no	no	NYN	3109	11	TCTCTTGCAATGTCCATGTTGTCTTTGGTGTCT	no
YBL088C	no	no	NNY	5419	15	CGTTTTCTTTTCAACAACGCCGATTTTGATGCCAATTACACTACT	no
YBL089W	yes	yes	NYN	412	12	ATAACTCTGATCATAGTGTTTGTTATCTCCCCTTTA	yes
YBL089W	yes	yes	NYN	610	12	TCTCCCCTGACTACATTGCCAATTTTTGTGTTTGCT	no
YBL089W	yes	yes	NYN	856	13	TTAGCAATGCTGCTATTAGTTATGTTAGCATTTCCATTG	yes
YBL089W	yes	yes	NYN	1123	10	CTACTGGCTATTTCAATTACGTCTCTAGCA	yes
YBL089W	yes	yes	NYN	1321	14	ATAGCAGTAATGGTAGCTTCACTATCAGCGATTGTATTTTTG	yes
YBL091C	no	no	NNY	598	14	AACGGTAACATCATTGATTCTGCCTTTACTGTTTCCTTTGAT	no
YBL091C-A	yes	yes	NYN	250	11	TTCTTGATCGTTACACTTCCTATCCCGGCAGCT	no
YBL091C-A	yes	yes	NYN	475	12	GCATTGCTTATCATCACCGTTATCGCATTGCTCGTC	yes
YBL099W	no	no	NNY	211	10	GTCGGTGATGGTATTGCTCGTGTTTTTGGT	no
YBL100W-B	no	no	NNY	1477	10	AATGCCATTGGTAATCTTCACTTCAACTTT	no
YBL100W-B	no	no	NNY	3262	11	CCCGACAGTGACTCTACTACTCCCATCATCTCC	no
YBL100W-B	no	no	NYN	4024	10	GCACTGATGACGTCATTGTCAATCGCATTA	no
YBL100W-C	no	no	NYN	10	13	TCTATTTTTTTTTTCTCGTCCCTTTTTTTGTCCCCTCTT	no
YBL100W-C	no	no	YNN	16	11	TTTTTTTTCTCGTCCCTTTTTTTGTCCCCTCTT	no
YBL101C	no	no	NYN	811	11	ACTCCATCTCTCGCTACAACGGCAGCGGCTACC	no
YBL101C	no	no	NYN	1696	10	ACTCCACCGCCCGTTGCCGTATCCACTGCG	no
YBL101C	no	no	NNY	2101	10	TCTTATAGTCCTTTTGATGACGACAGCGAT	no
YBL101C	no	no	NYN	2764	13	GCCATATCCGTTCCAGCTTCTCCCATTGTCTCACCGATG	no
YBL102W	yes	yes	NNY	277	12	GCCTGTTTCACTCTTTGTACTTTCCTTTTCCCCGTT	yes
YBL102W	yes	yes	NYN	436	10	CTGCCTTTTTCGATGTTCTTTTTCGCCACA	yes
YBL103C	no	no	NNY	1126	10	TCTCCTTTTACCAATAACCACCATGCCAGT	no
YBL104C	no	no	NNY	994	10	GGCTATTACTGCGATAGCAATCGTGATATT	no
YBL105C	no	no	NNY	955	10	AACATTAATGGTGGTTCTTCTCTCGCTAGC	no
YBL105C	no	no	NNY	1699	11	TCTATTGGTACTGCCAATGGTAGTGATCTTTCC	no
YBL105C	no	no	NNY	3241	11	CCTTTCTTCCGTAACATCAACTTTGACGATATC	no
YBL105C	no	no	NYN	3349	17	TTCACCTCTGCGCCACCCACACTTACACCTCTGCCCTCTGTTTTGACAACG	no
YBL106C	no	no	NYN	2359	10	CTTTCAACTATTATGATCGTTTTGCTAATT	no
YBL111C	no	no	NNY	391	11	GATTACGATACCCTTTCTCTTTTTTACCTCAAC	no
YBL111C	no	no	NNY	1381	10	ATCTACGATGATCTTGCTAGCACTAATTTC	no
YBL113C	no	no	NYN	124	12	GCGACAGCTTCCATGTCGATCGTTGCGTTACCGTCT	no
YBL113C	no	no	NNY	229	11	TGCATTCATGGTAGTGCTAATGCCAGTACCAAT	no
YBL113C	no	no	NNY	265	16	ACTACCAACTCCAGCACTAATGCTACTACCACTGCCAGCATCAACGTC	no
YBL113C	no	no	NNY	373	11	AGTACCAACTCCAACACTAATGCTACTACCACT	no
YBL113C	no	no	NNY	409	16	AGTACCAACTCCAGCACTAATGCTACTACCACTGCCAGCATCAACGTC	no
YBL113C	no	no	NNY	481	16	AGTACCAACTCCAGCACTAATGCTACTACCACTGCCAGCATCAACGTC	no
YBL113C	no	no	NNY	553	16	AGTACCAACTCCAGCACTAATGCTACTACCACTGCCAGCATCAACGTC	no
YBL113C	no	no	NNY	625	11	AGTACCAACTCCAACACTAATGCCAGTACCAAT	no
YBL113C	no	no	NNY	661	16	ACTACCAACTCCAGCACTAATGCTACTACCACTGCCAGCACCAACGTC	no
YBL113C	no	no	NNY	733	16	ACTACCAACTCCAGCACTAATGCTACTACCACTGCCAGCACCAACGTC	no
YBL113C	no	no	NNY	784	11	ACTAGTGCTACTACCACTGCCAGCACCAACGTC	no
YBL113C	no	no	NNY	820	11	ACTAGTGCTACTACCACTGCCAGCATCAACGTC	no
YBL113C	no	no	NNY	877	11	AGTATCAACTCTAGCACTAATGCTACTACCACT	no
YBL113C	no	no	NNY	913	11	AGTACCAACTCCAACACTAGTGCTACTACCACC	no
YBL113C	no	no	NNY	949	16	AGTACCGACTCCAACACTAATGCTACTACCACTGCTAGCATCAACGTC	no
YBL113C	no	no	NNY	1021	11	AGTACCAACTCCAACACTAGTGCTACTACCACC	no
YBL113C	no	no	NNY	1057	35	AGTACCGACTCCAACACTAGTGCTACTACCACTGCTAGCACCAACTCCAGCACTAATGCCACTACCACTGCTAGCACCAACTCCAGCACTAATGCCACTACCACT	no
YBR001C	no	no	NNY	1321	11	TCTTGTTATCATTCTGATGGTATTGGTATCCCT	no
YBR003W	no	no	NNY	571	10	CTTCATGATGACGTTATTGATCATTCTGAT	no
YBR004C	yes	yes	YNN	784	10	CTACTATATCAACAATATTACCTACCATAT	yes
YBR004C	yes	yes	YNN	1126	10	TCCTTTTTACCCTTGCACCTTTGGTATTTG	no
YBR004C	yes	yes	NYN	1267	11	ACTATCCTATTTGCAGCTTTTTTACCACCAGCC	yes
YBR005W	yes	yes	NYN	127	20	ATTTTGTTTGTGCTGTTTGTTGCCGCAGTAATCCTTATAATACTGTTCACTTTTGTAGCG	yes
YBR006W	no	no	NNY	1009	10	CATGGTTGTGTCATTAACTCCAGCGCTATT	no
YBR007C	no	no	NNY	691	12	GACAATAATACTAGCGTTGACAATAATGCTAATAGT	no
YBR008C	yes	yes	NYN	523	10	ATGGTGACTTTATTTTTTTTCATGATCTTT	yes
YBR008C	yes	yes	NYN	715	11	GCTGTTGCTGCGCCAGTCTTGGCTCCCTTACTA	yes
YBR008C	yes	yes	NYN	811	12	GCTGCCACTTTTATCTTGTTGGCATTTTTCTTCCCT	yes
YBR008C	yes	yes	NNY	1024	14	GCTTTTGATCTCTATATCGCTGTTGCTTATGGTTGTTTCTAC	yes
YBR008C	yes	yes	YNN	1270	11	TGCTGGTGCCTGCCTCTGTCTTTGTTCTTATTT	yes
YBR011C	no	no	NNY	247	15	AACTGTTTCCCTCACCATGGTTACATTCACAACTATGGTGCTTTC	no
YBR012W-A	no	no	NYN	163	10	ACAACAACACCTGCTTCATCAGCTGTTCCA	no
YBR012W-A	no	no	YNN	376	11	CCACAATCACAGTTTCCGCAGTATCCATCATCA	no
YBR012W-B	no	no	NYN	163	10	ACAACAACACCTGCTTCATCAGCTGTTCCA	no
YBR012W-B	no	no	YNN	376	11	CCACAATCACAGTTTCCGCAGTATCCATCATCA	no
YBR012W-B	no	no	NNY	2515	11	CCTGTTATCGTCAATGATCACAACCCTAACTCC	no
YBR012W-B	no	no	NNY	3493	14	GGTGGTATTGGTGACTCTAATGCCTATACTACTATCAACAGT	no
YBR012W-B	no	no	NYN	3982	10	GCATTAATGACATCCCTGTCACTTGCATTA	no
YBR014C	yes	yes	NYN	52	10	TTACTGCTCATTGTTGTGTTTTTTGTGTTA	yes
YBR016W	yes	no	YNN	112	17	TACCCACCCCAACAACAGCAGCAGTACTACCAGCAGCAGCAGCAGCATCCC	no
YBR017C	no	no	NNY	2236	10	CATAACGACGATAGTGATGGTACTCCTGCT	no
YBR018C	no	no	NNY	223	10	TATATTTTCCCCAATGATTATGCTGCCGTT	no
YBR021W	yes	yes	NYN	625	10	ATTGCGGCAACTCCCGTATCATTAATGCTG	no
YBR021W	yes	yes	NYN	1204	11	GTTTTCTTAATCTCTTTTGTTTTCGCCGTAGCT	yes
YBR022W	no	no	NNY	58	10	ATCCTCATCCATTCTTGCAACTGCAATGGC	no
YBR023C	yes	yes	NNY	904	12	AGTAATTCTTCCATTCCCCATGACGATGATAATAAT	no
YBR023C	yes	yes	NNY	1333	10	ACCGTCGGTTGTATTGCCTCTGATGTCGTT	yes
YBR023C	yes	yes	NYN	1369	12	GTTTCTCTGGTATTTATTCTTTCAGTGGTGATAATT	yes
YBR023C	yes	yes	NYN	1795	11	CCATCTACTTTGTTGCCTACATCCTCGATGTTT	no
YBR023C	yes	yes	NNY	1954	11	ATTCATACTATCTGTTTTGTTACTTGTTATTCT	no
YBR023C	yes	yes	NNY	3112	13	GCCATTTGCTTTACTATTTATGTCATTATTTTTGCCATT	yes
YBR023C	yes	yes	NYN	3160	14	CCTACACCCGTAATCACTTTAGTTTTACTGGCAATTATTCTT	yes
YBR028C	no	no	NNY	541	10	AATGATGGTAATAACAACGATAATGACGAT	no
YBR029C	no	yes	NYN	1003	11	TTAGCTACCTTTGCATCATTATTTGCGCCATTT	yes
YBR031W	no	no	NYN	55	12	GCCTTGCCATTGCCAGCTGTCTTCTCCGCTCCTATC	no
YBR031W	no	no	NNY	355	15	CGTTACGCCACTGCTTCTGCTATTGCTGCTACTGCTGTTGCCTCT	no
YBR031W	no	no	NYN	361	17	GCCACTGCTTCTGCTATTGCTGCTACTGCTGTTGCCTCTTTGGTCTTGGCC	no
YBR031W	no	no	NNY	832	10	TCCCATATCATCTCCACTTCTGATGTCACC	no
YBR033W	no	no	NNY	1096	12	GGCATCTACTATAACTTTTTCCATATTAATTTTCCT	no
YBR033W	no	no	NYN	2323	10	ACTGTTTCTATTTTCATGCTGCCAATGGTG	no
YBR036C	yes	yes	NYN	424	11	CTAACAGTGCTGGCTCTCATAATGATTGTCGCT	yes
YBR037C	no	no	NNY	433	10	TTTAGTAACTGTCCTGACATCTGTCCTGAT	no
YBR038W	yes	yes	YNN	385	10	CCCTACCATCTATCACCCCAGCAACAGCCC	no
YBR038W	yes	yes	NYN	466	13	ACGATGTCTACTACTTCCACAACGGCTCCCTCTCTGGCA	no
YBR038W	yes	yes	NNY	1516	12	AGTGTTTTTGGTTATATCTCTGTTCTTCCTGGTGCC	no
YBR038W	yes	yes	NYN	2122	11	TTATTCATTACCTCCATGGTTATACTGTCTATA	yes
YBR040W	yes	yes	NYN	70	12	TTAATTTCAATATTTCTTTTGATTTTTCTTCTCATC	yes
YBR040W	yes	yes	NYN	487	17	GTCTTGATGGCAACTGTAATCCTAACAATCCTAATGTTTCTATTTATTCTG	yes
YBR042C	yes	yes	NYN	172	10	TTATTTATTGTCTTGGTATCATCCATTTTG	yes
YBR042C	yes	yes	NYN	1129	10	GTGCTAATATTACCAACTCTAACAATAATT	yes
YBR043C	yes	yes	NYN	322	12	ATGATTGTCTTCTTGATTGCGTTTTCCTCCATGATG	yes
YBR043C	yes	yes	NYN	529	10	ATAACTTCATTTGCATTATTGTTTGCATTT	yes
YBR043C	yes	yes	NYN	721	11	CCACTACTGGCGCCGCTACTATCTCCAATTTTT	yes
YBR043C	yes	yes	NNY	1069	10	AGTCACTCTAGCCCCAATACTTATGATGGT	no
YBR043C	yes	yes	NYN	1420	17	CCACCCGTGGCACTTGCAATAACATTTTCCGCAATTTCCTTTTCCACAGTA	yes
YBR043C	yes	yes	NYN	1675	15	GTTGTTACATCTGTAATATCTTTCCCCATTGCGCTATTGATATTT	yes
YBR043C	yes	yes	NYN	1885	14	ATCTTGGCTGCAACCGCAGTCTTTGTCACCACACCCATGTTA	yes
YBR043C	yes	yes	NYN	1948	10	GCTTTCACAATGCTGGCCTTTATCGTCTTG	yes
YBR044C	no	no	NYN	1426	10	GCTGTTTTATCAGCAGTTATTCTCCCATCA	no
YBR045C	no	no	NNY	157	10	TTTTCTAATCTTGATTCTGGTCATTGTCCT	no
YBR049C	no	no	NNY	160	14	AGTAGTAGTGATGTTGATGTTAATAACAATGATGACAGTAAT	no
YBR049C	no	no	NNY	367	16	AACAATAATAACACTGACAACGGCAATGACAGTAATAATCACTTTTCT	no
YBR049C	no	no	NYN	493	10	TCTATGGCGATGGCCGCCGTCGCTGCTGCT	no
YBR049C	no	no	NYN	1141	17	GCATCATCTTTGGTATCTTTATCCTCATCCTCAGCAACGCCATCGACTTCA	no
YBR049C	no	no	NYN	1753	12	ACAGCTTCTGCAGCAGCAGCTGCTGCTGCTGCTATT	no
YBR049C	no	no	NNY	1825	14	GATGATGACGATGCTATTGCCGCTGCTGCCGCTGCTGCTTCT	no
YBR049C	no	no	NYN	1837	13	GCTATTGCCGCTGCTGCCGCTGCTGCTTCTTCATCCCTG	no
YBR050C	no	no	NNY	658	10	AGTTTCTATGATTATAACAGCGTTTACGTC	no
YBR050C	no	no	NYN	697	12	GCAATTATTACGACTGCCGCTGCCACTGCCATTATC	no
YBR050C	no	no	NNY	709	12	ACTGCCGCTGCCACTGCCATTATCAGTAGTAATAGT	no
YBR054W	yes	yes	NNY	505	16	GGTTACTACACCATTGGTATTGGTGCTGCCATTGTTGTTTGTATTAGT	yes
YBR054W	yes	yes	NNY	703	11	GATTCTGCTACCATTTTCTATGGTATTATTGAT	yes
YBR054W	yes	yes	NYN	736	15	TTGTTGATCCTATCTATCTTGCCAGTTCTTTTCATGCCATTGGCT	yes
YBR056W	no	no	NNY	871	14	GTCATTGATTCTCATGTCTACCGCTGTTTTTCTGATTCTGAT	no
YBR056W-A	no	no	NNY	91	13	AATGATTGTTGTTGTTGTTGTAACTGTGGCGATTGCTGT	no
YBR057C	no	no	YNN	67	10	TTTCATCCCCACCAACAGTCACAGCAACAA	no
YBR058C	no	no	NNY	2191	13	AATTCTGTCCATTCTGGTCACTATGTTGTTTTTATTCGT	no
YBR059C	no	no	NNY	328	13	TACTTCGATTCCAACGCCTCTCGCCGTCGTGATGGCGTT	no
YBR059C	no	no	NNY	1180	10	AACGCTAGTGACGGTCATGCCGCTGTTTCT	no
YBR059C	no	no	NNY	2563	10	GATGATACTGGTGCTGCTGTCTCCTCCTTT	no
YBR059C	no	no	NYN	2575	15	GCTGCTGTCTCCTCCTTTTCATCGTCTTCATCGTCTGCATCAATT	no
YBR059C	no	no	NNY	3139	10	GATAGCAATAGCAGCATTACTATTAGCACC	no
YBR060C	no	no	NNY	1090	13	AATGGTTACAACCCTAGCTGTAACTATCGTGACGTCTTC	no
YBR060C	no	no	NNY	1672	14	CTTTTCAACCATCTCTGTGCCGCTGATTTTATTGCTTCTAAT	no
YBR062C	no	no	NNY	316	11	ACTGACAACTGCTCCATTTGTTACACTAATTAT	no
YBR063C	no	no	NNY	190	11	CTTATTATTGACGATGTTGTCACTATTGGCTCC	no
YBR067C	yes	no	NNY	91	13	GCTATTATCGGTGACATCAACTCTCATCTTTCTGACTAC	no
YBR067C	yes	no	NYN	310	13	ATCGCTGCTGCTCTTGCCTCCGTTTCCCCAGCTTCTTCC	no
YBR067C	yes	no	NYN	406	23	GCTACATCCTCTGCCGCTCCATCCTCTTCTGCTGCCCCATCTTCTTCTGCTGCCCCATCATCATCTGCC	no
YBR067C	yes	no	NYN	490	13	GCCGTTTCTTCTTCTGTCGCTCCAACTACCTCTTCTGTC	no
YBR068C	yes	yes	NNY	628	10	GACATTTATATTCTTATTTTCTATGTTTTC	yes
YBR068C	yes	yes	NNY	742	12	GGTTTCATTATTCTTTCTATTGTTATCAACTGTGGT	yes
YBR068C	yes	yes	NYN	1153	11	GCTGTTATTTTGATTTCTGTGGTTTCAGTGGCA	yes
YBR068C	yes	yes	NNY	1303	10	TGTTGCGTTTTCGGCGTCATTGCTTTTGTT	yes
YBR069C	yes	yes	NYN	625	13	ATCTTTGTTGCCGTGGTTTTCGTTTTTGTAATTATCATT	yes
YBR069C	yes	yes	NYN	1072	10	GCCTCCCCATTTGTCATTGCTGTTGCATCA	no
YBR069C	yes	yes	NYN	1135	11	GCTGTTATTTTGATTTCTGTCATTTCTGTTGCA	yes
YBR069C	yes	yes	NYN	1498	11	CTTGCAGTTTTAATTGCAATCTTCTTCCTTGTG	yes
YBR070C	yes	yes	NYN	16	11	TTGGCGTCATTGGTGCTCATCGTATCGACAGCA	yes
YBR072W	no	no	NNY	19	10	TTTTTTGATTTCTTTGACAACATCAACAAC	no
YBR072W	no	no	NNY	166	10	AATAACTATGCTGGCGCTCTTTATGATCCC	no
YBR073W	no	no	NYN	181	12	CCAACCGCCACTGCAGTCACAACAGCCCCTATATCT	no
YBR074W	no	yes	NYN	1093	11	ATATTTCTATTAGTTTCACCCGTTGTGGCCATT	yes
YBR074W	no	yes	NNY	1339	12	ATTAATTGCTCCAATTTTTTTTTCCCCTGTGCCGAT	yes
YBR074W	no	yes	NNY	1585	10	GACCATCACTCCAATTACAGCTCCCATTCT	no
YBR074W	no	yes	NYN	1897	13	TTTTTGCTAATTGTACCAATACCATCATTTATTTTGTTT	yes
YBR074W	no	yes	NYN	2032	11	ATTTTGATCGCGCTACCAATTTTACCTTTTTTC	yes
YBR074W	no	yes	NYN	2080	15	ATCACAATTTCTTTAACTGCACTGCTTTTCTTGATTTCCGCATCC	yes
YBR076W	no	no	NYN	730	12	TCTCTTACTGTATCCATCATTCCCTCTCCTTTGGCC	no
YBR078W	yes	no	NNY	88	11	TGTAGTATTGGTACTTCTGCCACTGCTACTGCT	no
YBR078W	yes	no	NNY	139	10	ATCTCCGGTTGTAGTACCATTGTTGGTAAC	no
YBR078W	yes	no	NYN	373	12	ATGGTGACTTTGCCTGCCATTTCTACCTTCTCCACC	no
YBR078W	yes	no	NNY	418	11	AATGCTAACAACATTATTGTTTCTGACACCACT	no
YBR078W	yes	no	NNY	805	12	ACTACTGTTGGTGGTGGTTTCATCATTGCTAACAAC	no
YBR078W	yes	no	NNY	952	16	GGTGGTGCTAACTTCGACTCTTCTTCCAGTAACTTCTCCTGTAACGCT	no
YBR078W	yes	no	NNY	1123	12	TCTTCCGCTTCTTCTAGTGGTGATGCCTCCAATGCT	no
YBR078W	yes	no	NNY	1174	10	GCTTCCGCTAGCTCTTCTTCCTCTTCTTCT	no
YBR079C	no	no	NYN	973	11	TCTTCTACAATTTTCCTATCCGCTATTTCTACC	no
YBR079C	no	no	NNY	1627	13	TCTGATCCTGTTATTATCCGCAATTCTTACATCCACAAC	no
YBR079C	no	no	NYN	2773	19	TCCTCCCCAGCTACTCCAGCTACTCCAGCAACCCCAGCAACCCCAACTCCATCTTCT	no
YBR080C	no	no	NNY	148	13	AATGATTTCCCTAATAACATTTATATTATTATCGATAAT	no
YBR081C	no	no	NNY	313	13	GACAATAACAATACTAATACCAACACCAGTATCAGCAAT	no
YBR081C	no	no	NNY	781	10	AATCTCGATTCTATTTCCTCTTCTAATATC	no
YBR081C	no	no	NNY	2815	19	AGCAATCCCAACGCTTTCCTTAACAACCACATTTATAATTACACTATTATTGATGAC	no
YBR083W	no	no	YNN	1357	14	TCTTATTTTTCGCAGCTGTTATTATCATCACCCCAGCATTAC	no
YBR084W	no	no	NNY	346	11	ATTAGTGACATCAATGATGATGACTCTATCCAT	no
YBR084W	no	no	NNY	652	10	AATGCCACTGTTACTGTCTGTCATAGTCAT	no
YBR084W	no	no	NNY	1987	12	GTTCACGCTGGTCCTTTCGCCAACATCTCCATCGGC	no
YBR084W	no	no	NNY	2689	10	GGCTTCGGTAATCTTCCCATCTGTATTGCT	no
YBR085W	no	yes	NNY	235	11	AATACTGCCAATGTTATTCGTTATTTTCCCACT	no
YBR086C	yes	yes	NYN	748	14	CCAATGATTTCCATCTTGTCTTTTTTGCCTACTATACTTATT	yes
YBR086C	yes	yes	NNY	1723	13	CATGTTAGTGTTGCTATTTTCTTCCTTTTCTCTAGTATT	yes
YBR086C	yes	yes	NYN	2011	17	CCGTCTTCTTTATCCTCAGCCTCCTCGCCTTCATTATCTTCTTCTTCTTCT	no
YBR086C	yes	yes	YNN	2032	10	TCCTCGCCTTCATTATCTTCTTCTTCTTCT	no
YBR086C	yes	yes	NNY	2638	10	TCTAATAACAATACTACTACTACTACTACT	no
YBR086C	yes	yes	YNN	2680	12	CAGCCCCACCATCATCATCACCACCACCGCCATCGT	no
YBR086C	yes	yes	NNY	2683	13	CCCCACCATCATCATCACCACCACCGCCATCGTGATGCT	no
YBR092C	yes	no	NNY	139	13	TACTTCTCTTTCCCTGGCGACTATGGTATTTCTCGTGAC	no
YBR092C	yes	no	NNY	811	10	GGCTACAGTGATGTTTGTGATATCTTCACC	no
YBR092C	yes	no	NNY	1309	11	GTCTGTAACGTCAGCAGTGTCAGTAACGTCACC	no
YBR093C	yes	no	NNY	139	13	TACTACTCTTTCCCTGGCGACTATGGTATTTCTCGTGAT	no
YBR093C	yes	no	NNY	490	10	ACCAGTTTCGCCGTTTTTACCTCTAATTCT	no
YBR093C	yes	no	NNY	811	10	GGTTACAGTGATGTCTGTGATATTTTCACC	no
YBR093C	yes	no	NNY	1309	11	GTCTGTAACGTCAGCAGCGTCAGTAACTCTACT	no
YBR094W	no	no	NNY	424	10	TCTGCTGCTTATATTACCTCTTCTGGTACC	no
YBR095C	no	no	NYN	895	10	GCGCTGTTATCGTTGCTGCCATCTTCTTCC	no
YBR095C	no	no	NYN	928	10	TCTGCTTCTATATCAACATTAACAGCGGCC	no
YBR097W	no	no	NNY	883	18	TATCGTGGCATTTTCTTCCCCGATTATTTCTACACTTTCATTTATGATTATTTC	no
YBR098W	no	no	NNY	1327	17	TGTGACAGTATTTACGACTTTAGTAACGATTTCTATTACCCCTGTGATCCC	no
YBR102C	no	no	NNY	319	11	GATAGTAGTCATAATAATAGTAGTTTCACCACT	no
YBR102C	no	no	NNY	466	15	AATACTGTCAATCCTTCCGGCAGTAATGATCCTTTCAATAATAGC	no
YBR103W	no	no	NNY	397	11	GACGATACTAATTCTATTGACAGTAGTGATGAC	no
YBR105C	no	no	NNY	154	10	CCCTTTCATCTTCATGACCGTCATCGCTAC	no
YBR107C	no	no	NNY	121	11	CCCAGTGATCCTGATGGTGGTACCGCCGCTGAC	no
YBR108W	no	no	YNN	937	13	CAACAGCAACAGCAACAGCAACAGCAACAGCAGCCTCTG	no
YBR108W	no	no	NYN	1408	10	ACAACCTCTTCGGCGGCTTCATTGCCAGCA	no
YBR108W	no	no	NNY	2008	11	TCCAATTCTAGTGATAGTTCTTATACTATCGAC	no
YBR110W	yes	yes	NYN	799	10	ATTATTGTGACTTCAACATCATTCACCCCT	no
YBR112C	no	no	YNN	43	16	CAACAGCAACAACAACAGCAACAACAACAGCAGCAACAGCAACAGCAG	no
YBR112C	no	no	NYN	1282	10	GCCTCTCCTGCCCCACCTCCTGTGATTTTA	no
YBR112C	no	no	YNN	1669	36	CAACAACAACAACAACAACAGCAACAACAACAACAACAACAACAACAACAACAACAACAACAACAACAACAACAACAACAACAGCAGCAGCAATTACAGCCCCTACCA	no
YBR112C	no	no	YNN	1918	12	TCTCAACTGCCACCTCAACAGCAACAACTACAATCT	no
YBR114W	no	no	NYN	691	13	TCTCCGTCTTTAGTTGTTGCCCCTACCGTGGCGCTGATG	no
YBR114W	no	no	NNY	1573	10	AACAATTTTCCTGGCGATGATATCGGCGTC	no
YBR115C	no	no	NNY	208	10	ACCGGTGACGATGATATTGTTCTTTATATT	no
YBR115C	no	no	NNY	799	14	TCCCGTTCTTTCACTTATCGCGACATCAACCGCACTTCTAAC	no
YBR115C	no	no	NNY	3307	13	TTCTTTGACTTTGTTTCCTCCACTTCTACTCTTGACACT	no
YBR117C	no	no	NNY	547	11	TTTTATGACAGTAATAGCATTTCCATTGACGGT	no
YBR118W	no	no	NNY	16	14	TCTCACATTAACGTTGTCGTTATCGGTCATGTCGATTCTGGT	no
YBR118W	no	no	NNY	1000	11	GGTTGCGCTTCTTTCAACGCTACCGTCATTGTT	no
YBR121C	no	no	NNY	1528	12	TCTTTCGGTATTGGCCGTATCATCTACTCCGTTTTT	no
YBR121C	no	no	NYN	1606	11	GTTCTTTCCTTCCCACCTTTGGTTGCTCCAACA	no
YBR121C	no	no	NNY	1903	11	GCTATCCGCGATATCACTTACAATGGTGCTTCT	no
YBR123C	no	no	NNY	1663	13	GGTATCGCTGCTGGTGATGATTTTGATGATAATGGCGCC	no
YBR125C	no	no	NNY	283	17	AGCGGCGGCCGCCACCATCGCGATGGTAACGGCAGTAGCAACGGTAATGGT	no
YBR125C	no	no	NNY	1051	10	AATAGCAATACTGGTGTCGGCTTTGACAAT	no
YBR126C	no	no	NNY	1300	10	AACACCGATGATCTTTCTGATGCCATCAAC	no
YBR129C	no	no	NNY	148	11	GGTTACCATCATCACCATCATCACCATCGTCAT	no
YBR129C	no	no	YNN	151	15	TACCATCATCACCATCATCACCATCGTCATTTATGGTGGCCTCGG	no
YBR132C	yes	yes	NYN	355	10	CCCGCCTCTTTATTATTGGCATTTGCTCTT	yes
YBR132C	yes	yes	NYN	721	10	CTATTTACATTCACGTTCATTACCATGTTG	yes
YBR132C	yes	yes	NYN	1159	10	ATAGCTTTGATTACAGCCGCCTTTTCTGCT	yes
YBR132C	yes	yes	NNY	1174	12	GCCGCCTTTTCTGCTGGTAACGCTTACACTTATTGC	yes
YBR132C	yes	yes	NNY	1405	10	ATTAATTTTGTCGTCCTTTGTATCGTCTAT	yes
YBR133C	no	no	NYN	499	16	ATCGTCTTTGCTGCGCCTGCGTTAACCATATCCATTTCTCTGCCACTT	no
YBR133C	no	no	NYN	616	10	CCCTCTTTGACTATCTCTTTGGCTTTGCCA	no
YBR135W	no	no	YNN	352	18	CAACAGCAACAGCAACAGCAGCAACAGCAGCAACAACAACAACAGCAACATCAA	no
YBR136W	no	no	NNY	1951	10	ATTGATATTTTCAATTCTGATGATTATAGT	no
YBR136W	no	no	NYN	2047	10	TTACTATCGCCTATTTTACCTGTATTACTA	no
YBR136W	no	no	NYN	6028	10	GTGGCCCCATCTGCAATGGTTGTTCCAGTA	no
YBR139W	yes	no	NYN	181	10	CCGCTGTTTACAACTTTTATTTCTTCTGTG	no
YBR140C	no	no	NNY	529	10	TCTCACCATCTTTCTGGCAGCGCTACTATC	no
YBR140C	no	no	NNY	1099	12	AATGTCAATAATGACCACCACTACCATCTTCATCAT	no
YBR140C	no	no	YNN	1114	12	CACCACTACCATCTTCATCATTCATCTTCTTCATCA	no
YBR140C	no	no	NYN	1261	10	GCATCGCCTACTTCCCCTATGGCATCATTG	no
YBR140C	no	no	NYN	1363	10	ACTTCCACATCGACTACGGCTGCAACTACC	no
YBR140C	no	no	NNY	1423	17	AATACTAACAACAATAATAACAATAACAACAGCGCTAATCTTAATAATATT	no
YBR140C	no	no	NYN	2026	13	TCCATTCTATTCTTAATGACAATGACGTCTTCTATATCC	no
YBR140C	no	no	NNY	2545	12	CTTTCTAATGATGATCATGTCAGTTTTGATGCTGCC	no
YBR140C	no	no	YNN	2899	10	CCATATTCTTCTCCGCCGCAATTGCAACAA	no
YBR140C	no	no	NYN	2935	10	TTGCCTTCTCCGCTCTCAGTCCTCTCGTCA	no
YBR140C	no	no	NYN	3388	10	GCCGTTACTTTGTTTGCTTCATCATTGTTT	no
YBR140C	no	no	NNY	6475	11	ATTCCCCGTTGTTTCATCAACAGCAATACTGAC	no
YBR140C	no	no	NYN	6922	10	ATTTCATTTTCAACATCCTCTTCAGCAGTT	no
YBR140C	no	no	YNN	8689	10	TATCTTTGTTACCTTTTCTTACTCCATTTG	no
YBR142W	no	no	NYN	1120	10	ACTTTGATCTTTTCTGCAACATTCTCCATC	no
YBR143C	no	no	NYN	85	10	ACTTCTATGATTTCCTTAGTTATTCCTCCT	no
YBR143C	no	no	NYN	196	10	CTTTCCGTTTTATCTGCTATCACTTCCACC	no
YBR145W	no	no	NNY	826	11	GCTCATGCTTACTGCAATTCCGATGTTTTCAAT	no
YBR147W	no	yes	NYN	205	10	TTACTCCCAACCATGATAATTTTAGCTGCT	yes
YBR147W	no	yes	NYN	754	11	ACTTCTTTCATAATCTCAGTGCTCTCAGCATCT	yes
YBR149W	no	no	YNN	379	10	TTGCTCTTGCAACATTGGCCGCTATGTTTT	no
YBR150C	no	no	NYN	127	11	CCCGCTGTCCCTGCGATGCCTCCAGTACCATCA	no
YBR150C	no	no	NNY	1333	12	TCTTTCACTTTTCTCAATTCTGTCTATTACTACCAT	no
YBR150C	no	no	NYN	2272	11	TTTTCTCTCACAACGGTTTTTTCCATGTTTCTG	no
YBR150C	no	no	NNY	2791	12	TATCATCATAGTAATGGTACCAATACTGATAATAAC	no
YBR150C	no	no	NNY	2830	18	ACTACTGGCGCTGATGATACTGACGATAATAATAATAATAATAATAATAATAAT	no
YBR150C	no	no	NNY	2887	63	AATGGCAATAATAGTAGTAGTACTATTAATAATAATAACAATAACTACAGTAACAGTAACAATAATGACAATGACAACAATATTAATGATGATGATGATGATGATGATGATGATGATGATGATGATGATGATGATGATGATGATGATGACAATGATGATGATTATAGTAATAATGGTGCTGATGATGAT	no
YBR151W	no	no	NYN	841	10	GTAACTCCAACCATAGTTCCTTCTATTGTC	no
YBR154C	no	no	NYN	367	10	TTGGTGCCTTCTATACCACCAGCCACCATT	no
YBR157C	no	no	YNN	340	12	TTATCATCACATTCGCATTCACGTTCATTATCACAC	no
YBR158W	no	no	NNY	1267	11	TTTGCCGGTTGTGATGTTGATGATGCCGGTATT	no
YBR159W	yes	yes	NNY	958	10	ATTGTTAACTCCATTAATTATTCCTTCCAT	no
YBR161W	yes	yes	NNY	1057	12	GATTCTAATATCCCCTACGACAGCGTTTTCCTTGAT	no
YBR162C	yes	no	NNY	64	14	AACGCTGATTGTACTTACTCTGGCGGTAATTACTATTGTGCT	no
YBR162C	yes	no	NNY	109	10	ACCGATGCCATCATTTACTCTAACGTCGGT	no
YBR162C	yes	no	NNY	430	11	GTTACTTCCACTGTTTACGTCGACAGTAATGGT	no
YBR162C	yes	no	NNY	475	17	GCCGATTCCACCAATACCGTTGTCGGTCCTGCTGTTCCTTCTTCTTACACT	no
YBR162C	yes	no	NYN	604	16	ACCACCTCTTCTGCTGCTGCTGCTTCATCATCTTCGTCATCATCTTCT	no
YBR162C	yes	no	NNY	760	11	AGTTGTTTCGGTAACTCCATCTCTTTTGCTGCT	no
YBR162C	yes	no	NNY	886	11	TGTTCCGGTAATAACGGCGATTGTGGTTATTAC	no
YBR163W	no	no	NNY	1495	13	TATTATTACCATAACGATAATTTCCACAATATCATCTTC	no
YBR165W	no	no	NNY	493	13	AATCATAATATCAGCAATAGTAATGGTGGCAGTGTCAAT	no
YBR171W	yes	yes	NYN	109	13	GTCTTTATTCTGGTGGTGTCCCTTGTGATGTTTGCTTCA	yes
YBR172C	no	no	NNY	424	11	TCCTCCTCCTCCTTTAGTTATGCTGCTAATCTT	no
YBR172C	no	no	NYN	1723	11	TCCACATCCTCTGCATCTACTACCACATCTTCT	no
YBR173C	no	no	NYN	61	10	GTTCTTTCATCTGCAGTGCCCTCCTTGCCA	no
YBR173C	no	no	NNY	268	10	ATCGTCAATCGTACCGACTTCAACCCCCTT	no
YBR180W	yes	yes	NYN	448	12	GCTACAGTTTCTGTATTTATGGCTGTTTTTTCCGTT	yes
YBR180W	yes	yes	NYN	538	10	ATGGTGTCGTTATCACTAATGTTAATTGTT	yes
YBR180W	yes	yes	NYN	835	11	ATAGCATTGATCTTGGTTACTGCTTTACTTCCA	yes
YBR180W	yes	yes	NYN	1423	13	TTTGTGGTTCTTTTAGTTTTTTCCGCTCTCACTGCCTTT	yes
YBR182C	no	no	NNY	682	10	TCTAACCACTCTAATTATCATAATTTTTAC	no
YBR182C	no	no	NYN	1276	13	CCGTCTTCATCTATTGTGGTTTTTCCTTCCTCGGTAGCT	no
YBR182C-A	no	no	NNY	37	10	TACTTTTTTGATAATGGCGGTGTTTATAGT	no
YBR186W	no	no	NNY	1015	10	GACGGTTCCGATACCATTGATACTAATTAT	no
YBR187W	yes	yes	NYN	22	18	GCATCTTTAATAGCCCTCCTACCGCTGTTCACCGCCGCAGCCGCTGCAGCTACT	no
YBR187W	yes	yes	NYN	172	10	ACCTTCTTGATCGCAGCCTTGATGGCAATG	no
YBR187W	yes	yes	NYN	214	18	GTTCTGGTGTTCTCAGCAGCAGCTACCTCCCTCGCTATTATGACCATCCTTTCT	yes
YBR187W	yes	yes	NNY	682	10	GGTGCTGTTATTGGTCATGCCATTTGCTCT	yes
YBR187W	yes	yes	NYN	781	10	TCGTTGTTATTCTTCATTTTCGCCTTGATG	yes
YBR196C	no	no	NNY	472	13	ATCACCGATGTTGTTAACATCGGTATTGGTGGTTCCGAT	no
YBR196C	no	no	NNY	562	14	GATGTCCACTTCGTTTCCAACATTGACGGTACTCACATTGCT	no
YBR196C	no	no	NNY	1591	15	GACAACTCCTCCACCATTTCTACCCACGATGCTTCTACCAACGGT	no
YBR196C-A	yes	yes	NNY	109	11	TTTCGTCCCATTTTTCCTTTTCTCATTGTTCTC	no
YBR196C-A	yes	yes	NYN	115	11	CCCATTTTTCCTTTTCTCATTGTTCTCATATCT	no
YBR198C	no	no	NNY	73	10	ACTAATAATGCTGCTGGCGCCAATTCCGGC	no
YBR198C	no	no	NNY	577	10	AATCCTGTTTACGCCCGTCGTTTCTTTGAT	no
YBR199W	yes	yes	NYN	31	17	CCTGTACTTTCAGTGATCATTCTAATATCGATTGCCGTAACCGTTGTTCTT	yes
YBR201W	yes	yes	NYN	289	10	ATAATATTTTTACTGTTGGTGATACTGGTA	yes
YBR202W	no	no	NNY	28	10	CTTCCTGTCGACTATAATAATCTTTTTAAT	no
YBR202W	no	no	NNY	1543	10	CTCGCTGATAACGGTATTTGTTGTATCGAT	no
YBR203W	no	no	NNY	25	12	AACGTCAATATTGTTTCTAACAACTATTCTCGTTAC	no
YBR203W	no	no	NNY	85	12	TATCATAGTAACGGCAGTGGTAGCAATAATGCTGGT	no
YBR203W	no	no	NYN	910	11	CTACCTCCAGCTACTCCAACATCTACCATTTCT	no
YBR203W	no	no	NNY	1258	13	TCTAATACCAGCAATGGTAACATCTCTTCTGGTAGTAAT	no
YBR205W	yes	yes	NYN	91	11	CTCATCATAGTGTTATCCTTTTTATTTTTCATG	yes
YBR207W	yes	yes	NYN	64	12	ATTGTTGTCATTGTTTCTATCCTGTTGACGATCGTC	yes
YBR207W	yes	yes	NYN	529	10	CTTGTCGCGTCCGTTATTATTTCTGTCATG	yes
YBR207W	yes	yes	NYN	691	11	TCCTTCTTCATATTACCATTTATAACGACTTTG	yes
YBR207W	yes	yes	NYN	775	15	CCACTATCCTCGATTCCCCTCTCTATGGTCCTTGCTACTGCAATC	yes
YBR208C	no	no	NNY	2176	11	TGCACCAGTGCTGGCATTACCTTTGTTGGTCCT	no
YBR208C	no	no	NNY	3439	10	ACTGTCATTGCCATTACTGGTGGTACCGCT	no
YBR211C	no	no	NNY	328	10	GACCTTACTACTCGTTACAATTTCGATGAT	no
YBR211C	no	no	NYN	373	11	CTATCATCGTCTATCACTTCTGTGACCACAATT	no
YBR212W	no	no	NYN	49	10	ATTATTCCATTGCCTCCTTCATCCACAGTG	no
YBR212W	no	no	NNY	583	10	TTTGTTGGTGATCTTTCTCCCACCGCCACT	no
YBR212W	no	no	YNN	844	15	CAACAACAACAGCAACAACAATTGCAGCAACAGCATCAGCAGCTA	no
YBR212W	no	no	YNN	1438	16	CGACTCTTTTTACATCAGCAGCAGCAGCAGCAGCAGCAGCAGCAACAG	no
YBR212W	no	no	NNY	1516	13	CACAACAACTATTACAACTACAATAATTACGATTATCAC	no
YBR213W	no	no	NNY	427	11	CCTGATCTCTGTGACTTTTATTTCGGCGCCAAC	no
YBR214W	no	no	NYN	160	11	TCCACGCCGCCAACAGCAACAGCGGCAGCGCCT	no
YBR214W	no	no	NNY	457	11	AACTGTTTTACTTTCGACTACAATGACCTTAAT	no
YBR218C	no	no	NNY	625	11	GCCCGTACTGCCTTCGGTAATGGTACCTGCTTT	no
YBR219C	yes	yes	NYN	310	10	TTTTTTTTTACAATTTTGGCAGTTACGTCT	yes
YBR220C	yes	yes	NYN	550	10	TTTATGTCATTTACCATTTTCCTGTCGTTG	yes
YBR221C	no	no	NNY	160	10	GACCGTGATGATGATGTCTTCCTTATTGGT	no
YBR223C	no	no	NNY	118	11	GTCAACAGTAACAATGATAGCGACGACTGCGTC	no
YBR223C	no	no	NYN	1549	11	GTGGCCGTGCCATTCACGCTGCCAGTCATACCA	no
YBR229C	yes	no	YNN	262	10	CAGTTCCCATTCTCTCTCTCTTTTTTACAG	no
YBR229C	yes	no	NYN	940	14	TCGATCCCATTCATGTTTTCATCTTCGTCCACATCTATCTTT	no
YBR231C	no	no	NNY	109	19	GGTGGTGGTAGCGACGATAGTGATGCCAGCGATGGCGGTGACGACTATGATGACGGT	no
YBR233W	no	no	NYN	22	14	CCATCAATCACTACTACACCAACTACTGTACTCGTTTCTCCC	no
YBR233W	no	no	NNY	148	17	GACAGCCACTCTGACAACGACCACGATTCCCCCGACAATGTTCCCTCTGAT	no
YBR233W	no	no	NNY	610	11	GATGCTATCCATATTGCTACTTTCTACATTAGT	no
YBR235W	yes	yes	NYN	670	19	ATTCTTTTTTTGGTACTGGCAGCTTCTATATTTTCCATTCCACTTTCTGCATTGATA	yes
YBR235W	yes	yes	NNY	970	13	CTTTTCACTTTTATCTGTTATGCCGTTGTTGTCTTCTCC	yes
YBR235W	yes	yes	NYN	1102	10	ATGGCTACTTCTCTTTTCTCCATCATAGTG	yes
YBR235W	yes	yes	NYN	1279	16	ATCGCCACATTTATCACAATGACATTCTTAATGACGTTTGTGGTCATG	yes
YBR235W	yes	yes	NYN	1417	11	GCATTACTTTCTGTTGTTGCGATGTTAATAGTT	yes
YBR235W	yes	yes	NYN	1456	17	ATCTCAGCGTCTGTCTTGTTTTTGGCTATGATTTTGCTATTTTTATTCATT	yes
YBR235W	yes	yes	NNY	1897	10	AACATTACTGTTGTCGGTTTTTTTGACCTC	no
YBR235W	yes	yes	NYN	3208	11	TTAATTTTTTCAACCTTGCCAGTTCCAGCTCTT	no
YBR236C	no	no	NNY	568	11	TTTATTGGTATTGACATTTCCAATGCCTCTATC	no
YBR237W	no	no	NNY	310	10	TCCTTCGACTTCAGTGATGACGATGATTCT	no
YBR237W	no	no	NNY	1855	10	GGTAGTCGCTCCGGTACTGCTATTACTCTT	no
YBR238C	no	no	NNY	205	12	GCCAACCATTTTGTTCCTCACTTTGGTGGCAACATT	no
YBR238C	no	no	NNY	271	25	AATAACAGCAATAATAGTAACAACCATCATAACAATAACCGTAATCATCACCACAATAACAATCGTAACCATCAT	no
YBR238C	no	no	NYN	1822	11	ACCGCAACTCCTTCGCCATCCTTAACTCCAATG	no
YBR239C	no	no	NNY	307	12	CCCATTTATAACAACTCCAGCAATAGTAGCCTCAAC	no
YBR240C	no	no	NYN	676	10	ACCACTACTGCAGCGCTGTCATCGCCGCCA	no
YBR240C	no	no	NYN	952	10	TCCATAGCTATAACAATGCTGGTCATCATT	no
YBR240C	no	no	YNN	1267	13	CTTTCATGTTCCCAACTGCGGTACTGGCAGCTACAACTG	no
YBR241C	yes	yes	NYN	376	10	ATGGTTTCTTCTCTGCTGCTTTTCTTTTCC	yes
YBR241C	yes	yes	NYN	460	10	ACCGCCATTGTGATCACACCCTTATTTATC	yes
YBR241C	yes	yes	NNY	925	11	TTTTGCGGCATCAACTCTATTATCTTCTACGGT	yes
YBR241C	yes	yes	NNY	1003	12	AATTTTGCCATTTCCATCCTCAATGTCGTTGTCACT	yes
YBR241C	yes	yes	NYN	1027	11	GTCGTTGTCACTCTAGCAGCATCTGCGATCATC	yes
YBR241C	yes	yes	NYN	1078	17	CCATTATTGCTTGCCTCGACTACGGTGATGACCGCCATGTCGCTGCTGATC	yes
YBR241C	yes	yes	NYN	1150	11	GTATCCTTTTTACTGGTCACGGCCACTTTTGTC	yes
YBR241C	yes	yes	NYN	1357	14	GTATTTGCGATCTTCGCCGCCATCGCTGCCATGTTTGCTACA	yes
YBR243C	yes	yes	NYN	469	14	TTTTTCTTGCCTGCCATTGCAGCCATCCCACTGCTAATGGTT	yes
YBR243C	yes	yes	NYN	772	10	TTTTCCGCTGTTTTGATTATCCCATTTTTG	yes
YBR245C	no	no	NNY	1678	10	GCCATTGATGATTATAATGCTCCTGATTCT	no
YBR245C	no	no	YNN	2410	11	TTCCATTCCCATCAATTACAACCTCCCCAATTG	no
YBR246W	no	no	NNY	709	13	AGTAATAATCGTATTCATGATGCTGGTGTTGTTAGCATT	no
YBR247C	no	no	NYN	1084	11	CTACCTTTCTCTCCACCTACAACTGTTTTTATC	no
YBR248C	no	no	NNY	427	10	TACTATTTCGTCCATTCTTTTGCTGCCATT	no
YBR249C	no	no	NNY	205	12	GTTCTTGTCATTGTCGGTCCTTGTTCCATCCATGAT	no
YBR249C	no	no	NNY	367	13	ATTAATGACCCTGATGTTAACAACACTTTCAACATCAAC	no
YBR250W	no	no	NYN	1	10	ATGTTGTTTTCGTCTTCATCTTCTTCACTT	no
YBR255C-A	yes	yes	NNY	4	11	GGTGGTAACGTTCTCCCCATTCATTATGACCCC	no
YBR259W	no	no	NYN	745	11	CTTGTGTTCTCTTCGATTTCTTCTGCCGTTCTT	no
YBR260C	no	no	NYN	1168	12	TTACCACCTACTATGGCTTCATCTATTTCTTCCACT	no
YBR260C	no	no	NYN	1219	10	GCTATGTCACCGTCTTCTTCCATTGTAACA	no
YBR262C	no	no	NNY	85	12	TACAGTAACAATGGCTACTTCTACGATCACGATGCT	no
YBR265W	yes	yes	NNY	478	10	CACCACCTCATCATCTTTTCTAGTGCCACC	no
YBR265W	yes	yes	NNY	598	12	AACTTCCGTATCAGTTGTGTTTATCCTGGTAATTTT	no
YBR270C	no	no	NNY	802	13	TATTCCTTTAACCCTAGCATTAACAACAACCCTAATGAT	no
YBR271W	no	no	NNY	139	10	AGTGACGACGATGACACCATTATCGATAAT	no
YBR272C	no	no	NNY	1033	10	AACTATTTTCACGTCAGTGGCTACAGCATT	no
YBR275C	no	no	NYN	1312	10	ATTCTCATAACTTCAATAGTTGTTTTACTG	no
YBR275C	no	no	NNY	2344	11	CCCATTTTTCGTGACTTTTTTGGTGCTGTTACT	no
YBR275C	no	no	NNY	4336	12	AATCCTGATCATAACGTTGTTAACAGTGATAATCCT	no
YBR276C	no	no	NNY	391	11	AACGCTGCTACTTATTGTCACAATCATAGCATT	no
YBR278W	no	no	NYN	97	10	GTAGCTATATCAGCGACCGCATTCGCTGCT	no
YBR280C	no	no	NNY	1420	12	GATAACTGCGTTTTCTTCATTAATAACAACGGCGAT	no
YBR280C	no	no	NNY	1549	10	GTCCTCTTCACCGATACTCACTGTTATACT	no
YBR281C	no	no	NYN	58	11	GCTTTTTCCATCTTATCCATTGTTGCATTTCCA	no
YBR281C	no	no	NYN	1189	11	ATAACCTCATTATTATCTGCGGTGCCTCTGTCA	no
YBR281C	no	no	NNY	1942	10	CATTCTGGTCTTAACGGTGGTGTTTATGAT	no
YBR283C	yes	yes	NYN	739	14	TTGACAACTACTATTATAGTTTTGGCAATTGCCATTATTGTG	yes
YBR283C	yes	yes	NYN	1015	19	CTTTTAGCAGTCCCAACCTTCCCATTATCTCTTTTGGCTCCACCAACATCTTTCTTC	no
YBR286W	yes	no	NNY	136	12	AACGACGATGATAGCTCTGCCGTTGCTGCCAACATT	no
YBR286W	yes	no	NNY	283	13	GCTAACTATTCTACTCCTGACTACGGTCACCCTACCCGT	no
YBR286W	yes	no	NYN	487	10	ACTACAGCTTTCGCACTTTCTCCACCTGTG	no
YBR286W	yes	no	NNY	904	13	CACGGTGATCCTGATAATATTGTTGCCCTTGGTGCTCAT	no
YBR286W	yes	no	NNY	967	11	GGTATCAACGACGATGGTTCCGGTACTATTTCC	no
YBR287W	yes	yes	NYN	358	11	TCTCTACCTGTGTCCTTGACATTATCTTTGGCT	no
YBR287W	yes	yes	NYN	778	11	TCCATGATTTTTGCTGTTGTTGTGGCAGCAATT	yes
YBR287W	yes	yes	NYN	889	11	TCAGTTTCTATCCCACTGATCCTGGTTGTCCTC	no
YBR287W	yes	yes	NYN	1024	10	TTCCTTTTGCCTATTATTGCTATTGCTGTT	yes
YBR287W	yes	yes	NYN	1105	10	TTTCTTTTGACTGTTTCCCCTCCTGCCATT	yes
YBR289W	no	no	YNN	175	11	CGTCTACAACAACAACAACAACAACAACAACAA	no
YBR289W	no	no	YNN	229	13	CATCAATCTCCACCCCCTCCTCCGCAACAATCTCAACCC	no
YBR289W	no	no	NYN	280	12	TCAGCGACTTCTACCCCTCCTCCTCCTCCAGCACCA	no
YBR289W	no	no	YNN	670	45	CAACAACAACAGCAGCAGCAGCATCAGCAACAACAACAACAACAACAGCAACAGCAGCAACAGCAACAGCAACAGCAGCAGCAACAACAACAGCAACAACAACAACAACAGCAGCAGCAGCAGCAGCAGCAGCAA	no
YBR289W	no	no	NNY	2671	11	ACTAATAGCAATAATGGTAGCAGTAACAATAAC	no
YBR293W	yes	yes	NYN	832	10	CTTACGATTCCTTCCCTATTTACTCCGGTA	yes
YBR293W	yes	yes	NYN	1033	15	ATCACTTTTCCTACGACCTTGTTTACTTTCATATTTATGTTCTCT	yes
YBR293W	yes	yes	NYN	1342	13	CTAATGTCTACATTACTCTCTTCATTGGCCCTGATACTC	yes
YBR294W	yes	yes	NYN	607	10	GTTACAGCTCCTATCATTGCAACTACCCTT	yes
YBR294W	yes	yes	NYN	1024	11	GCCGTCGTCATAGTAGTTTTTACTGCCATATCG	yes
YBR294W	yes	yes	NYN	1186	10	ATACCTGCTTCAATTATCGTTCTGGTGTTA	yes
YBR294W	yes	yes	NYN	1567	15	ATCTCATTTATCGTTACAGTGTTCATCACAGTATTTTCATCCATT	yes
YBR294W	yes	yes	NNY	2383	15	TATAGTGACGACTCTATTATCGCTGGCCATTCTAGTTTTCACGTT	no
YBR295W	yes	yes	NNY	1054	12	AGCAATGACAATGGCCATGCTGATTTTGTTTGTTCT	no
YBR295W	yes	yes	NYN	1690	16	ACGACCGCTTTATCCATAATATTGACGATCCCGATTCTCGTGATGGCT	yes
YBR295W	yes	yes	NYN	1762	14	ATTTCCACTATCTCCGCGTCAATGGTGCTAGCAACTATTATT	yes
YBR295W	yes	yes	NYN	2593	10	CTTGCCGTTCCTATCGTATTTGTTATTGCA	yes
YBR295W	yes	yes	NYN	3601	11	ATCCTCCCTGTAATTTTTGTAGCTATACTTCTG	yes
YBR296C	yes	yes	NYN	25	11	ATTTTTGCCATTGCCATGTTATTTGCATTTTTG	yes
YBR296C	yes	yes	NNY	226	11	GATTCCTCCATTTTTACCAACGACCCCGCTGTT	yes
YBR296C	yes	yes	NYN	472	10	GCGATCGCAGCTATAGTTTTTTCAATTTCT	yes
YBR296C	yes	yes	NYN	568	15	GTTTTAGTATTCGCCACTTTCTCTATCTTAACAATGTTGATTGTC	yes
YBR296C	yes	yes	NYN	1222	10	GCCATTACTGCAGCCACTATGTCTTTTGCT	yes
YBR296C	yes	yes	NNY	1258	10	GCTAATGACGTTGCCAACGCTACTGGTCCT	yes
YBR296C	yes	yes	NYN	1474	11	CTAGCTGTTGCTATTACTACTGTCATGGCTACC	no
YBR296C	yes	yes	NNY	1537	10	ATCGCCGTTGGTGGTATTGTCGCTGTTGGT	no
YBR297W	no	no	YNN	526	12	TATTATTGCTTGCTACGTTGTTTTTCACAGTCTTCT	no
YBR298C	yes	yes	NYN	538	16	ACTCTGATCATGGCGTTGTTCTTTTTAGCGGCTTTCATTTTCATTCTG	yes
YBR301W	yes	no	NNY	19	13	ATCGCTGCTGGTGTTGCCGCCATCGCTGCTACTGCTTCC	no
YBR301W	yes	no	NYN	31	15	GTTGCCGCCATCGCTGCTACTGCTTCCGCAACCACCACTCTAGCT	no
YBR301W	yes	no	NNY	205	10	GCCGTTTTCAACTACGGTGACTTCACCACC	no
YBR302C	yes	yes	NYN	214	11	CCACTTATAGTTTCACTTCTGGTCCTGTTTCTG	yes
YCL001W	yes	yes	NYN	379	14	GCCACTGTCATTTCCCTCTTGTTGTCGCTATTTTCAATCTTC	yes
YCL004W	no	no	NYN	406	10	TCCGCCACTTTATTATCGTCTTTAGTAGCC	no
YCL004W	no	no	NYN	955	10	ACAATATTGTCATTGCTTTCCACTATAACA	no
YCL005W-A	yes	yes	NYN	106	12	ACAGTGATTTTGACATTGGCCATGATGTTTTTGATG	yes
YCL008C	no	no	YNN	571	11	CCGCCATTGCCTCCACCTCCACCACCTCAACCG	no
YCL008C	no	no	NNY	1048	11	CACCGTGGCACCATTCCCCTCGATACTTTTGTC	no
YCL009C	no	no	NNY	538	13	CACCACCACACTTCCACCAATGCTGGCGCCGCTGACTCC	no
YCL010C	no	no	NYN	733	10	CTAGTGCTGCCTTCGCCAACGGCTTTGGCA	no
YCL011C	no	no	NNY	88	17	TACGATGATTATAACGATAGTAGCAGTAATAATGGTAATGGCAGTCGTCGT	no
YCL011C	no	no	NNY	184	10	AGTTATGGTGGCAGCCGCTACCACGATGAT	no
YCL014W	no	no	YNN	400	11	CTGTTACAGCGCTATCCATTACTTTCACCATCA	no
YCL014W	no	no	NNY	1288	10	TGCTACAACAATATCATTGATGTCATTGAT	no
YCL014W	no	no	NYN	1765	12	TTATCCTCTGCATTTATCTCTTCTTCGTCAGTTGCT	no
YCL014W	no	no	NNY	3259	12	GTTTTTAACGATGACCTCTTTGGTGATTTTATTCCT	no
YCL017C	no	no	NNY	373	13	CTTTATGGTAATCCTCATTCCAACACTCACTCTTACGGT	no
YCL018W	no	no	NYN	793	11	TTGTTGCCATCTGCGTCCTTGGCCTCTTTGCCA	no
YCL018W	no	no	NYN	901	12	CCTATCGCCACTATCTTGTCTGCTGCAATGATGTTG	no
YCL019W	no	no	NNY	1477	10	AATGCCATTGGTAATCTTCACTTCAACTTT	no
YCL019W	no	no	NYN	4024	10	GCACTGATGACGTCACTGTCAATCGCATTA	no
YCL021W-A	yes	yes	NYN	307	13	GTTGCATTTGCCTTAGCCGTCCTGACACCATTGGCTATT	yes
YCL024W	no	no	NNY	940	10	AACAACCATACTAGCGCCTCTATCGATGAT	no
YCL024W	no	no	NYN	1168	10	ACACTTTCGTCATCGTCATCATTATTATTG	no
YCL024W	no	no	NYN	2059	10	TCTCCCATAGTTTCAACCACACCACTAATA	no
YCL025C	yes	yes	NNY	736	11	ATTACTATTAATATTTTCGGTGCTCGTGGTTAT	yes
YCL025C	yes	yes	NNY	820	21	TTCTTCATTCTTGGTATTATCATCGATGTTGGTGGCGCTGGTAATGATGGTTTTATTGGTGGT	yes
YCL025C	yes	yes	NYN	943	12	GTTGCTGCAACATTAGTGACTGCTGCTTTTGCCTTT	yes
YCL025C	yes	yes	NYN	1069	12	ATCTTATTCCTATTCTTGGCTACCATTATTCTACTG	yes
YCL025C	yes	yes	NYN	1228	11	GCCGTTATTCTACTTTCCGTGCTGTCCATGGCT	yes
YCL025C	yes	yes	NNY	1258	10	GCTAACTCCTCCTTCTACTCCAGTGCTCGT	yes
YCL025C	yes	yes	NYN	1375	10	GTTTCTGCATTGTTTGCCGTTATTGCCTTC	yes
YCL026C-A	no	no	NYN	328	10	TTTCCAGCCTTGGCAGCCGCTTTCCCAACA	no
YCL027W	yes	yes	NYN	22	18	ACGACAACAACTGTGCTGACGACAGTCGCCGCAATGTCTACTACCTTAGCATCA	no
YCL027W	yes	yes	NYN	112	11	GTAACAACAGTAACGACAATAGCGACATCAATA	no
YCL027W	yes	yes	NNY	1111	10	ACCAACTTCAATGATCATCATGACTGCAAT	no
YCL027W	yes	yes	YNN	1225	10	TATCAGCATTTACAACATTTGTCACGTTCT	no
YCL028W	no	no	NYN	517	13	TCTTTTACTGCTTTGGCGTCTTTGGCTTCATCTTTCATG	no
YCL033C	no	no	NNY	220	10	TCCGGTGTCTACCATTGTGCCAACTGCGAC	no
YCL036W	no	no	NNY	1381	10	CACAATGCCGGTAACGATGCCTACTATACC	no
YCL037C	no	no	NYN	91	11	TTGACGCCGGCACCATTGCCCACATCTTCCCCA	no
YCL037C	no	no	NNY	517	17	CCTCACCACCGTAATCATCACCACAGTCATCACCATAACAGCAATGGTCCT	no
YCL037C	no	no	NNY	652	11	CGCAACGCTCGTAATAACAACAACAACCGCTCT	no
YCL038C	yes	yes	NNY	490	11	GCCAATGGTTGTTTTGGCGTTATCAATGTTGTT	yes
YCL038C	yes	yes	YNN	1450	11	CGCTATTCGTTTTATTTCTTCTTTTTGCTTTTG	yes
YCL038C	yes	yes	NYN	1465	13	TTCTTCTTTTTGCTTTTGATGCTATCATTGCCTGTGCTA	yes
YCL039W	no	no	NYN	313	14	CTGCTCATTCCCACGCCGACGCCCGCCACGACTTCACTTTTC	no
YCL039W	no	no	YNN	364	10	CTCCTGCAACTGCAATACCTGCAACAGCTG	no
YCL040W	no	no	NYN	1261	11	TTAGCCGCCGTGCCGCTTGCCGCGATATTGATC	no
YCL043C	yes	no	NYN	34	11	TCCTCCCTGCTGCTCGCCTCCTCTGTTTTCGCC	no
YCL043C	yes	no	NNY	505	11	ATTGACGCCGACTTCAACGCCACCTTTTACTCC	no
YCL043C	yes	no	NNY	550	10	CACTTCAACGACTACGACTTTGTCTCCGCT	no
YCL044C	no	no	NNY	25	10	GGTAATAGCAATTCCACCGACCATACTCAC	no
YCL044C	no	no	NNY	367	10	AACCGCTTCTCCACCACCCATGGTGACATT	no
YCL044C	no	no	NYN	394	10	ATTGTGCTCGCCCCTCCTCCCATCATACCT	no
YCL045C	yes	yes	NNY	1999	10	ATTAATGATAATTTCATTATCACTCATTTC	no
YCL045C	yes	yes	NYN	2188	12	TTGCTTATTACTATATTCGTCTTGTTGGTGATCACG	yes
YCL048W	yes	yes	NYN	28	12	TTATTCGCGATTATATTTGCATCATTATTTGTGACA	yes
YCL048W-A	yes	yes	NYN	16	11	ATTGTCGCTGTTCTAGCTACAGTCACTGCTATC	no
YCL048W-A	yes	yes	NYN	121	14	ACTACTCTTCCTACCGCTTCGGTGACTACGACAGTTTCGATT	no
YCL049C	yes	no	NYN	16	18	CTCGTAACTGCATCTTCCCTCTTTGTGGCTTTGACCTCTGCAGCATCTACCGTT	no
YCL051W	no	no	YNN	607	10	CTATTATCCCCACTGCGGCCTTCCCTTTGT	no
YCL051W	no	no	NYN	910	11	CTAGCATCTACTCCCGCAACACCAGTATCCTTT	no
YCL057W	no	no	NYN	28	10	TTTGCGTCACCTGTAATCTCACCACTACTG	no
YCL057W	no	no	NNY	82	10	GCTAACACTACTAGTTTCCCTATTGCTCCC	no
YCL057W	no	no	NNY	169	11	ATCATCAACAACAGCAACAATTTCTATGATTCT	no
YCL057W	no	no	NNY	1909	10	GACTCTTACTCTGCCGGTTATTACGGTTAT	no
YCL057W	no	no	NNY	2038	11	GCTCGTGGTGGCCTTTATGATATTAATGATAAT	no
YCL058C	yes	yes	NNY	226	11	CTTGCCTCCCGCAGCAGCGTCGGTATCATTGTT	no
YCL058C	yes	yes	NNY	271	12	TTTAACTTTTCCACTTGTAACTTTGTTCTCTTCCTT	yes
YCL058C	yes	yes	NYN	292	10	TTTGTTCTCTTCCTTTCAGCGGTGCTGATC	yes
YCL058C	yes	yes	NYN	337	17	ACTTTCTTGCCAACACCAACATTCTTGCCCACACCTTTCTTTTTCATGCTA	yes
YCL061C	no	no	NNY	3187	10	AGCCACCGCTACCACCATGACCATCATAAT	no
YCL064C	no	no	NNY	184	13	GTTTTCGCTAGTTCTGGCGGTAATGCCGGTTTTGCTGCT	no
YCL064C	no	no	NNY	937	10	ATTATTGCTTGTGGCGGCTCCTCTAATACT	no
YCL068C	no	no	NNY	454	10	AATATCGCCCATTACCTTCTTCATGGCAAC	no
YCL069W	yes	yes	NNY	205	14	TGCTTCTATATCAATCTTCCTATCGGTGGTCTTGCCATTATT	yes
YCL069W	yes	yes	NNY	391	10	TTTGACTTCTTTGGTTTTGCCCTCTGCTCT	yes
YCL069W	yes	yes	NYN	1087	11	GTGCTTTCAACCACTGTTTTTTCCGCCTCCTTT	yes
YCL069W	yes	yes	NNY	1096	10	ACCACTGTTTTTTCCGCCTCCTTTCACAAC	yes
YCL073C	yes	yes	NYN	673	12	CCACTCTCTGCCTTGCCAATTATATTTCTTATTCTT	yes
YCL073C	yes	yes	NNY	1042	14	CCCCTTGGTGTTACTTTTTTCAATTTTTTCACCTTTTTCATT	yes
YCL073C	yes	yes	NNY	1453	11	GGCGCTGCTATCGGTGCCTCCGTTTCTGGTGCC	no
YCL073C	yes	yes	NYN	1672	11	ACGGTACCGTTCTTTGCGTTTACAATGTTCATG	yes
YCR002C	no	no	NNY	25	10	CCTGCTTCTTATGTTGGTTTTGATACCATC	no
YCR002C	no	no	NNY	172	11	ATTGATTCTGCTACTGGTGATGATATTTCTGCC	no
YCR007C	yes	yes	NYN	160	19	CCGATGATATTTTCCTTCTTGGCACTTTCAGTTTCAATTTTAATAGTTGTGATCTTT	yes
YCR007C	yes	yes	NYN	250	17	TTTTCAATTTTCGTCACTTCTATTTTGTTTTTGTCTACGTTGATTCCGTTT	yes
YCR008W	no	no	NYN	364	22	TCATCATCAGCTGCTTCTTTAACTTCGTCAGTATCAGCTTTATCCTTATCACCCACATCAGCCATA	no
YCR008W	no	no	NNY	460	11	TTCTCTCATCATAGTAACAGCAATACTGCTATT	no
YCR008W	no	no	NYN	484	12	ACTGCTATTACACCCGCGCCTACTCCCACTGCTTCA	no
YCR009C	no	no	NNY	241	13	TATGTTGCTGGTGGTGGTTACAACGTTGGTAACTATTAT	no
YCR010C	yes	yes	NNY	58	12	TACTATAGTTCCCATGATAACGACGTTAATGGCGTT	no
YCR010C	yes	yes	NYN	283	14	CTTTCAGCCTTCGCGTTGACGACATTTGTGCTGTCCATGTTC	no
YCR010C	yes	yes	NNY	343	11	ATCACTGTTCCTAATGTTGTCGTCGGTTGTGCT	yes
YCR010C	yes	yes	NYN	622	21	TCCACTGTTATGTTCTTTTTGTTGTTCTTCTTACTAGCATTAACTTTCCTACTGTTGTCTATT	yes
YCR011C	yes	yes	NYN	973	19	TTGGTGTTGGCATTGACTGCTGTGATGGTCCTGGCACTTTTTACATTTGCTACCTTT	yes
YCR011C	yes	yes	NYN	1630	10	TTAGTGACATCTCCATTGGTTTTATTTTTG	no
YCR011C	yes	yes	NNY	2437	11	TATTACAACGTCTCCAATGATATCAGCGGTTTT	yes
YCR011C	yes	yes	NYN	2647	11	GTTGTACCACCTATACTCTTGTCATTGATTGTT	no
YCR012W	no	no	NNY	466	13	GCTGATGTTTACATCAACGATGCCTTCGGTACCGCTCAC	no
YCR012W	no	no	NNY	844	15	GTCGACTTCATCATTGCTGATGCTTTCTCTGCTGATGCCAACACC	no
YCR012W	no	no	NNY	1078	19	AGCTCTGCTGCTGGTAACACCGTCATCATTGGTGGTGGTGACACTGCCACTGTCGCT	no
YCR012W	no	no	NNY	1159	11	ATCTCCCATGTCTCTACTGGTGGTGGTGCTTCT	no
YCR017C	yes	yes	NYN	49	11	GCATTCTCCGCCTTCTTTGCAGCTTTGGTCACT	yes
YCR017C	yes	yes	NNY	1009	10	GGTATTATTGCCATTGGTGCCTATATTGTT	yes
YCR017C	yes	yes	NYN	1579	12	TTGTTGCTTCTCATATCCACTGCTGTACTTTCAGCT	yes
YCR017C	yes	yes	NNY	1744	12	TTCTCCGTTTATATTATCTTTGTCCTTGCCCATGTT	yes
YCR017C	yes	yes	NYN	1837	12	ACGGTTCTTGCCTTTTCTTCCACATTTATCATTATT	yes
YCR017C	yes	yes	NYN	1939	13	GTTTTCTTCTTTGCCGTGGCCCTGCTATCACTAACAGCT	yes
YCR019W	no	no	NNY	787	10	ACCTATGACCATTTCCCCGCCTACCATTTC	no
YCR021C	yes	yes	NYN	199	11	GCCTTAGCTCCTGCATTTTTGATCACTTTCTTT	yes
YCR021C	yes	yes	NNY	235	10	TTTTTTGCTTTCTTCACTTATGCTTCTGAT	yes
YCR021C	yes	yes	YNN	373	11	TGGTTCTTGTCCTGGCCATGCCTTTTATTTTTA	yes
YCR023C	yes	yes	NYN	1273	10	TTTGTGGTTATTTTCATTTTTCCCATAGTT	yes
YCR023C	yes	yes	NNY	1531	15	GTCATCAATGGCGCCACCATTAGTATTTCTGCCTCTGCTCGTTTC	yes
YCR024C-A	yes	yes	NNY	49	11	GCTTGTATTGCCATTATTGCTACCATTATCTAC	yes
YCR024C-B	yes	yes	NNY	220	15	ATTGTTAGCTTTTTTCCTTTTATCACTATTATTTTTTTCCACTCT	no
YCR024C-B	yes	yes	NYN	229	10	TTTTTTCCTTTTATCACTATTATTTTTTTC	no
YCR026C	yes	yes	NYN	364	12	TCGCTGGTGTTTGCCATTTTTTTAATTCTGATGATT	yes
YCR026C	yes	yes	NYN	496	10	TTTTTCCCCTTAACGATAGTAATTTCACTA	no
YCR026C	yes	yes	NNY	1933	12	GACAATGTTGACAATGATAATGATGACAACGACGAT	no
YCR026C	yes	yes	NYN	1984	11	ATAGCCGCTATGCCATCTTCGTCATTAACGATA	no
YCR027C	no	no	NNY	295	11	AATCGTGCTAGCTTTGATCTTATTCCCATTCTC	no
YCR028C	yes	yes	NNY	139	11	ATTAATTATGTCGACCGTGTCGGTTTCACCAAT	yes
YCR028C	yes	yes	NYN	1027	16	GTTTCTGTTTTCATATCATTGGTAATGGTTATTGTTGCGGTACTAATA	yes
YCR030C	no	no	NNY	1237	13	GCTAGTGACACTCCTCCTCTTCCTCCCCATGCTACTCCT	no
YCR030C	no	no	NYN	1657	12	GCTACCCCTACTTCTTCTTCCTTGTCCTCTATTCCC	no
YCR031C	no	no	NNY	55	14	ATTTACGCTTCTTTCAACGATACTTTCGTTCATGTTACCGAT	no
YCR032W	no	no	YNN	1996	13	CGACATCTGCAGTGGTTTTTACATCTCTCATATTACTTT	no
YCR032W	no	no	NNY	2500	10	ATTAATTCTAATGCCAGTGATTCTTCTTCT	no
YCR033W	no	no	NYN	184	11	ACTGCATCTGTACCTCTTCCTACAGCGGCACCT	no
YCR033W	no	no	NNY	616	12	TCTGTTAATAATAACAGCCCTCATTCTTATTACTCT	no
YCR033W	no	no	YNN	1768	12	TTACGGCATCCATCCTCGTCTTCCTCATCTCGTCGC	no
YCR033W	no	no	NYN	1885	10	GCTGCTGCAACAATTCCTCCGCTAATTTTA	no
YCR033W	no	no	NNY	2911	10	AACATCAATGCCTATAGTAATATTCCTCCT	no
YCR033W	no	no	NYN	3601	12	CCGTTGGCAGCTTTGGCTGCGGTTGCCTCCGCGCCA	no
YCR034W	yes	yes	NNY	217	13	TACGCCATCACTGCCTATTACGTTATTATTTTTGGTGGC	yes
YCR034W	yes	yes	NYN	316	15	TTGGTTTTAACTTCACTTTCATTGACGCTTTTATTGCTTATGGTT	yes
YCR037C	yes	yes	NNY	787	10	TTTGCTGACACTACCGACAATACCGCCCTC	no
YCR037C	yes	yes	NYN	1525	10	TTATTGGTTCCCCTTCTAACTGTCCTTTTT	yes
YCR037C	yes	yes	NYN	2140	12	TTTATCATCATTGTAACTATTGCTACTATTCTTCTA	yes
YCR037C	yes	yes	NYN	2224	10	ATTGCAGTAATACCGATAGTCCTGTTTTTT	yes
YCR037C	yes	yes	NYN	2473	11	ACTGTGTCAGCAATCATCATTATTCCCTTGGTG	yes
YCR037C	yes	yes	NNY	2722	11	ATTACTCTCGGTTATGGTATTAGTTCTTCCGTC	yes
YCR038C	no	no	NNY	556	10	AATATCGCCCATTACCTTCTTCATGGCAAC	no
YCR041W	no	yes	NNY	130	12	ACTCCCCATCGTCTTGCTCTTGTTCCCAATGTTTGT	yes
YCR041W	no	yes	NYN	268	12	TTCTTAGCATCATTCTTTGTTCTTATCTTAACCATA	yes
YCR042C	no	no	NNY	124	10	GCTACTCACTGCATTACCGGTAGCGCTACT	no
YCR042C	no	no	NYN	1426	10	TCTATGGTGTTTTTACCTACCGCACCTTCT	no
YCR044C	yes	yes	NYN	655	12	GCGTTCACTGCGTCAGTTGCGGCAATCTTTGCCCTG	yes
YCR044C	yes	yes	NYN	886	16	GTCATTCCAATTCTTCTTGTGATTGTAACCACAATGGCCATGTCATTG	yes
YCR046C	no	no	NNY	259	10	TACGACACCTTTGTTGGCTACATCCTTTCC	no
YCR048W	yes	yes	NYN	817	10	TTGGCTTTCATCCCCGTGACGTTCCCCATT	yes
YCR048W	yes	yes	NNY	838	11	TTCCCCATTTACGTCTACTACTTTGATTTCAAC	yes
YCR048W	yes	yes	NNY	1090	14	GATAACGACTTCCCCAACAACATCAGTTGCAGCAATTTCTTC	yes
YCR052W	no	no	NYN	1024	10	CTGGTATCACCCCTACCGCCCATCATCCTA	no
YCR053W	no	no	NNY	469	10	GTCGGTGCTACTTCCGGTGACACTGGTTCT	no
YCR053W	no	no	NNY	700	10	CACAACGTCGGTGCTGTTAACTCCATCAAC	no
YCR054C	no	no	YNN	547	10	CATTTCTGGCTACCATATTTATTTCTTTTC	no
YCR054C	no	no	NNY	1429	11	ATTCTTTCCAATTGTGTCATCGATGATAATGAT	no
YCR061W	no	yes	NYN	142	11	GTCTCATCCACGGCTTCAATCGTCCCCGTGCCA	no
YCR061W	no	yes	NYN	316	11	ATTATTACGCTGCTCTTGGTTGCATTTGTGCTC	yes
YCR061W	no	yes	NYN	427	10	ATTTCGTCCGTAATGGCATTGTCCGTGTTC	yes
YCR061W	no	yes	NYN	505	12	ACCACTTCTGTGCTACTTCTCGTTTTTATGCTTGTT	yes
YCR061W	no	yes	NYN	544	14	TTCTTCGCTGCGGTGCTTTCTGTCCCCGTCTCATTAGCATCG	yes
YCR061W	no	yes	NYN	1621	11	CTGCTAACATTTTTGATTCTGTTTTTGGTGCCC	yes
YCR065W	no	no	YNN	1234	10	TCTCAACTTCCACCTCCACCTTCCTCTCAT	no
YCR065W	no	no	NNY	1642	14	CATCATCCTTATCATAATCACCCTTCCAACGATAGCGGTAAT	no
YCR067C	no	no	NNY	1183	11	TCTTCTTCTTATTTCACTATTAATGACGATTAC	no
YCR067C	no	no	NYN	1384	16	ATCCCAACATCAGCTTCTTCTTCTTCTTCTTCTTCTTCTTCTTCTTTC	no
YCR067C	no	no	NNY	1396	13	GCTTCTTCTTCTTCTTCTTCTTCTTCTTCTTCTTTCTAT	no
YCR067C	no	no	YNN	1399	12	TCTTCTTCTTCTTCTTCTTCTTCTTCTTCTTTCTAT	no
YCR067C	no	no	NYN	1729	17	ATGCCGTCTTCATCTTCATCTTCATTATCTCTTTCCTCATCGTTAACAACT	no
YCR067C	no	no	YNN	1732	14	CCGTCTTCATCTTCATCTTCATTATCTCTTTCCTCATCGTTA	no
YCR067C	no	no	NYN	1996	12	GTTACAACATCTTCTTCAATGTTGTTGACGCCCACA	no
YCR067C	no	no	NYN	2266	11	GTATCGACTGTAACTTCTTCTGTTCTTGCTTCT	no
YCR068W	yes	yes	NYN	535	10	ACAGTAGTGTCGTTAGCATTAATGTCGTCT	no
YCR068W	yes	yes	NYN	1486	10	ACCACTGCTACTACTACCTCTTCATCTACC	no
YCR069W	yes	no	NNY	880	10	ACTGTTCTTGGCCTTTGTTTCATTGCCTAC	no
YCR073W-A	no	no	NNY	208	11	AGTGGTAGCAGTGGTAGTGGCAGTGGTAGCAGT	no
YCR075C	yes	yes	NYN	364	14	ATTTTACTCGCATCACTGGCCATTTTTTCACTGCTAACCGTA	yes
YCR075W-A	no	no	NNY	34	10	ACCATTGCTTTCGATACTCACGGTAACGTT	no
YCR077C	no	no	NNY	166	10	AATCCTCACAGCAGCGGCAGCAGCGGCAAC	no
YCR077C	no	no	NYN	331	12	TCTACTGCACCACCTCCAGCAATGGCGCCTTCACCC	no
YCR084C	no	no	YNN	289	11	CAGCAACAGCGGCAACAGCAACAGCAGCAACAG	no
YCR084C	no	no	YNN	325	11	CAGCAGCATTTACAACAGCAACAGCAGCAGCTA	no
YCR084C	no	no	NYN	355	11	CTAGCCGCTGCATCTGCATCTGTTCCAGTTGCG	no
YCR084C	no	no	NYN	394	13	CCACCGGCTACTACTTCGGCCACCGCCACTCCAGCAGCA	no
YCR084C	no	no	NYN	502	11	TTGCCTACCACCACTTTGCCTGTGGTGTCCTCA	no
YCR084C	no	no	YNN	541	22	CAACAACAACTACCACAACAGCAACTGCAACAGCAGCAACTTCAACAACAGCAACCACCTCCCCAG	no
YCR084C	no	no	NYN	757	11	TCCGCCACCACGGCCACCACTACCACCGCAACT	no
YCR084C	no	no	NYN	1219	19	ACAATGACAACCACTACTACCACCACAATTACTACCACAGCGATGACTTCGGCAGCA	no
YCR084C	no	no	NNY	1501	11	GTCTCCGGTTCTGGTGACCGTACCGTTCGTATT	no
YCR084C	no	no	NNY	2068	11	TATAACGTTTTTGCTACTGGTAGCGGTGATTGT	no
YCR088W	no	no	NNY	568	13	ATTTCTTCCCGTGTTAACGACAACAATGACGACGACGAT	no
YCR089W	yes	no	NYN	94	14	ACTTCACTGCCTGTCCCTACTTTAGTATCCACCTCAATAGCA	no
YCR089W	yes	no	NYN	346	10	TCATTAATATCAACCTCAGCTGCCTCATCG	no
YCR089W	yes	no	NYN	478	12	TTACCGTCCTCAACTTCATTGACATTTACGTCAGTT	no
YCR089W	yes	no	NYN	1042	10	TTCACTGCTTCTATTGCTTCCACACCATTT	no
YCR089W	yes	no	NYN	2239	11	ACGCTTGTGCTTTCTACTGTCACAACAACGGTG	no
YCR089W	yes	no	NYN	2569	10	GTGTCTGCTACTTCTGCGACGGCCACTGCT	no
YCR089W	yes	no	NYN	3583	14	ATTACTTCCGCTTCATCTGCAACATCTACTTCTATTTCTTTG	no
YCR089W	yes	no	NYN	3745	23	TCCCCCTCTGTTTCTACATCATCATCATCATCATTCTCAACAACAACTGCATCAACACTAACGTCAACA	no
YCR089W	yes	no	NYN	3847	47	TCTATATCAGCATCTTCGCCATCATCAACTTCGTTGTTATCCACTTCTTTACCATCTCCCGCTTTTACGTCATCAACACTTCCAACAGCAACAGCAGTATCTTCCTCCACTTTCATAGCGTCTTCTCTACCATTGTCCTCT	no
YCR089W	yes	no	NYN	3991	15	TCATCATTGTCGTTATCGCCAGTCTCGTCGTCTATTTTGATGTCT	no
YCR089W	yes	no	YNN	4033	13	TCTCAGTTTTCATCATCATCATCATCATCATCATCATTG	no
YCR089W	yes	no	NYN	4039	23	TTTTCATCATCATCATCATCATCATCATCATTGGCATCGTTGCCATCTCTTTCTATATCACCAACTGTT	no
YCR089W	yes	no	NYN	4219	13	GTGACTTCAACTGCCACTACTCCTCCATCTACGGTTACT	no
YCR089W	yes	no	NYN	4582	11	ACTGTAATTCCATCAGTAACGACGATAATAACG	no
YCR089W	yes	no	NYN	4693	12	ATTGCTACTTCTTTTGTTGCTGCTGCATCCTCAACT	no
YCR093W	no	no	NYN	805	10	GCACCATTGATGCCTACTACAGCATCTTTG	no
YCR093W	no	no	NNY	4267	10	GCTGTCGTTAATAGCCTTTTTGCCACTAGT	no
YCR093W	no	no	NYN	4999	11	GCAATATTTTCTGTGATCGTTTTAGTGTTTGCT	no
YCR097W	no	no	NNY	76	11	ATCAATCTCAATACTAATAATCTTTATAATTTT	no
YCR098C	yes	yes	NYN	349	10	ATCCTTGTGGCCACTGCTATCTTGGTTATT	yes
YCR098C	yes	yes	NYN	589	10	CCATTTGCTACGATCATCTTTTTAATCGTC	yes
YCR100C	no	no	NNY	301	10	TTTCATCCTTCCATTGACTATTCTAATCAC	no
YCR102C	no	no	NYN	403	11	GCAGCCACTATCCCAGTGTCACTGACCACAGCT	no
YCR104W	yes	yes	NNY	19	15	ATCGCTGCTGGTGTTGCCGCCATCGCTGCCGGTATTGCCGCTGCC	yes
YCR104W	yes	yes	NYN	52	13	ATTGCCGCTGCCCCAGCCACTACCACTCTATCTCCATCT	yes
YCR104W	yes	yes	NNY	214	10	GCTGTTTTCAACTATGGTGACTTCACCACT	no
YCR106W	no	no	NNY	424	13	CTTGTTGACTTTAGCAATTATGCTAATGGTATTCCTTGT	no
YCR106W	no	no	NYN	607	10	TTCTCGACTCTTCTACCGTCACTCATCGCT	no
YCR106W	no	no	NYN	832	14	ACTTTGTCATTACTTACAATAGTAATGGCCATGGCCTTGATG	no
YCR107W	no	no	NNY	337	10	AGTAACACTGCCAACTACTGTGGTAATCAC	no
YCR107W	no	no	NNY	859	12	TCTGTTACTGCTATTGCTATTGCCTATGTTCGCTCT	no
YDL005C	no	no	NNY	976	23	AACAACAATAATAATAATAATAACAATAACAACAATGACGATAACGGCAACAACAACAACAACAACAGT	no
YDL005C	no	no	NNY	1048	13	AACGACAATAACAATACCACCAACAACGACAGCAATAAC	no
YDL008W	no	no	NNY	115	14	GATGTCTGTGGTATCTGTCGTGCCAGTTATAACGGTACCTGT	no
YDL009C	no	yes	NNY	61	10	AGCTTCTTCGTTGGTGATAGCTTCTTTATT	no
YDL009C	no	yes	NNY	184	16	TTTATTCTTAATTTTTTCTTCTTTCCTTTTTGTAACAATTTCAATTAT	yes
YDL010W	yes	yes	NYN	40	13	ATTACAACGCTATTATTGTTGTTAGTGTTTTTCGTAGCG	yes
YDL012C	yes	no	YNN	124	33	TATTATCCACCTCAACAGCAGCAGCAGCAGTATCAGCAACAACCTCAATACTATCAGCAACAGCAGCCCCAATATTACCAACAACACCCACAGCAGCCC	no
YDL014W	no	no	NNY	67	11	GGCGGTTCCCGTGGTGGTGCTCGCGGTGGTTCC	no
YDL014W	no	no	NNY	121	11	GGCGGTTCTCGTGGTGGTGCCCGTGGTGGTTCC	no
YDL014W	no	no	NNY	175	11	GGCGGTTCTCGTGGTGGTGCCCGTGGTGGCTCC	no
YDL014W	no	no	NNY	220	11	GGTGGCGCTGCTGGTGGTGCCCGTGGTGGTGCC	no
YDL014W	no	no	NNY	520	11	GGTGCTGCTTCCGGTACTTCTGTTTCTCACGTT	no
YDL015C	yes	yes	NNY	529	10	TTCGGTTACTTTGGCTACGGCTTCCCCTTT	yes
YDL015C	yes	yes	NNY	736	13	GGTATTTTCAATCTTTTTGTTGCTCCCAACTATACTTTT	yes
YDL015C	yes	yes	NYN	820	12	TTATTTGCCGTTTTATTTTTGACTGTTTCAACAGCT	yes
YDL019C	no	no	YNN	3562	11	CCACAACCACATCTATTGCCATGGTTACCCCCC	no
YDL020C	no	no	NYN	274	11	CCTACTTTAACTACCACCACCTCTTTTACGACT	no
YDL020C	no	no	NNY	475	11	ATTTCCAACGATTTTTTCGATAACGGTGACAAT	no
YDL020C	no	no	NNY	634	11	TTTGACTCTGATGACGACGATATCAGTGATGAT	no
YDL020C	no	no	NNY	1087	11	TCCAGTAACCGTAGTTGCGTTAGTAACAGTAAT	no
YDL022W	no	no	NNY	700	10	GATGTTGCTGGTATCTCCATCTGTGGTGCT	no
YDL024C	yes	no	NNY	814	10	GGTTATAGTAACATTTGTGACATTTTCTCC	no
YDL024C	yes	no	NNY	1078	12	ACCAATCATGTTCCCTTTCGTGATCATTCCTACCAC	no
YDL025C	no	no	NYN	25	11	TCATCTTCATCAACTTCGCTGTCTTCATTATTT	no
YDL025C	no	no	NNY	460	11	GATGCTTTCCACCATCCTCACCCCGTTCGCTCT	no
YDL025C	no	no	NNY	739	17	ATTCATAATGATTATCACGATAACCATCATCATCACCACCATCACAACCGT	no
YDL027C	no	yes	NYN	130	12	CCAGTGCCTTCGGCGATTACATCTCCCGCAATTCCA	no
YDL027C	no	yes	NNY	205	11	TGCATTTCTTCTAATTATTGTTCTACCACTCAC	no
YDL027C	no	yes	NYN	382	11	GTCTCCCCATTTTTTATCATATTTGCAACTGCA	yes
YDL027C	no	yes	NYN	418	17	ATCTTCACATTCATTCTAACATCAACGATAGTCGTTATTCCCTTAATTTTT	yes
YDL027C	no	yes	NNY	463	10	ATTTTTCACTTTTTTTTTCCCCTTCTTATT	yes
YDL027C	no	yes	NYN	472	12	TTTTTTTTTCCCCTTCTTATTATGTTCTTTTTTTTT	yes
YDL028C	no	no	NNY	973	12	AATATTGATACTAGCAATAACAGCAATTTCAACAGC	no
YDL029W	no	no	NNY	460	11	GTCGTCGTCGATTCCGGTGACGGTGTTACTCAT	no
YDL033C	no	no	NYN	568	11	TCCACTGTTTTGTCATCTTTGTTGCTACCCATT	no
YDL033C	no	no	NNY	1216	11	CCCATTTCCCATGTTAATAATAATGACACCCAT	no
YDL035C	yes	yes	NYN	169	13	ATAATAGCTATAACTGCGTCTGCCGTGTCCCTTATTGCC	yes
YDL035C	yes	yes	NYN	547	11	CCAATTACTGCATTAGTACCTGCCATTTTAGCA	yes
YDL035C	yes	yes	NNY	640	11	GATAATAATAACTACAACTTTCCCGATTCTCCC	no
YDL035C	yes	yes	NNY	790	11	GTCTACCTCAGTATTTATATTTTCATTACCAGT	yes
YDL035C	yes	yes	NNY	1462	61	GGCATCATCAACAACAACAGTAACAACGACGACGACGACAACAACAACAATAACGATAACGATAACGATAACAATAATAGCAATAATAATAATAACAATAATAATAATAACAATAATAATAATAACAATAATAATAACAATAACAACAACAACAACAATAATAATAATAATAGTAATAATATT	no
YDL035C	yes	yes	NNY	2284	11	CACTTTAGTTTTTATGACAATTGTGACGATTTT	no
YDL035C	yes	yes	NNY	2818	10	AACGATAATGATAGTAGTGATAGTAGCGGC	no
YDL036C	no	no	NNY	1051	10	ATTGCTAACGATCCTATTTATTCCAATGAT	no
YDL036C	no	no	NNY	1252	10	TATACTGATCCTGGCCCCAATGATCTTGAT	no
YDL037C	no	no	NNY	238	10	GTTTATGCTTACCCTTCTTCTGACGGTTGC	no
YDL037C	no	no	NYN	478	87	GCCTCGTCTTCATCCATTACTACTTCATCCATTACTACTTCATCCACTACTACTTCATCCACTACTACTTCATCCACTACTACTTCATCCTCTACTACTTCATCCTCTACTACTTCATCCTCTACTACTTCATCCTCTACTACTTCATCCTCTACTACTTCATCCTCTACTACTTCATCCTCTACTACTTCATCCTCTACTACTTCATCCTCTACTACTTCATCCTCTACTACTTCATCCTCTACTACTTCATCCTCTACG	no
YDL039C	no	no	NYN	562	11	CCAACTACTTCTGTAGTCATTTCAACCTCAGTT	no
YDL039C	no	no	NYN	1741	13	TCTGCATTTATGACTTCTCCTGCATCAACGTCTACTATA	no
YDL039C	no	no	NYN	2065	10	CTCGCTGCCGCTCTTCCTCTAGCTTTCATT	no
YDL040C	no	no	YNN	1162	10	TATTACTTGTCTCAACATTTCCTTTTCCTT	no
YDL042C	no	no	NYN	265	13	CCCTTGGCAGTGTCAGCAGCTTCAGTAGTGTCAATGTCC	no
YDL042C	no	no	NNY	364	10	AATGGTATTTTCTATGGTCCCTCCTTCACT	no
YDL042C	no	no	NNY	538	12	CTTATCGGCACCATCAACAGTATTGTCCATATCAAC	no
YDL042C	no	no	NNY	715	10	TCCAATTTTTTCACTATTGATCATTTTATT	no
YDL042C	no	no	NNY	907	11	CACGACCCCTCTGTTTTCTATAATATTGCCAAT	no
YDL042C	no	no	NNY	1087	14	TGCCATGGCTCTTTTGCTACTGCCACCTGCGTTACCTGCCAT	no
YDL048C	no	no	NYN	220	10	TCTCCTCCACCTCCCCCATTAACTACATCA	no
YDL048C	no	no	NYN	388	10	GTCATTTTGCCACCCATATCCTCCTTCACC	no
YDL048C	no	no	NNY	835	10	TGCCCCATCTGCCACAACTTCTACGCCAAC	no
YDL049C	yes	no	NYN	1	10	ATGCTGATAGTATTATTCTTAACATTATTT	no
YDL049C	yes	no	NNY	346	10	GCTATCGGTTACACCATTCATTACACTAAC	no
YDL052C	yes	yes	NNY	844	13	CCTTCTGTCAGCATTAGCAACGATGTCAATACCCATAAC	no
YDL054C	yes	yes	NYN	97	10	ATCTTTTCGCTATTATCTGCGGTGTCAACT	yes
YDL054C	yes	yes	NYN	847	10	ATCCTAGCGGTATCAATTTTGTTATCACTT	yes
YDL054C	yes	yes	NYN	1387	14	ATCGCATTCGTTGTATCCGCTGTTCTTTCAGCTGTAGTATTT	yes
YDL055C	no	no	NNY	124	14	GCCAACGCTGGTGTTACTGACATCGTTCTTGCTGTTAATTAC	no
YDL055C	no	no	NNY	820	12	GTTATCGGTCCTAATGTCACCATCGGTGATGGTGTT	no
YDL056W	no	no	NYN	874	16	TCAATGGCCACGTCCGTATCTTCCTCTCCTTCATTACCTACGTCACCG	no
YDL056W	no	no	NYN	1780	11	TCAATGGTAATCATGTCGCCTGTTTCTCCTTCG	no
YDL060W	no	no	NNY	841	10	ACCGTCCGTGGTATTGGCTTCAACGCCAAT	no
YDL063C	no	no	NNY	646	10	TTCAATACCACTCTTGATCTCATTTATGAT	no
YDL066W	no	no	NNY	25	10	TTTTCCACCTCTCGCCTTGCTGCTTTCAGT	no
YDL070W	no	no	NNY	118	15	AACAATATCAATGTCGGCGTCGGTGACGATAGCGGTAATGTCAGC	no
YDL070W	no	no	NNY	1159	13	TTTGTCGACGACCTCAACCTTGTCTTTTATAATTGTTTC	no
YDL070W	no	no	NNY	1882	11	GACAGTAGTGATAGTAGCGACAGTGACAGTGAT	no
YDL072C	yes	yes	NYN	46	13	ATTTTCATGTTCTCCATTCTAGCCCTACCAATCCCTTCT	yes
YDL072C	yes	yes	NYN	334	10	ATAACTTTGTTTTTGACCTTTGTCGTCGTT	yes
YDL073W	no	no	NYN	403	10	ATTATGACCATACTAATAATATTGCCTTTC	no
YDL076C	no	no	NYN	361	10	ACTCTTCCACCACCGTTCCTTCCAGCTATC	no
YDL077C	no	no	NNY	1177	12	TCTATTTGTGGTGACATTAATGATCCTGATTTTTAT	no
YDL077C	no	no	NNY	1762	10	ATCAGCAACCACGATGATGTTGACCTTAAC	no
YDL080C	no	no	NNY	859	12	GTTGATTTTGCCGATTTTATCATCGTCATTGGTTGC	no
YDL081C	no	no	NNY	205	10	GCTGGTGTCGCTGGTGGTGTCGCTGGTGGT	no
YDL082W	no	no	NYN	412	11	GTTTTGTCTGCTGCTGCTACTTTCCCAATTGCT	no
YDL084W	no	no	NNY	160	11	GGTTCCTATGTTGGTATCCATTCCACCGGTTTC	no
YDL085W	no	no	NYN	391	13	TTCTTTTTGTTCACACCGTTATTACCCTCAACGCCTGTG	no
YDL086W	no	no	NNY	445	10	ACCTGCTTCTTCCCTACCGACATCCATTCC	no
YDL088C	no	no	YNN	79	24	TTTCAATCGCAATCACAGTTGCAGCCACAACCGCAACCGCAACCACAACAACAGCAGCAACACTTGCAATTC	no
YDL088C	no	no	NNY	208	19	AACGCCAATAACTATAGTAGTAATATCGGTAACAATAGCATCAACAACAACAACATT	no
YDL088C	no	no	NNY	1324	11	GACGATAATACTCCTGCCGGTCATGCTGGTAAT	no
YDL089W	yes	yes	NYN	733	13	CTTTTTGTGTCTTTTTCACCAACGGCAATTGTTTTTTTA	yes
YDL089W	yes	yes	NYN	784	11	GTTTCGTTTACTTCAGCAATTGCTATAGTATTC	yes
YDL089W	yes	yes	NNY	1162	10	AGTCATCCCATTGGTTTTCATTATTCTCCT	no
YDL091C	no	yes	NNY	379	10	AATAATGATGATGGCAGCAATACTGACAGT	no
YDL092W	no	no	NNY	145	10	TTTGATTCTACCAACCATCCTGACTATGAT	no
YDL093W	yes	yes	NNY	823	12	GCTATTCCTGCCTTCATCTATTTTCTCATTTTCAGC	yes
YDL093W	yes	yes	NNY	883	10	AATGGTATTAGTAGTAGCTTTTTTCCCGCT	no
YDL093W	yes	yes	NNY	1894	11	GGCTTTGCCGCCCACTATTTCCCTTACTTCTTT	yes
YDL095W	yes	yes	NYN	568	11	GCCCCATTGATGTTTTTCATTGCAGCTGCAGTC	yes
YDL095W	yes	yes	NNY	964	13	AATGTCGTTGCTGATGTCGGCATTGGCTCCATTATCAGC	no
YDL095W	yes	yes	NNY	1972	13	CCTGCTTATTATTTCGGTATTCTTGCCCTTGGCCACGCC	yes
YDL095W	yes	yes	NYN	2062	11	GCGGTAGTGATCACTTTCCTTGCTGCTTCTGTG	yes
YDL100C	no	no	NNY	475	10	ACCTTCGATACTGTTATTTTTGACACTGCT	no
YDL102W	no	no	NNY	1177	11	GTTGATCCTGATGTTATCATTGGTTATAATACT	no
YDL102W	no	no	NNY	2500	11	GGCCTTGCTTCTGTCCGTCGTGATTCCTGTTCC	no
YDL104C	no	no	NYN	754	13	ATGCTTTCGTTTTCGTTTTCAGCATTTATCACAGCATTA	no
YDL106C	no	no	NNY	445	10	TCCCGTGATATTGCCAACGATTACGATCGT	no
YDL106C	no	no	NNY	565	12	AACAGCAACAACAACTATTATTTTTTTGACATTTGC	no
YDL106C	no	no	NNY	904	16	AACAATAGTAATACTAATAATGATGATGATAACGACGATAACAGTAAT	no
YDL106C	no	no	NNY	1477	14	GATACTACCGTCAACAGCAATAACAATCATAATGCTAATAAT	no
YDL109C	no	no	YNN	1141	10	CCCTTGTACTCCTCTTCTTTACTTTTTTTG	no
YDL109C	no	no	NNY	1267	10	AATCATAGCGATGTTGCTAATGATGATGAT	no
YDL111C	no	no	NYN	550	10	CCGCCTTTAGTGTTTATATTGGCCGTTGTA	no
YDL112W	no	no	YNN	3022	12	TTGTTGCAGTGGCAATTGTTATTATTATCACTACTA	no
YDL113C	no	no	NYN	616	11	TTGTTTCCTATGACGTTGATACCGCCGATTCCA	no
YDL121C	yes	yes	NYN	19	18	TTTTTACTTCTCATTATTGTGATTGCTTTCATTGCATTGTTGCCATTGTTTTCT	yes
YDL122W	no	yes	NYN	2008	11	TCATTTTCCACAGTTCCAGCCACTCCATTGACA	no
YDL122W	no	yes	NNY	2050	16	CGCTCTGTCATTGTTCACTACGGTACCCATAATTATGGTCATTACATT	no
YDL123W	yes	yes	NNY	4	12	TGTTGCTACTGTGTTTGTTGTACCGTTTCTGACTTT	yes
YDL123W	yes	yes	NYN	49	13	ATTGTTGCGTTTTTTTTCCCCCCAGCTGCAGTCCTTCTT	yes
YDL126C	no	no	NNY	115	17	GACGATGCTATCAATGATGACAATTCTGTCATTGCTATTAATTCTAACACC	no
YDL126C	no	no	NNY	1045	10	TCTAATGTTGTTGTCATTGCTGCTACCAAT	no
YDL127W	no	no	NYN	607	15	ATGTCTATCCCATCTTTAGCTTCCACTTCGACCCTCTCCACGTTG	no
YDL128W	yes	yes	NYN	202	12	TTCTTGGCAATTATACCGTTGGCAGCTATCTTGGCT	yes
YDL128W	yes	yes	NNY	604	11	GGCACCTCTATTGTTATTCTCATCGTTTACGTT	yes
YDL128W	yes	yes	NYN	985	12	GTTGCCTTATTTGTTACACCATTCATGGTTCTTGTG	yes
YDL128W	yes	yes	NYN	1069	11	ACCGCTACTCTTTTTATTGCTGTTTTCTTATCC	yes
YDL129W	no	no	NNY	139	10	TTTAGTCCCGCTTACTCTGATACCGCTACT	no
YDL130W	no	no	NNY	4	11	TCTGACTCTATTATTTCCTTTGCTGCTTTCATC	no
YDL130W	no	no	NYN	10	11	TCTATTATTTCCTTTGCTGCTTTCATCCTAGCT	no
YDL130W	no	no	NNY	172	27	TCTGGTTTCCATAACGCTGGCCCTGTTGCTGGTGCTGGTGCTGCTTCTGGCGCTGCCGCTGCTGGTGGTGACGCTGCTGCT	no
YDL131W	no	no	NNY	355	13	ACTGGTGTCGACGGTGTCGATGTTGTTATCGGCACCTCC	no
YDL131W	no	no	NNY	673	11	TGCCATTTCCACAATGATACCGGTTGTGCCATT	no
YDL133W	yes	yes	NYN	1207	12	GCTTTATCCGCTTTTCTGTTCGTTGCCTTGTTTATG	yes
YDL134C	no	no	NNY	391	12	ATTGGTGGCCCTTGTCCTGACACCAATTACCTTTTC	no
YDL134C	no	no	NNY	943	13	AATGTTGTCACCATTTTCAGTGCTCCTAATTACTGCTAC	no
YDL137W	no	no	NNY	259	10	GGTGTTATTTTTGTCATCGATTCCAACGAT	no
YDL138W	yes	yes	YNN	256	10	CTACTATCGCAACCGCTGCCGCTGCGATCG	no
YDL138W	yes	yes	NYN	433	10	ATAGCCATACTCGTATCATTCCTCTCCCTA	yes
YDL138W	yes	yes	NNY	1183	13	GTTTCTTTTATCAGCTATGCCGTCAACGTCGCCTTCAGT	yes
YDL138W	yes	yes	NNY	1606	10	GCCGTTATCGTTGTTTATTTCGCTGTTTAT	yes
YDL138W	yes	yes	NNY	2041	11	GGTCCTCCTTCTATCATTTCTGACTCTACTGAT	no
YDL138W	yes	yes	NNY	2089	10	AATGACTCTTCTTATTACAATAACAACACT	no
YDL140C	no	no	YNN	3049	10	TTGTTCTGCTGTTTATTACGTTCCCGTTTG	no
YDL140C	no	no	NNY	3238	12	ACCCTTAACACCTTCCATTTTGCTGGTGTTGCTTCC	no
YDL141W	no	no	NNY	85	10	CCCTATTACGCCGTCAGTACTGTCAATGTT	no
YDL141W	no	no	NNY	160	11	GTTTTTCCTGGTGGTGCCGATCTTCCTTACGTT	no
YDL141W	no	no	NYN	1312	10	GCATCAACGGCCGTCGTAACAATGCCGCTT	no
YDL142C	no	yes	NYN	403	14	CTACTCATGATCACAACAACTTTGGCATTATCTGTACCATCC	no
YDL142C	no	yes	NYN	454	11	ATTATACCGGTATCTATTGCGGCGATAATTCTG	yes
YDL143W	no	no	NNY	163	10	ATCATCATCTCTAATGATGGCCACACCATT	no
YDL145C	no	no	NYN	76	10	GTTTTGGTGGCTTTGTTTTCCTCTACTATT	no
YDL145C	no	no	NNY	751	12	GGTCACACTAACAATGTTGATAGTGTTATCTTTCAC	no
YDL145C	no	no	NNY	1249	10	GGTAATTTTGCTACTTTTGTTGGTCGTAAT	no
YDL145C	no	no	NNY	2743	10	GTTGCCGCTGGTGCCTTTGATGCCGCTGTT	no
YDL146W	no	no	NNY	172	10	GTTTTTATTAATACTGATCGTGACCTCTAC	no
YDL146W	no	no	NYN	1420	11	GCTCCGCCTCCGCCTCCTCCTCCTCCTCCATCA	no
YDL146W	no	no	YNN	1423	10	CCGCCTCCGCCTCCTCCTCCTCCTCCATCA	no
YDL148C	no	no	NNY	1030	13	GACGATAATGACGGTATTGCTGATTCTGATGATGATATC	no
YDL148C	no	no	NNY	1498	11	TTTTTTTCCATTATTGGTATTCTTTTCTCCACC	no
YDL148C	no	no	NYN	1546	10	TTAGTAATAACTCCAGCATTGATTTTAATG	no
YDL149W	yes	yes	NNY	664	10	AATAATGGTCCCCGTAACATTAATGGTAAT	no
YDL149W	yes	yes	NYN	994	10	ACTTTGCTTTTTGTTGTTTTTGTTTCTACA	yes
YDL149W	yes	yes	NYN	1891	12	TCATTTGTGGCCATTTTAGCTTTTCTCACTGTATTC	yes
YDL149W	yes	yes	NNY	2668	12	CATGCTCTCGGCCCTGGCCATAATATTTCCCCTGCT	no
YDL149W	yes	yes	NNY	2794	10	AATGATGACAATAATGGCAATAATGATCAT	no
YDL154W	no	no	NNY	136	11	GATAGCTCTACCATTTTCTCCTTCGATTTTGAC	no
YDL155W	no	no	YNN	1198	11	TATTCTTCACGTCGTTATTTGCATTCTTCACAG	no
YDL156W	no	no	NYN	1441	10	CTACCCACAGCTACTGTCCCAGCTGTAATT	no
YDL159W	no	no	NYN	322	10	GTATCATCATCATCATCTTTGTCCACGCCA	no
YDL160C	no	no	NNY	4	14	GGTTCCATCAATAATAACTTCAACACTAATAATAACAGTAAT	no
YDL160C	no	no	NNY	856	11	GCCATTATTTTTTGTAATTCTACTAACCGTGTC	no
YDL160C	no	no	NNY	1051	11	GCCGTTAATGTCGTTATCAATTTCGATTTCCCC	no
YDL160C	no	no	YNN	1327	11	CCTCAGCAACAATTACCATCTCAGCAACAATTT	no
YDL161W	no	no	YNN	733	19	CAATTTCAATTGCAACAACAGCAACAACAGCAACAACAACAGTTGCAACAACAACCA	no
YDL164C	no	no	NYN	58	13	TTGCCATTATTGATGTCATCCTCATTACCTTCCTCTGCC	no
YDL164C	no	no	NYN	310	11	TTTTCTTCTATACCATCATCCGCTCCCTCTTCC	no
YDL167C	no	no	NNY	199	15	GATATTCATGACGTTATTGGTAACGACGACTTTGTTCTTGTTTCC	no
YDL167C	no	no	NNY	1456	17	AATTATCGTTATAATAATAATATTAACAATAACAACAATAATATTAACAAT	no
YDL167C	no	no	NNY	1522	10	TATAACATTAATAACAACATCAACGGTAAT	no
YDL167C	no	no	NNY	1567	48	AACAACAGTAATAACAATAACAATCATAATAACAATCATAATAACAATCATCATAATGGTAGTATCAATAGTAATAGTAATACCAATAATAATAATAATAATAACAATGGTAACAATAGTAATAATTGTAATTCCAATATCGGT	no
YDL167C	no	no	NNY	1891	22	CGTACTCCCAGTAATAACAATATTTCTGTTAATACTAATGGTGGTAGCAATGCTGGTCGCACCGAT	no
YDL167C	no	no	NYN	1996	10	TTTATGTCACCACCGTTATCGATGGCAACA	no
YDL167C	no	no	NNY	2086	20	GCTAACGTTAATTTTTCCAATGTTGGTGATAATAGCGCTTTCGGTAATGGTTTTAATAGT	no
YDL168W	no	no	NNY	811	10	GATTTTACTTTTGACTGTACTGGTAATACC	no
YDL171C	no	no	NNY	1231	10	CCTTGTCGTTATTACATCACTAGTGATGAC	no
YDL171C	no	no	NYN	1576	11	GTCACATTTCTGTTAACTCCAATGGCTTTAACA	no
YDL171C	no	no	NYN	2053	10	GTTTCCATCTCCTCTTTGATTGCAATTTCA	no
YDL171C	no	no	NNY	3145	12	ATCTCTCCTCCTCCTCATCACGATATTTATTCCATT	no
YDL171C	no	no	NYN	3514	12	TCTTTTACCTTGGCAACAGTTCCATTAATTGCTATG	no
YDL171C	no	no	NNY	4219	14	ATTGTTGGTAACACTTGTTTCTATGGTGCTACTTCTGGTACT	no
YDL171C	no	no	NNY	4405	10	AACGCCTTCTCTGGTGCTACTGGTGGTATT	no
YDL173W	no	no	NNY	274	10	GACTCTAACGACAATATCAACTATAACGAC	no
YDL173W	no	no	NNY	307	10	ATCAATGACATCGACGATTATATTTCCCCT	no
YDL174C	no	no	NYN	139	10	TCTGTCATCGCCTCTTCAGCTACTCTATTC	no
YDL175C	no	no	NNY	925	18	TATAACCCTTCTACTTATGTTGATAATAACAGCATTTCCAACTCTTCCAATTAC	no
YDL179W	no	no	NYN	67	10	TTCTTAGCCACTTCTACTGCTTCCATAATT	no
YDL179W	no	no	NYN	601	19	ACTTCTTCTGCTATATCGGTTCCTTCACTGACATCCATGGCAACAGTTTCGACAACA	no
YDL180W	yes	yes	YNN	205	10	CTTTTTTCACCATTTCTTTATTATTTCCTG	yes
YDL180W	yes	yes	NNY	535	10	AGCGCCAACACTTACTGTAACAATAATGAT	no
YDL182W	no	no	NNY	313	13	ACTGGTGTCGACGGTGTCGATGTCGTTATCGGCACCTCC	no
YDL182W	no	no	NNY	631	11	TGCCATTTCCACAACGATACTGGTTGTGCCATT	no
YDL183C	no	no	NYN	598	14	CTCCCGCTGACAATTCCTCTAATTTTAATACCGCTTATACCA	no
YDL185W	no	no	NNY	445	15	GTCGGCGATCATATTTCCGGTGGTGATATTTACGGTTCCGTTTTT	no
YDL185W	no	no	NNY	817	10	TACTCCAATTCTGACGCCATTATCTATGTC	no
YDL185W	no	no	NNY	1666	10	GGTAATGGTATTCGCAATAATCTTAATACT	no
YDL185W	no	no	NNY	2578	12	GATCGTACTGGTTCCGTTTCCATCGTTGCTGCCGTT	no
YDL185W	no	no	NYN	2590	11	TCCGTTTCCATCGTTGCTGCCGTTTCGCCAGCC	no
YDL185W	no	no	NNY	2950	10	AATGGTTACTCCACTTATGATGCTTTCTGT	no
YDL186W	no	no	NNY	646	11	GATGTTTATTCCAATCCTATTCCTGTCAGCTAC	no
YDL186W	no	no	YNN	724	12	CAACAGCAACAACAACAGCGGCAACAGCAGCAGTAT	no
YDL188C	no	no	NNY	415	12	ATTGGTGGTCCTTGTCCTGACACCAATTACCTTTTC	no
YDL189W	no	no	NNY	613	11	ACCAACAGTAGCGGTAGTAGTGATAGTGACAAT	no
YDL189W	no	no	NNY	955	10	TATAACCCCGCTGGTCCTGCCCCCGGTCCT	no
YDL189W	no	no	YNN	1090	12	TATCCCCCATACCAATATCAATATCAATACCAATAT	no
YDL190C	no	no	NNY	28	12	ATCACCACCGATCCTTCCGATACCCGTGGCTACTCT	no
YDL190C	no	no	NNY	268	12	ATTGATCGTCTTGTCATTGGCTATGGTGTCGTTGCC	no
YDL192W	no	no	NNY	259	10	GGTGTTATCTTTGTTGTCGATTCTAACGAT	no
YDL194W	yes	yes	NYN	427	10	ATGTCCATTTTGGTGTCATTTTTGTCATTG	yes
YDL194W	yes	yes	NNY	1189	12	ACCTATGCTGTTAATGTTGTCTTTAATGTTCCTGGT	yes
YDL195W	no	no	NYN	2914	13	GCTCCCTCTTCTGTGTCAATGGTATCACCACCTCCTCTA	no
YDL198C	no	no	NNY	154	10	AATCGTGTTATTTTTCGTGATCATTTCAGC	no
YDL198C	no	no	NNY	637	12	AACTTCATCTCCTCCATCGTCGGTGCTTGCTCCTCT	no
YDL199C	yes	yes	NYN	361	14	ACTTCGTTTATATCTTTTGTGGTGCTAGTTTCCTCGCTGTCA	yes
YDL199C	yes	yes	NYN	1402	11	ATATCAATACTATTTGCTGTTTTTCTTTTTACG	yes
YDL199C	yes	yes	NYN	1603	15	CTTATTCCATCTTTATCTTCCTTTATTTCCATTATATTTGTGCTG	yes
YDL199C	yes	yes	NNY	1708	15	AACGGTAGCGGTAACCATGATGATGTTTTTGACGATACCGGTTCT	no
YDL202W	no	no	NNY	199	10	ATTTTTTTTGTCCATTACAATAATCTTTCC	no
YDL203C	no	no	NYN	178	20	CTCACACCAGCTATTCCTTTTACATCCCCTTCATCTTCCTCATCATTATCGCTGCCTTTG	no
YDL203C	no	no	YNN	202	12	TCCCCTTCATCTTCCTCATCATTATCGCTGCCTTTG	no
YDL203C	no	no	NNY	355	11	TATGCCAATAATGGCACCAACAGTACTGGTAGT	no
YDL204W	yes	yes	NNY	406	11	AACAATTTTACCATTGGTGTTTCCCTCTATTTC	no
YDL204W	yes	yes	NYN	472	10	ACTGTTTTGATAATGACCACCATCTTTTTG	yes
YDL206W	yes	yes	NYN	1519	14	TTCTTGTCATTATTAGTCACTACGCCGGTATCAATAATTCTT	yes
YDL206W	yes	yes	NYN	1690	12	TTGCTCATCTTATCGCTGGTGATAGCCATCTTATTA	yes
YDL206W	yes	yes	NYN	1768	12	ATAATCTTTACAGTAGCATTTTTATTGTCATTGGCC	yes
YDL206W	yes	yes	NYN	2149	14	ATTCTGATCGCGTTTTTGATATTTACGGTTTTGATACCATTA	yes
YDL207W	no	no	NYN	253	11	CCCATTGTAGCCGCGTCATCGATAATAGTACCG	no
YDL209C	no	no	NNY	760	10	ATCAATAACAATACCAATAGTGCTGGCACT	no
YDL210W	yes	yes	NYN	337	10	TTCGTTGCTGCGTTTTTCATTTTACTGGTG	yes
YDL210W	yes	yes	NYN	703	13	CTTTTCATTATTGTTTTATTGTTCATTGCGCTACCGATT	yes
YDL210W	yes	yes	NNY	1000	10	GCCTGTATCAACCCTGATATTGACAGCGTT	yes
YDL210W	yes	yes	NYN	1093	10	GCCATTGCATTTATGTCATTGATCGCATTC	yes
YDL210W	yes	yes	NYN	1240	10	TCGGTCCCTTTTTTCGCTATTTTGGCTGCC	yes
YDL210W	yes	yes	NYN	1483	11	TTGTTCATTATTATTTTGGTTATGTTCCCCTCT	yes
YDL211C	yes	yes	NYN	367	15	CTAACAACACCATTATCTACAACATTTACCTCAACCTCTACATCG	no
YDL212W	yes	yes	NYN	34	12	ACGGCCATGATCTTATCGGCCACAACGTTCCTAATG	yes
YDL214C	no	no	NNY	172	10	TATGATTCCGTTTTTTCTTCTCTCCCTGTT	no
YDL214C	no	no	NNY	547	13	CATAACAACAATTCTTCTAATACTATCGGTCACAATATT	no
YDL214C	no	no	NNY	1501	11	ATTGATTTTGGCGCTTCCAGTGTCTTCCACTAT	no
YDL214C	no	no	NNY	1777	14	CCTGCTACCGATGACAGCAATAATTATGATAATGATGGCTAC	no
YDL215C	no	no	NYN	55	10	ATTGCTTCTTTATCAATATCATCCATGTCG	no
YDL215C	no	no	NNY	982	10	GATGATGACATCATTATCTTTTCCGTTTAT	no
YDL218W	yes	yes	NYN	49	12	TTTGCATCATCGGTTTTGGTGATGTCACTTTTGGCG	yes
YDL218W	yes	yes	NNY	766	11	CGTTACACCACCAACGATCGTAATCCTGGTTCT	no
YDL222C	yes	yes	NYN	343	16	GCCATGCTGCTGATTTCCCTATTTTTCATCGTACTGGCGCTGGTACCC	yes
YDL222C	yes	yes	NYN	454	10	TTGGCCTTTTTCTTCATTATATTGGCTGCA	yes
YDL223C	no	no	NNY	340	11	AGTTCTGGCCCTAATGCTACTATTACTACCCAT	no
YDL223C	no	no	NNY	583	13	CATGGTCATTCCAGTGCTACCACTTCCCCTGTCACTCAC	no
YDL223C	no	no	NNY	736	11	ACTACCCACCCTGTTAGCCATGGTCACTCTGGT	no
YDL223C	no	no	NNY	2350	10	AACGCTAATGTTGCTGCCTTTGATAATTCC	no
YDL223C	no	no	NNY	2563	10	TATTCTAGCGACGATAATATTGATGTCAAT	no
YDL223C	no	no	NNY	2947	10	TCTGACTACGACTATAATAATTCTACTCAT	no
YDL224C	no	no	NYN	1456	10	TCTTCTACAGCTTCTGCCTCTGCATTTTCG	no
YDL224C	no	no	NNY	1705	12	AACTCTCACGGTCATGGCAACGGTCATGGCCATGGT	no
YDL229W	no	no	NYN	115	10	GTCACCCCATCTTTCGTTGCTTTCACTCCA	no
YDL229W	no	no	NNY	1504	11	TCTTCTAACATCACTATCTCTAACGCTGTTGGT	no
YDL230W	no	no	NYN	376	10	ATTGTCATTGTGATGGTCACGCCTCTGGTA	no
YDL231C	yes	yes	NNY	295	12	TCTCCTAACAGCGACATCGATGACGACAATGGCGCT	no
YDL231C	yes	yes	NYN	772	12	TTCACAACTTCGTTTTCGATATCGATTATATTCACT	yes
YDL232W	yes	yes	NNY	64	10	ATTGTCATTTACCATGCTGTTGACTCCACC	yes
YDL233W	no	no	NYN	292	12	TCTATGCCAATGTTTACGCCGGTAGCATCCTTTCCC	no
YDL233W	no	no	NYN	331	13	CCCATGGCTACAGCAGCAACGGCAGCTGCTCCGTTACCA	no
YDL234C	no	no	NNY	1543	10	AACATTCTTATCACTTATAATGTCTACAAC	no
YDL234C	no	no	NYN	2113	10	GTATCCTCCTCTTCATCCTCATCCTCTACC	no
YDL238C	no	no	NNY	1402	10	TTCTTTAACGGTGATGATCGCAACACCACT	no
YDL240W	no	no	NYN	1039	12	ACTATCACAATTTCATCTTTTATGTCTGTTATTACT	no
YDL243C	no	no	NNY	730	12	TCTGTTACTGCTATTGCTATTGCCTATGTTCGCTCT	no
YDL243C	no	no	NNY	877	17	AGTATTATTCCTTTTGATGTTGGTTTTCCTACTAATTTTATCGGTGATGAT	no
YDL244W	no	no	NYN	223	10	TTCCCAGTGACCTCTGTTGCCTCTTTGTTG	no
YDL244W	no	no	NNY	580	14	GGTTGCTGTTGTTTCTGTACCGTTCTTTACATCTGCAACGAT	no
YDL245C	yes	yes	NNY	511	10	ATCATCTACGGTCTTGGTGCTGGTGGCTGT	yes
YDL245C	yes	yes	NYN	1099	11	TTCTTCTCCACTATTATTGCTGTTATGGTCGTA	yes
YDL246C	no	no	NNY	115	12	GCCACTGGTATCTGCGGCTCTGATATTCATTATTAT	no
YDL246C	no	no	NNY	565	14	GTCGCCCGCGCTTTTGGTGCCACCGACGTCATTTTCGTCGAT	no
YDL246C	no	no	NNY	760	10	GGTGCTGATGTTTGCATTGATGCCGCTGTC	no
YDL247W	yes	yes	NYN	301	10	TCACTATTGGTCTCTACAACTTTAATCATG	yes
YDL247W	yes	yes	NYN	532	16	ACATTGATTATTGCATTGTTTTTTTTAGCTGCCTTCACTTTTATACTG	yes
YDL248W	yes	yes	NYN	214	11	CCACTTATAGTTTCACTTCTGGTCCTGTTTCTG	yes
YDR001C	no	no	NNY	868	12	ACTCTCATTGGTTACCCTTATGCTGTTCCTGGTGGT	no
YDR002W	no	no	NYN	58	10	CCACCATCCTCTGCTGTCTTCTCCATGTTT	no
YDR003W	yes	yes	NYN	124	18	ATTTTTTTTATTTTTTTCATAGTTGCACTCCTTATACTTCTGTTTTCAACTGCA	yes
YDR005C	no	no	YNN	226	10	CAATCACCCTGCTCGTCGCCATTTTATTCT	no
YDR005C	no	no	NNY	313	21	TACAATAGCAATAATAACACTAACAACAGTAATGGCAATAGCAGTAATAACAATAACTATTCT	no
YDR005C	no	no	NNY	715	13	ATTGCTATCCTCAACGCTTCTTATCCTGACCATGATTTT	no
YDR006C	no	no	NNY	37	10	GCCAGCAATCCTGCCCCCAGCTCCACCAAC	no
YDR006C	no	no	NNY	358	12	AGCACTAACGCCACTAACAACGATAGCAGTGGCAAT	no
YDR006C	no	no	NNY	961	15	AGCACTAACGCTAATAATGACAACATTAATAATTCCACTGCCACT	no
YDR006C	no	no	NYN	1081	11	GCTACTCCAACGCCTGTTCCATTTCCTCCTATA	no
YDR006C	no	no	NNY	1822	13	AGTTCTATCACTATCCCTGATGTCTACAATATTTGCATT	no
YDR009W	no	no	NNY	1348	12	AATGGTTCTTTCGGCTCCCGTCTCACTGGCGCTGGT	no
YDR009W	no	no	NNY	1387	13	GGCGGTTGCACTATCCACCTTGTTCCTAGTGGCGCTAAT	no
YDR011W	yes	yes	NYN	3661	16	GCGATGTTCGCGGCATTTATCTCTATTATCTTGTCTGCTCCTGCAATG	yes
YDR011W	yes	yes	NYN	3832	11	TTATTTTTTTCGACAATTTTCTTTGTCTCATCG	yes
YDR012W	no	no	NYN	55	12	GCCTTGCCATTGCCAGCTGTCTTCTCCGCTCCTATC	no
YDR012W	no	no	NNY	70	18	GCTGTCTTCTCCGCTCCTATCCGTCCTGACATTGTCCACACTGTTTTCACCTCT	no
YDR012W	no	no	NNY	355	15	CGTTACGCCACTGCTTCTGCTATTGCTGCTACTGCTGTTGCTTCT	no
YDR012W	no	no	NYN	361	17	GCCACTGCTTCTGCTATTGCTGCTACTGCTGTTGCTTCTTTGGTCTTGGCC	no
YDR012W	no	no	NNY	832	10	TCCCACATCATCTCCACTTCTGATGTCACC	no
YDR017C	no	no	NNY	2137	10	GATAACCACGGCTGCCATCTTGACTCTGGT	no
YDR018C	yes	yes	NYN	1144	11	TTCTTCGCTTTTCTTATTCTTGTATTTGTGATG	yes
YDR020C	no	no	NNY	172	14	AGCTACAATAATAACGACTATGATTTTGATAATATCCTTAAT	no
YDR023W	no	no	NNY	805	11	ATTCACTATGTCGGTTACTCCTCTTGTTTCCGT	no
YDR023W	no	no	NNY	1099	10	CTCGTCTCTTGCTCCAATTGTACTGATTAT	no
YDR026C	no	no	NYN	262	10	TCTGTTGCTGTAGCAGCTGTTGCTGCCGCA	no
YDR027C	no	no	NNY	88	11	CCTTCTCGTAATAGTGATAGTGGCTCTTTTACT	no
YDR028C	no	no	YNN	1627	10	TCCTCACAATCATCATCTTCATCACATTCT	no
YDR030C	no	no	NNY	175	11	GGTGTTAACTGTCTTGATATTGATGATACTGGT	no
YDR030C	no	no	NNY	727	10	ATTGATAATAACGTTGTCGACGACAGTTCT	no
YDR033W	yes	yes	NNY	73	10	GATTTCCACATCACTAGTCGTGGTTCCGAT	yes
YDR033W	yes	yes	NNY	526	10	GGTGCTGCTATTGTCGTTAGTATCAGTGTT	yes
YDR033W	yes	yes	NNY	661	11	ACTTGTTTCGGTATTACCGATGGTGGTAACGTT	yes
YDR033W	yes	yes	NNY	703	13	GACTCTGCCGGTATTTTCTATGGTATCATTGATCTTATT	yes
YDR033W	yes	yes	NYN	751	10	TTCATTCCAACTTTATTGGTTCCAATTGCT	yes
YDR034C	no	no	NNY	631	13	CACAGTACTAGCCTCGATAATGATCATAATAATGCTCGC	no
YDR034C	no	no	NYN	1342	10	CCTATCATCCTGACGGTCATCATGCTTGCA	no
YDR034C	no	no	NNY	1936	10	ATTAGTAATATTCATGATAATGCCATCGAT	no
YDR034C	no	no	NYN	2032	10	GTTTTATCTTTCTTATTAATTGTATTATTA	no
YDR034C-D	no	no	NNY	1477	10	AATGCCATTGGTAATCTTCACTTCAACTTT	no
YDR034C-D	no	no	NYN	4024	10	GCACTGATGACGTCATTGTCAATCGCATTA	no
YDR034W-B	no	no	YNN	100	10	TGTTGTCACTTCCTATGTTGTCTATGTTTA	no
YDR038C	yes	yes	NYN	217	16	GCAATGATTATGGTCTTGGTAATATCCATGGCGATCTCTTTCGCTGTG	yes
YDR038C	yes	yes	NNY	274	10	ATTACTGGTGGCGTTATTTCTTTTGTTATC	yes
YDR038C	yes	yes	NYN	877	12	ATTGCCGTACTTTTTGCTATCATCGTCATGGCCTCT	yes
YDR038C	yes	yes	NYN	958	20	GTGGCCCTATCCATGATTCCCTCTTCATTAGTCGTTGTCTTGACCATCACCATGTCTGTT	yes
YDR038C	yes	yes	NNY	2563	10	ATTATTGTCGTCACCTCTTGTTTTCCTGCT	yes
YDR038C	yes	yes	NNY	2776	15	CACGATTGTGATGGCACCTATAACAGCAGTTGTCGTGATGTTTAT	yes
YDR039C	yes	yes	NYN	217	16	GCAATGATTATGGTCTTGGTAATATCCATGGCGATCTCTTTCGCTGTG	yes
YDR039C	yes	yes	NNY	274	10	ATTACTGGTGGCGTTATTTCTTTTGTTATC	yes
YDR039C	yes	yes	NYN	877	12	ATTGCCGTACTTTTTGCTATCATCGTCATGGCCTCT	yes
YDR039C	yes	yes	NYN	958	20	GTGGCCCTATCCATGATTCCCTCTTCATTAGTCGTTGTCTTGACCATCACCATGTCTGTT	yes
YDR039C	yes	yes	NNY	2563	10	ATTATTGTCGTCACCTCTTGTTTTCCTGCT	yes
YDR039C	yes	yes	NNY	2776	15	CACGATTGTGATGGCACCTATAACAGCAGTTGTCGTGATGTTTAT	yes
YDR040C	yes	yes	NYN	217	16	GCCATGATCATGGTCCTTCTAATATCCATGATAATCTCGTTTGCCATG	yes
YDR040C	yes	yes	NNY	274	10	ATTACTGGTGGCGTTATTTCTTTTGTTATC	yes
YDR040C	yes	yes	NYN	877	12	ATTGCCGTACTTTTTGCTATCATCGTCATGGCCTCT	yes
YDR040C	yes	yes	NYN	958	20	GTGGCCCTATCCATGATTCCCTCTTCATTAGTCGTTGTCTTGACCATCACCATGTCTGTT	yes
YDR040C	yes	yes	NNY	2563	10	ATTATTGTCGTCACCTCTTGTTTTCCTGCT	yes
YDR040C	yes	yes	NNY	2776	15	CACGATTGTGATGGCACCTATAACAGCAGTTGTCGTGATGTTTAT	yes
YDR043C	no	no	NNY	13	10	TATAACTATAGTAACCTCAATGTTTCTACT	no
YDR044W	no	no	NNY	133	11	ACCCGTGGTAACGATGGTGGTGGTGGTACCTCT	no
YDR044W	no	no	NNY	199	10	GGTGGTGTTAATGTCTCCGTTGTTTATGGT	no
YDR046C	yes	yes	NNY	1117	10	GTCATCCCCCATATCATTAATGCTGTTATT	yes
YDR046C	yes	yes	NYN	1138	11	GCTGTTATTTTGATATCAGTCATCTCTGTTGCG	yes
YDR046C	yes	yes	NNY	1288	13	TGCTCTCTTGTTGGTGTCGTTGGCTTCGTCGCCTGTTCT	yes
YDR047W	no	no	NNY	211	12	GGCCTCATTGATGCTGCTATTATTTTTAGTGATATC	no
YDR047W	no	no	NNY	988	14	TCCCGCTACATTGTTAATTTCGGTCACGGTACCCACCCTTTC	no
YDR049W	no	no	NYN	694	10	CCAATGGCCATTTCAGCTCTGTTTATGGTG	no
YDR050C	no	no	NNY	622	13	TACGGTGGTTCCGCTAACGGTAGCAACGCCGTTACCTTC	no
YDR052C	no	no	NNY	115	13	TTTTCTAACGACAATAATTGCAACAATAACAATACCACT	no
YDR052C	no	no	NNY	367	11	GATTCTCGCATTTACTTTGACATTACTGATGAT	no
YDR052C	no	no	NYN	676	10	TCTGCTTCTTTAGCTGCGCCCACATTGTCC	no
YDR054C	no	no	YNN	208	10	TTTCCCTTTTCTCCACCACAGTTTCGATTT	no
YDR054C	no	no	NNY	703	14	GATGATGACGTTTACAACTATAACGACAACGACGACGATGAC	no
YDR055W	yes	no	NYN	13	21	TCACTTATCGCTTCAACTGCGCTCTTAATAACGTCAGCTTTGGCTGCTACTTCCTCTTCTTCC	no
YDR055W	yes	no	NNY	421	10	TCTGCTAACAACATTTATATTTCCGACACT	no
YDR055W	yes	no	NNY	640	10	ACCGATGTCCACTCTGTTTCCTTCGCTAAC	no
YDR055W	yes	no	NNY	817	11	GGTGGTGCTCTTGTCGTTGCTAACAACACTGGT	no
YDR055W	yes	no	NNY	1186	18	GCTGCTGCTTCTGCCTCTAGTGTTTCTAGTTCTGGCGCTTCCAGCTCTAGCTCT	no
YDR055W	yes	no	NYN	1303	10	CTTTTGACGGCAATCATCATGTCTATAATG	no
YDR060W	no	no	NNY	1339	10	TCTATTGTCATTGATGCTATCGTTGATATC	no
YDR060W	no	no	NNY	1387	11	GATTATCATACCACTTACTATTCTGTTATTACT	no
YDR060W	no	no	NNY	2020	10	AACGTCGGCACCATTACTGGTTTTTTCTTC	no
YDR060W	no	no	NNY	2236	11	ATCAACAACTTCATCAATCATTTTCATCCTACT	no
YDR062W	yes	no	NNY	151	11	CCCGTTGTCGACACCCCTCCTTATTACATTTCT	no
YDR062W	yes	no	NNY	1102	11	TTTGGTGCTGCTGGTGGTTACATTGCTGCTGAT	no
YDR062W	yes	no	NNY	1432	11	ATTGCTGTTGTTGTTGTTGCTTATCCTGCTACT	no
YDR068W	no	no	NNY	859	10	GATGTTAGTGACCATGTTGGCCTCGCCAAC	no
YDR069C	no	no	NNY	1018	12	GATGATAGTGTTTATATTAATGGTAACACTTCTGGC	no
YDR069C	no	no	YNN	1150	10	CATCTTCAACAACAGCAACAACAGCAATCA	no
YDR069C	no	no	YNN	1303	10	TCACCATCGCCTTTACCTCTACATTCGCCT	no
YDR069C	no	no	NNY	1651	10	ACTTCTTCTCATAATTATGACCTTGATTTC	no
YDR069C	no	no	NYN	2230	10	CCTTTTACGGTGCTGTCAATCCCTATTCCT	no
YDR072C	yes	yes	NYN	280	14	TCATTCATATCATCTTCTGCATTTCTCTTAGTATTTCTGATA	yes
YDR072C	yes	yes	NYN	454	16	ACAATTTTCATACCGTTTGCCTTGCCCCTGTTTACATTTGTTATACTC	yes
YDR072C	yes	yes	NYN	1132	11	TCCTCCTCCCCTTCATCTTCATTCACCGTATCC	no
YDR072C	yes	yes	NNY	1177	15	AGCACCGGCGGCGGCGACGGCAGCATTATTAACAGCAATGGCAAT	no
YDR074W	no	no	NNY	382	10	GCTCCCGTTACCAATAACGTTCATCCCGTT	no
YDR074W	no	no	YNN	613	10	TACTACCTACTGTTATTGCCTCAACTACTG	no
YDR074W	no	no	NNY	664	10	TCTATCATTATTGGTTATTTCCATCATGCC	no
YDR077W	yes	no	NNY	73	18	TCTGCTTCTTCCACCGATGTCACTTCCTCCTCTTCCATCTCCACTTCCTCTGGC	no
YDR077W	yes	no	NYN	91	11	GTCACTTCCTCCTCTTCCATCTCCACTTCCTCT	no
YDR077W	yes	no	NYN	412	13	ACCACTTCAGCTTTCCCACCAACTACATCTTTGCCACCA	no
YDR077W	yes	no	NNY	451	10	AGCAACACTACCACCACTCCTCCTTACAAC	no
YDR077W	yes	no	NYN	886	15	CTAACCGTCTCCACAGTCGTCCCAGTTTCATCCTCTGCTTCTTCT	no
YDR077W	yes	no	NNY	916	19	TCCTCTGCTTCTTCTCATTCCGTTGTCATCAACAGTAACGGTGCTAACGTCGTCGTT	no
YDR080W	no	no	NNY	232	12	GGTGATGATGATGATGATGATGATGATGACGATGAT	no
YDR081C	no	no	NNY	1561	16	GCTAGCCACAACCCCGATTACAACAGTAATCACAGCAACAATGCTATT	no
YDR081C	no	no	NNY	1627	21	GGCAGTAATAATAATAACAATAATAATGGTAGTAGTAATAATATTAATGATAATGATAGTAGC	no
YDR081C	no	no	NNY	1801	13	GTTGTTGACGGTAATTATGACGTCAATTTTAACGGCCTT	no
YDR081C	no	no	NYN	2269	13	GCTTCGTCTCCTTCAATTACACCATCTCCTGTGGCAATA	no
YDR084C	yes	yes	YNN	40	11	TCGTCGCACCCGTTGCTACTATCATTTCATCTG	no
YDR084C	yes	yes	NYN	139	10	TTCATCACTGTCGTTCTTTTACTTTCTTTT	yes
YDR085C	no	no	NYN	673	11	TCGGTTTCATCAACCTCTCCGATATCTGCTGTT	no
YDR089W	no	yes	NYN	2431	17	ATTCTCATAGCCATTATTATCATTTCCTTACTGGTTTCCCTTATTTTGATC	yes
YDR090C	yes	yes	NYN	16	11	GCTGCTACCGCTTTAGCTACTATAGCAACAGTT	yes
YDR090C	yes	yes	NYN	289	11	ATAGTAATGATTGTAGCTGCTATTATTGCGGCT	yes
YDR090C	yes	yes	NNY	472	10	GGTCGTGTTATTGGCATCAACTTTGCCTTC	yes
YDR091C	no	no	NNY	13	10	AACAGTCGTATCGCTATCGTTAGCGCTGAT	no
YDR091C	no	no	NNY	1039	10	AATGACTCTGCTAGTCGCGCCTTCTCTTAC	no
YDR093W	yes	yes	NNY	241	14	ATCGATGATTATAGTAACGATAATGATATTAATGATGATGAT	no
YDR093W	yes	yes	NYN	838	15	TTTGCATCCGTTCCCCTAATTGTCATCGTAATTATCACTGCTATT	yes
YDR093W	yes	yes	NNY	1342	11	GTTGGTGATATTGTTCGTGTTCACAATAACGAT	no
YDR093W	yes	yes	NNY	1825	12	TGTTTCACTGCTGGTATTGTTAACGGTGTTTATTAT	yes
YDR093W	yes	yes	NNY	3112	11	ACTGCCATTAACATTGGTTTTTCCTGCAATGTT	no
YDR093W	yes	yes	NYN	3808	14	CTTGCATTCACATCCGTACCTGTTATTTTACTAGCAGTACTC	yes
YDR093W	yes	yes	NNY	4045	10	GACCACCGTTACTTTGTCGGTGTCTTCGTT	yes
YDR093W	yes	yes	NYN	4066	10	GTCTTCGTTACAGCAATTGCAGTCACTTCA	yes
YDR096W	no	no	NNY	1393	10	TCTAATTCTAGTAATTTTGGCACCCCTTCT	no
YDR096W	no	no	NNY	1501	13	AACCACAATAATGTTAACGCCAATGGCATTAACACCTCT	no
YDR096W	no	no	NNY	1549	24	TCTATCAATAATAACATTAGCAGTACCAATAATAGCGCTAATAATAGTAGTAGTAATAATAACGTTTCCACT	no
YDR096W	no	no	NYN	1747	10	TTGACGTTACCGCCGCTGTCGTCACCAATG	no
YDR096W	no	no	NNY	1816	17	AACAACAACAGTGGTAATGGTAGCAACGGTAGCAACAGCTATTCTAACGGT	no
YDR096W	no	no	NYN	1867	12	GTGACTACGGCTGCTGCCACAACTACATCAGCGCCT	no
YDR096W	no	no	NNY	2356	11	AACAATAATACTAATAATAATGATAACTATCGT	no
YDR098C-A	no	no	NYN	163	10	ACAACAACACCTGCTTCATCAGCTGTTCCA	no
YDR098C-A	no	no	YNN	376	11	CCACAATCACAGTTTCCGCAGTATCCATCATCA	no
YDR098C-B	no	no	NYN	163	10	ACAACAACACCTGCTTCATCAGCTGTTCCA	no
YDR098C-B	no	no	YNN	376	11	CCACAATCACAGTTTCCGCAGTATCCATCATCA	no
YDR098C-B	no	no	NNY	2515	11	CCTGTTATCGTCAATGATCACAACCCTAACTCC	no
YDR098C-B	no	no	NNY	3490	14	GGTGGTATTGGTGACTCTAATGCCTATACTACTATCAACAGT	no
YDR098C-B	no	no	NYN	3979	10	GCATTAATGACATCCCTGTCACTTGCATTA	no
YDR099W	no	no	YNN	733	17	CAACAACAACAACAACAACAGCAACAGCAACAGCAACAACAGCAACAACAA	no
YDR100W	yes	yes	NNY	391	11	ATTGGTGATGATGACATCGACGATGACGATGAC	no
YDR101C	no	no	NNY	697	11	TCTTATAACTGTGGCGTTGTTCCTGGTTCTCGT	no
YDR103W	no	no	NYN	202	15	TTCTCACCTTCTCCTATTTCCTCCTCTACATTTTCGTTCTCACCC	no
YDR103W	no	no	YNN	802	15	CCTCAGTCCCGCTTTCCTCCTTATTCACCACTCTTGCCTCCTTTT	no
YDR103W	no	no	NNY	1057	10	GCTAATGATTCTATTTCTGCTGTTTCCAAT	no
YDR103W	no	no	NYN	1555	11	ATCACTTCGACCCTGCCTATTCTTCCCATTATA	no
YDR105C	yes	yes	NNY	406	12	TTTGTCATCCCCAATGACTTTTATATTTTCTTTTCC	yes
YDR105C	yes	yes	NYN	610	10	ACCGCATCGATTATCATGACTGTTGTTATG	yes
YDR105C	yes	yes	NYN	697	12	TTAATATTAACTGTTATAACGCTTGTCTTATCGGTG	yes
YDR106W	no	no	NNY	781	10	TTTTATAACAATCCTCATATTGCTCCTGAT	no
YDR107C	yes	yes	NNY	190	10	CATTTTCTTTACTCCTATGATTACTATAAT	no
YDR107C	yes	yes	NYN	946	13	TTTTCCGTTATTGTTATTTTGTTGTCATCTGTTGTAATG	yes
YDR107C	yes	yes	NYN	1459	10	TTTTTAGTTTCTGTTCCGTTGTCGTTTGCG	yes
YDR107C	yes	yes	NYN	1699	21	TTTTTACTCTTTTCATTCTTATTGTTGACCTTGACAACCTCATTAGTTACCATCTTGATCACA	yes
YDR108W	no	no	NYN	100	14	GCTATAGCTCCTGTAATAACAGTTACTTCAACTCCTCTCTTC	no
YDR110W	no	no	NNY	523	13	TTTTCTCATTTTGCCAATATTAGTCATGCCATCATCGAT	no
YDR110W	no	no	NYN	799	13	CTTATCCCAGTTGTTTCCTCACTTTTTTTAACATTTGCT	no
YDR111C	no	no	NYN	517	12	GCTTCGTCCGCGGCAACTTCTTTGTTATCTTTATTG	no
YDR114C	no	yes	NNY	97	11	AGTTTCTCCTGTAGTTATTTCACTTGTTGTACC	no
YDR115W	no	no	NYN	43	14	ATGTTTTCATCTATATCTTCTTTCTCTGCTCTATCTGTGTTA	no
YDR118W	no	no	NNY	7	14	TCTCCTATTAATGATTATTTCATTGATTATAACCCTCTTTTT	no
YDR118W	no	no	NNY	520	10	GTTTTTTTTAATGGTGATTACGCTGTTTTC	no
YDR118W	no	no	NNY	1759	12	GATAGTAACTATCATAGTAGCCACGTCACCGATTAT	no
YDR119W	yes	yes	NYN	1687	10	TTGTCCCCATTCTTTTTCTCCATTGTACTG	yes
YDR119W	yes	yes	NYN	2215	16	CTCTCTACCCTTTTTTTTACGATTACTGTCGTAGCAATATTCATTTTC	yes
YDR120C	no	no	NNY	976	13	ACTACTTACCATTGTTCCCGTTGCGGCTCTTACCACAAT	no
YDR125C	no	no	NNY	814	14	AATAATAATTTCCACTCCAACACTCTTTATACTATCGATTTT	no
YDR126W	yes	yes	NYN	37	11	TTCGTAGTTTTGATATTACTTTCGCCCGTCTTC	yes
YDR126W	yes	yes	NYN	259	14	ATACTGATCGTGCCTATAATTATACTACCGCCGGTAGCATTA	yes
YDR126W	yes	yes	NNY	466	10	TGCGTTCTCGTCGCCGACCATCATTGCATC	no
YDR127W	no	no	NNY	928	10	TCCCGTTATTTCGGTATTCTCTCCCCTACC	no
YDR127W	no	no	NNY	3103	10	AATTTCTCTTTCTTTGCTCCTCATTGCTCC	no
YDR127W	no	no	NNY	3382	10	GCCACTGACAGTATTCCTATCATTTTTACT	no
YDR129C	no	no	NYN	304	10	TCAACCCCTATTGTTTCCACTGCTGCCACA	no
YDR129C	no	no	NNY	556	10	ATCAACGACTCTGTTCCTGATACTATCGAT	no
YDR129C	no	no	NNY	676	11	GCCATTGGTTGTGTCGTTGTTAATGTTCATTCC	no
YDR129C	no	no	NYN	1885	12	TTAATTATTACTTTTATCGCTTCGTTAATGACTTTG	no
YDR131C	no	no	NNY	145	10	ACCTATCACATCAATGGTGACTATGATAAC	no
YDR131C	no	no	NYN	490	12	ACTCTAACATTAACGCCACCAACGTTAATGCCCACC	no
YDR132C	no	no	NNY	181	13	CGCTCTCCTTCCAATAACGATGACAGTAATAACGATACC	no
YDR132C	no	no	NYN	796	13	ATCACTTTTCCAGCTTCTTCTGCATTTTCAACCTCGCCC	no
YDR135C	yes	yes	NYN	322	13	GCTTCTACAATGTTATCTTTATTTGTTGCTTTAGCCTTA	yes
YDR135C	yes	yes	NYN	1036	10	TTTTTGATTGCGTTTGCTATGTTTCTGGTG	yes
YDR135C	yes	yes	NNY	1195	10	CTTTCCTCTACCGGTGACATTGTCAATCTC	no
YDR135C	yes	yes	NYN	1354	10	GTGATTATACTAGTTATTATGATGCCATTG	yes
YDR135C	yes	yes	NYN	1717	13	CTGCTCTCATTCCCACTAATGATTATTCCTATGGTTTTA	yes
YDR135C	yes	yes	NNY	2053	12	GGTTTCGCCACCGTTCATGGTTCTGTTGCTTATGTT	no
YDR135C	yes	yes	NYN	2857	15	GTATTCATATTGTTTATTGTTATATCGATGTTCCTCTCTGTTATG	yes
YDR141C	no	no	NYN	235	11	TTGACATCCTCATTATCGCCGGCGTTACCAGCA	no
YDR141C	no	no	NYN	1501	13	CTTCCTTTGATATTATTAACTTTACTGGCCCTTCCATCT	no
YDR141C	no	no	NYN	3046	10	ATGATTTTACCATTGTCTGCATCTCTTGTA	no
YDR143C	no	no	NNY	1564	11	GACAACAATAACGACAATAACCATAGCAATGAT	no
YDR143C	no	no	NNY	1702	10	CGCAACAACAATTCTGCTGCCTTTCCTCCT	no
YDR143C	no	no	NNY	1774	13	GACACCACCATTCATAACGACGTCCCTAATGATAACAAT	no
YDR145W	no	no	YNN	340	11	TCATCACAGCAACAACAACAACAACAACAACAG	no
YDR145W	no	no	YNN	760	25	CAACAACAACAACAACAACAGCAGCAGCAGCAGCAACAGCAGCAACAGCAACAGCAACAGCAACAGCAACGCCAG	no
YDR145W	no	no	NNY	1342	10	GATCTTGCCGACGATTTTGTTACTAATGTT	no
YDR146C	no	no	NYN	733	10	CTTTCACCAATGATTTCCCCACCAATGTCT	no
YDR146C	no	no	NNY	997	10	TCCAACTCTGCTAACATTACCCCTAATAAC	no
YDR150W	no	no	NNY	6634	10	GACAACGATGACACTAGCGTTGCCAGTAGC	no
YDR151C	no	no	NYN	55	11	TCGACCTCAACGACTACGTCCTCGATCTTTTCT	no
YDR151C	no	no	NNY	160	10	AATACCGATAATGATGACAGCAGCAGCTCC	no
YDR151C	no	no	NYN	859	12	ACGGCGTTGACTCCACTTCCTACTTCCCTAGCCCCA	no
YDR153C	no	no	NNY	949	13	AACAATAATATCAACAGCAATAGTGATGATGATGATGAT	no
YDR155C	no	no	NNY	184	12	GGTGGTGACTTCACTGCTGGTAACGGTACCGGCGGT	no
YDR156W	no	no	NNY	214	14	GCTAACACCAGCCTCAACATCGACACCAACCTTTCCAGCTCC	no
YDR158W	no	no	NNY	445	10	TTCATTATCTGTATTTCCAATTGTTCCACT	no
YDR158W	no	no	NNY	1012	16	GTTGTCCTTTCCCACAACACCATTATTGGTGCCGCTGGTTCTGGTGTC	no
YDR159W	no	no	NNY	64	17	AATAATGATAACACTAGTGCCAATAGTACTGTTAACAACAGCAATTTCTTT	no
YDR159W	no	no	NYN	727	11	CCAGCAGCAGCAGCAGCTCCTCCTTTACCTTCT	no
YDR160W	yes	yes	NYN	973	10	ATCATTTTAGCCACAATGCTGTCATTTACA	yes
YDR160W	yes	yes	NNY	1147	10	TTCTATCTCAGCTATTATAATAATGTCAAT	no
YDR160W	yes	yes	NYN	1294	14	GTGATAATTGCAATTTTGATGGTTTTCACGATGATCATCCTA	yes
YDR160W	yes	yes	NYN	1498	15	TTTTTAGCTACGGCATCAGTAATGCTAATTTCAACATTTGCGTTT	yes
YDR160W	yes	yes	NYN	1897	10	GCAATACTGATATTTTTCACTGCTACAGCA	yes
YDR160W	yes	yes	NYN	2032	13	GTTTCAGTGATATTCTCCTCTTTATTTTCAGTCATTGCT	yes
YDR164C	no	no	NNY	238	10	TATAACATCAATTGTATCGATGCTGACTTC	no
YDR166C	no	no	YNN	1666	10	TCTTCTCAATCATCTCTACCATCATCATTG	no
YDR166C	no	no	NNY	2680	10	CCTTATGTTGGTAATCTTTCTAATGATGGC	no
YDR169C	no	no	NYN	517	15	GCCACCACCCCGCCTACCGCTGTTGCTTCCACCACCATTCCTGTT	no
YDR169C	no	no	NNY	529	13	CCTACCGCTGTTGCTTCCACCACCATTCCTGTTAATATC	no
YDR170C	no	no	NNY	577	10	GATAGTGTTCCCACCAACGATTCTACTGCC	no
YDR170C	no	no	NNY	3097	10	TCTGCTTTCAACTTCTTTAATTCTCGTGAT	no
YDR170C	no	no	NYN	3280	11	ATGTCCTTTTTAGCAGCTCTAACCCCCCCATTT	no
YDR170W-A	no	no	NYN	163	10	CCAACAACACCTCCCTCAGCTGCTGTTCCA	no
YDR170W-A	no	no	NNY	1216	11	TCTAATAACTTTCCCGGCCCTGATAACGATCTC	no
YDR171W	no	no	NNY	184	10	TACAATGGTGTTCCTAATACCTATTACTAC	no
YDR172W	no	no	NNY	673	13	CATAATACCAACAATGCCAATGTTACCAGTGCTGATGCC	no
YDR173C	no	no	NNY	856	17	GACGATGATGACGACGATGATGATAATGATGATGATGATGATGATGATGCC	no
YDR174W	no	no	NNY	91	14	GCCTCCTCTATTGTTGATTTCTACAATGCCATCGGCGACGAT	no
YDR178W	no	yes	NYN	94	10	TTAACTATCCCATTTTTGCCCGTATTACCC	no
YDR178W	no	yes	NNY	145	11	GGCACTCCCAATGATGCCTACGTCCCCCCCCCT	no
YDR178W	no	yes	NYN	220	17	ATCTTTGCCTTGTCCGTCGTTCCATTGGCTACGACGGCTATGCTGACAACC	yes
YDR178W	no	yes	NNY	337	10	TTTAACTCTTGTATCACCGATTATATTTCT	no
YDR179W-A	no	no	NNY	940	11	TATATTTTTACTTTTTTCACCGATGATTTTTTC	no
YDR179W-A	no	no	YNN	1123	11	TTATTCTCATTATTACGACATTCTTTGTTTCCT	no
YDR180W	no	no	NYN	838	10	ATTGCTTTGCTTTCTACAATTGTACTATTC	no
YDR180W	no	no	NNY	1318	10	AACATTTATATCACTGATTTTACCTTTACT	no
YDR180W	no	no	NYN	2560	10	ATTTCTTCTTCAGTCCTACTAGTAATGTCC	no
YDR180W	no	no	NNY	3055	10	TCTGTTGCCACTCATCGTCATGATACTGCT	no
YDR180W	no	no	YNN	3100	11	TGTTCATCCTGTCTTTCCCATTTACATCCATAT	no
YDR180W	no	no	NYN	3745	12	TCAATTCCAACTGTAATTGCTTTATTTGCCTCTACT	no
YDR182W	yes	yes	NYN	1417	13	GCAATTGTCCTTTTTGTTTCTGTGATGCCCATTTTTATT	yes
YDR184C	no	no	NNY	175	12	GACTGCACTGATATTTTTGATTCCGACATCGCTTCT	no
YDR184C	no	no	NYN	475	17	CCCATGTTATCCCCTGCATCCCTATCACCTTCATCTTCGTTAGCTTCATCC	no
YDR186C	no	no	NYN	1048	10	TCCATCACAACTATCCCATCAACGTCAATC	no
YDR186C	no	no	YNN	1132	17	CTGCATTTACAATCGCATCTGCATCCACATTCCCGTTCACAATCCTATTCT	no
YDR186C	no	no	NNY	1456	10	GACGATGATGACGATGATGACGATGACGAT	no
YDR186C	no	no	NNY	2383	15	GACAATGATAACTATAATGATAATGATAACGACAATAATACTGGT	no
YDR189W	no	no	NNY	706	14	CGTGATTTCGTCATCAATACCAATTCCTCCTCCACTTCCACT	no
YDR191W	no	no	NNY	235	10	GACCGCGACGCCGGTTTTATTAGCTATGCT	no
YDR192C	no	no	NNY	289	10	TTTGGTTCTAGCGCCCCCATCAATGTTAAT	no
YDR192C	no	no	NNY	880	10	GGCACCTTTGGTTCTGCTTCTAACCTCAAT	no
YDR195W	no	no	NYN	724	12	TCTTCTCCATCGCCTACTGCATCTACCTCTTCAATG	no
YDR195W	no	no	NYN	979	12	TCGTCAACCACAACGGTAGCGACTCCTGCTTCTTCA	no
YDR198C	no	no	NNY	922	10	TGCGGCGATCACCTCTATGACAACATTAAC	no
YDR200C	yes	no	YNN	25	11	CGGCCCCCTCCGCAACTGCAACATTCTCCCTAT	no
YDR200C	yes	no	NYN	211	11	TTGTTGCCTACCGCTTCATCTCCACCTTCCGTC	no
YDR200C	yes	no	NNY	1597	13	AGCAATTTTAATGGTGGTATTAACAATGACAATAACGCT	no
YDR205W	yes	yes	NYN	181	12	CTGATTTTTCTGCCAACCTTCGTAGCTTCTTCCTTT	yes
YDR205W	yes	yes	NNY	229	10	CACTATTTTAACTTCATCAATTACTCTAGC	yes
YDR205W	yes	yes	NYN	427	13	ACATTTGTTCCCTTTATTACTTTAACATTAGTTATATTG	yes
YDR205W	yes	yes	NYN	562	10	GCATCACCGCTGATATTATCGACGTTATCA	yes
YDR205W	yes	yes	NYN	658	15	TTTCCGCTAATTCTCGTGTTACCGATTTTTTCCTTTGTTCTTTTG	yes
YDR206W	no	no	NYN	2329	11	GCCTCGATGCCTCCATCTGCCTCCATGGTATCC	no
YDR207C	no	no	NNY	571	23	GATGTTTTCCCTTACTCCTCCACCTCCACTAATAGTAACACTGCCACTACTACTATCGTCGCCGGCGCC	no
YDR207C	no	no	NNY	832	10	AACAACAGTACCAACAACAACGACAATAAT	no
YDR207C	no	no	NYN	2050	12	TCCTCAACTTCGTCAGCTCCATCGTCTCCATCTTTG	no
YDR208W	no	no	NNY	178	10	GATCGCAATAATCACACTAGCTACCATTCT	no
YDR208W	no	no	NYN	616	11	ATATCGGCAGTAACAGCAACTTCCACGACAATT	no
YDR208W	no	no	YNN	814	12	TCTTTGCCTCTTCACCCACTTCCACAACCTTCTCAA	no
YDR208W	no	no	NNY	922	26	CACAGTCGTGGCACCAACCATAATCACGCTGCTAATGCTGCTGCTGTTAATAATAATACTACTACTACTACCGCTGCT	no
YDR210C-C	no	no	NYN	163	10	ACAACAACACCTGCTTCATCAGCTGTTCCA	no
YDR210C-C	no	no	YNN	376	11	CCACAATCACAGTTTCCGCAGTATCCATCATCA	no
YDR210C-D	no	no	NYN	163	10	ACAACAACACCTGCTTCATCAGCTGTTCCA	no
YDR210C-D	no	no	YNN	376	11	CCACAATCACAGTTTCCGCAGTATCCATCATCA	no
YDR210C-D	no	no	NNY	2515	11	CCTGTTATCGTCAATGATCACAACCCTAACTCC	no
YDR210C-D	no	no	NNY	3490	14	GGTGGTATTGGTGACTCTAATGCCTATACTACTATCAACAGT	no
YDR210C-D	no	no	NYN	3979	10	GCGTTGATGACATCCCTGTCACTTGCATTA	no
YDR210W-B	no	no	NNY	1477	10	AATGCCATTGGTAATCTTCACTTCAACTTT	no
YDR210W-B	no	no	NYN	4024	10	GCACTGATGACGTCATTGTCAATCGCATTA	no
YDR211W	no	no	NNY	2032	10	GATAATGTTTCTACTGACCCTCGCTATGAT	no
YDR212W	no	no	NNY	157	17	CTTGTTGATGACATTGGTGATTTTACCGTCACCAACGATGGTGCCACTATT	no
YDR212W	no	no	NNY	280	13	ATTGGTGACGGTACTACTAGTGTTGTTATTATTGCTTCT	no
YDR212W	no	no	NNY	502	11	ATCATTGGTGCTGACTCTGATTTTTTCAGCAAT	no
YDR213W	no	no	YNN	865	19	CAACAACAATTACAATATCAATTACACCAGCAGCTGCAATTGCAACAGCATCAGCAA	no
YDR213W	no	no	YNN	925	10	CAGCTGCAGCAGTATCAACAATTACGTCAG	no
YDR213W	no	no	YNN	991	15	CAACTCCAGCAATACCAACAACATTTTTTGCAACAGCAGCAACAA	no
YDR213W	no	no	NNY	1240	10	GCTGGTATTGGTGGTGTTTCCTATGACTTT	no
YDR213W	no	no	NYN	1492	11	GCGGTTTCGACAATGGCGCCTATATCAATGATT	no
YDR213W	no	no	NYN	1552	10	ATTTCTCCATCAACGCCCTCTGCAGTGTTG	no
YDR213W	no	no	NNY	1750	11	AGTTCTGTTTCTGCTGGTACCAGTAACATCGCT	no
YDR214W	no	no	NYN	562	13	GCACTTCCCTCTTCTACTTCAACTTCAGCACCAGTCTCC	no
YDR216W	no	no	NYN	118	11	TCACCGATTTTATTAATGTCATCATCAGCTTCC	no
YDR216W	no	no	NNY	1936	11	AATAATTTCCTTCCCCATTTCCCTATTATTCAC	no
YDR216W	no	no	NNY	2857	11	AGTCTTGACACTTCTTCCTATGGCAATGATAAT	no
YDR219C	no	no	NYN	640	10	CCACCTTTTATCCCTTCTCCGACATTTTCT	no
YDR221W	yes	no	NNY	361	11	GATGGTATTTGTGACTGCTGTGACTGTTCTGAC	no
YDR221W	yes	no	NNY	2023	10	TGCAACTACATCTTCGATGTCGTTGGTCCT	no
YDR222W	no	no	NNY	592	10	AACCCCAACGGTTGCAATTATTATTTTGAC	no
YDR223W	no	no	NYN	82	16	ACAGCTGCTTCCTTTTCGTCGTCCTCTTCAACTGTCGTCCTTTCATCC	no
YDR223W	no	no	NNY	127	10	TCCAATAATGATGGCAGCTTTGATGCTCTT	no
YDR223W	no	no	NNY	982	11	AATGATAGTTATGATAGTGATTACAACATTGAT	no
YDR228C	no	no	NYN	442	12	GCAATGTTACCAACTCCGACTGTTCCCCTCCTATTA	no
YDR228C	no	no	YNN	697	23	CTTCAGCAGCAACAGCAACAACAGCAGCAACAGCAACAACAACAACAGCAGCAGCAGCAGCAGTATCAC	no
YDR228C	no	no	NNY	865	11	TCTTCCTCTCTTTTTGGTAATATTTCTGGCGTT	no
YDR229W	no	no	NNY	70	11	GACAACGGTAACCATTTTGACGTCTCTCCCGAC	no
YDR232W	no	no	NNY	94	16	AATGGCTATGCCACCGCTACTGGTGCTGGTGCCGCTGCTGCCACTGCC	no
YDR232W	no	no	NYN	124	11	GCCGCTGCTGCCACTGCCACAGCGTCATCAACA	no
YDR232W	no	no	NYN	1087	13	TTCATTTTCACCACGACTTTACCACCTTCAGTTATGGCA	no
YDR233C	yes	yes	NNY	442	12	ACCATCGTCTTTGTTGCTGACATTTTTACCTTCACT	yes
YDR234W	no	no	NYN	1333	13	TTAGCTTCCCCTGCTGTAGTCGCCGCTTCTGCCGTGCTG	no
YDR234W	no	no	NNY	1555	10	TGTGATGCCGATAACATCAATACCGATGGT	no
YDR236C	yes	yes	NYN	394	10	TTGTCCGTACTTCCTATGGTACTTTCAGTT	no
YDR238C	no	no	NYN	799	10	ACCGCATTAGCCCTAACTGTGTTGTCTGCC	no
YDR238C	no	no	NNY	1246	10	GTTGCCGCCAGTGGTATCATTGCCTTTATC	no
YDR238C	no	no	NNY	2440	11	GGTGTCATTTTCGGTAATATTATTTATGATGGT	no
YDR242W	no	no	NYN	529	10	ACCACCGTACCTTCATCGATGATGGCTACA	no
YDR242W	no	no	NYN	1330	11	GTTATCATATCTCCTACAACGCTGATGCCATTT	no
YDR243C	no	no	NYN	682	10	ACTTTGGCCTTTGTAATACCGATACTAATC	no
YDR243C	no	no	NYN	1120	12	ACCCTGATGTTTACCGCTACAATGACACCCGTTATA	no
YDR243C	no	no	NNY	1603	10	GGCACTGCTGTCTCCTTTGTTAGTGCCGCT	no
YDR245W	yes	yes	NYN	157	13	CTAATACTATTAATATCTTTAGCTTTGTTTTTATTCATA	yes
YDR247W	no	no	NNY	1201	11	GACGATGATAATGGCAGTCGCAGTGGCAGTTTC	no
YDR251W	no	no	NNY	394	10	AATATTTTCAGCATTTTCACCGATTATGAC	no
YDR251W	no	no	NNY	601	10	ACTCTTTACGATCATTCTCCCTCCGCTTTC	no
YDR251W	no	no	NNY	1321	10	TCTCCCTCTGATAACATTGTTGATGTTGAT	no
YDR251W	no	no	NNY	1723	13	AGCTCTAGCCCTGTCATTTCTGCCAACAATTTTGTTGAT	no
YDR251W	no	no	YNN	2227	10	TCTCCGCCCCAATTACAGTCTCTATCTCAA	no
YDR253C	no	no	NNY	544	10	GATAACAACCACAATGGTAGCAGTAATGGC	no
YDR256C	no	no	NNY	208	11	CATGCTCATGGTTCTGGTGCCTTCGGCTATTTT	no
YDR256C	no	no	NNY	595	10	GACCGTGGTACCCCTGCCAACTACCGTAGT	no
YDR258C	no	no	NYN	907	10	ACAGCTTTAGTGTCTGCTGCAGTTCTTTCA	no
YDR261C	yes	no	NYN	13	10	TCGTTTTTTTTTTCAGCATTTCTAGTTTTA	no
YDR261C	yes	no	NNY	256	10	AACTCTTCCAGCAATATCTCCATTGTCGAC	no
YDR261C	yes	no	NNY	1411	11	GCTAACCTTTTCCCTTCCCCTTTCGACAACTAC	no
YDR261C	yes	no	NYN	1516	12	ACAACGTCATCGGTTTTGTCCTCCACTACGACTTCC	no
YDR261C	yes	no	NNY	1651	12	CTCGCTATCACCATTGCCGCTCTTTGCGCTTCTCTT	no
YDR261C-C	no	no	NYN	163	10	ACAACAACACCTGCTTCATCAGCTGTTCCA	no
YDR261C-C	no	no	YNN	376	11	CCACAATCACAGTTTCCGCAGTATCCATCATCA	no
YDR261C-D	no	no	NYN	163	10	ACAACAACACCTGCTTCATCAGCTGTTCCA	no
YDR261C-D	no	no	YNN	376	11	CCACAATCACAGTTTCCGCAGTATCCATCATCA	no
YDR261C-D	no	no	NNY	2515	11	CCTGTTATCGTCAATGATCACAACCCTAACTCC	no
YDR261C-D	no	no	NNY	3490	14	GGTGGTATTGGTGACTCTAATGCCTATACTACTATCAACAGT	no
YDR261C-D	no	no	NYN	3979	10	GCATTAATGACATCCCTGTCACTTGCATTA	no
YDR261W-B	no	no	NNY	1477	10	AATGCCATTGGTAATCTTCACTTCAACTTT	no
YDR261W-B	no	no	NYN	4024	10	GCACTGATGACGTCATTGTCAATCGCATTA	no
YDR264C	yes	yes	NYN	970	11	CTCGTTACATTCATAACGCCATTTCTATTTCTA	no
YDR264C	yes	yes	NYN	1036	15	CCTTTGTTTGTAATCATTGTCCTTTTTTTATTGGCCATTGCCACT	yes
YDR264C	yes	yes	NYN	1258	11	ATCCTAATGCTGGTAATACTTGTTTCTGTATTT	yes
YDR270W	yes	yes	NYN	1600	11	ATCCTAATTTTGGCAGTATTGACTTTCTTTATT	yes
YDR270W	yes	yes	NNY	1852	10	TTCAATAGTATTACTACTTTTGTTTTTGAT	no
YDR270W	yes	yes	NNY	2497	13	GTTGCTGTTGTTGGCGATGGCATTAACGACGCTCCCGCT	no
YDR273W	no	no	NNY	190	10	ACTGACAGCAATATTCTCGATTATCCCACC	no
YDR275W	yes	yes	NYN	235	11	GTCATCGTATTGCTGTTGCCTATTATCATACTG	yes
YDR276C	yes	yes	NYN	25	15	ATTATATTATCCCTTTTCTTACCACCAGTCGCCGTTTTTCTAGCC	yes
YDR277C	no	no	NYN	1	10	ATGTTTGTTTCACCACCACCAGCAACTTCG	no
YDR279W	no	no	NNY	283	10	TCTGATCCCACCGATGGTTATGTTTTTAAC	no
YDR281C	yes	yes	NYN	223	11	CTCATCATCGTCATTATTATTGTGTTGCTGTTG	yes
YDR284C	yes	yes	NYN	64	10	GTCTTTTTGCTCATTATCATGATACTTCTT	yes
YDR284C	yes	yes	NYN	214	11	TTTGTCGTGCCATCTTTAACCATATTGATAATT	yes
YDR285W	no	no	NNY	2320	11	TTTCCTAATAACTCTGCTGCCATTCACTCTCCT	no
YDR287W	no	no	NNY	271	20	TTTATTGTTGATCCCATCGATGGTACTACTAATTTTATTCACGGTTACCCCTATAGTTGT	no
YDR289C	no	no	NNY	805	19	GATGACGATGACGATGATGGTGATAATGATGATGATGATGATGATGATGATGATGAC	no
YDR289C	no	no	NNY	880	13	TCCAATGACAGCAATTATGGCGTTACTAATATTAGCACC	no
YDR291W	no	no	NNY	85	11	TTTTTTTTCCGCCTTAATACTCTTTACACCTTT	no
YDR293C	no	no	NNY	397	10	TATGATAACAATAACAATAGCAATAATCCT	no
YDR293C	no	no	YNN	829	14	CAATCACAGCAACCTCAACAGCAGCTTTCTCCATTCCGCCAC	no
YDR293C	no	no	NYN	2548	10	GCTACATTACTTCCCACCCTGTCCTTATTG	no
YDR294C	yes	no	NNY	505	11	GTCTCTGGTGCCGTTTACCACGGTGGTGATGAT	no
YDR294C	yes	no	NNY	946	10	AACTTTCCTCATGGTATTGCCGATGATATT	no
YDR297W	yes	yes	NYN	148	10	GTGCTGGCCTTGGTTGCGCCGGTTGTTGCC	yes
YDR297W	yes	yes	NNY	598	11	TATGCTTACGGTGCTCTTTTCAACAATCCTGTT	no
YDR297W	yes	yes	NNY	784	13	CTTTTCCCTAATAACGCTGTCTATCACGATATCCACCAC	no
YDR300C	no	no	NYN	469	10	ACTTTATCAGCAATTACTTCTGCTTTAATC	no
YDR302W	yes	yes	NYN	358	10	TTTCCCACAATGTTATTAACTATATTATTT	yes
YDR303C	no	no	NNY	151	10	TACGTTCCCTCTAGTTCTTCCTCTTCCAAT	no
YDR303C	no	no	NNY	211	10	AACTCTTATTACGCTTCTCGTCGTGTCTCC	no
YDR304C	yes	no	NNY	241	11	AACTCTATCTTCCATCGCGTTATTCCTAACTTC	no
YDR306C	no	no	NYN	241	10	TCGCCATCGTCATCATCGACATCGTCCTCC	no
YDR307W	yes	yes	YNN	1546	10	TTATCTTGGTCACAATTTCTTTATCTTTTC	no
YDR309C	no	no	NYN	718	12	GTCGTATCTACGTCAACTATGGCTACATCTATTTTT	no
YDR309C	no	no	NNY	1099	10	TCTTTCGATGATGTTCTTTATTCTTTCAAC	no
YDR310C	no	no	NYN	811	10	TCGCTTTTATTATCTGCCCCTTCATCATCA	no
YDR310C	no	no	NNY	1387	10	ACCAATAATAATAATACTGACAACGTCATT	no
YDR310C	no	no	NYN	1519	20	TTACCACCCGTTTCCTCTCCAGCAGCAGCAACAGCTGCCGCTGCTGCGGCGGTTACGTCA	no
YDR314C	no	no	NYN	298	11	TTGATAATGATTCCATTTATGTTATTTTTGTTA	no
YDR314C	no	no	NYN	715	10	ATTCTAACGTTGTTCTTCTTTATTATCTTA	no
YDR316W-A	no	no	NYN	163	10	ACAACAACACCTGCTTCATCAGCTGTTCCA	no
YDR316W-A	no	no	YNN	376	11	CCACAATCACAGTTTCCGCAGTATCCATCATCA	no
YDR316W-B	no	no	NYN	163	10	ACAACAACACCTGCTTCATCAGCTGTTCCA	no
YDR316W-B	no	no	YNN	376	11	CCACAATCACAGTTTCCGCAGTATCCATCATCA	no
YDR316W-B	no	no	NNY	2515	11	CCTGTTATCGTCAATGATCACAACCCTAACTCC	no
YDR316W-B	no	no	NNY	3490	14	GGTGGTATTGGTGACTCTAATGCCTATACTACTATCAACAGT	no
YDR316W-B	no	no	NYN	3979	10	GCATTAATGACATCCCTGTCACTTGCATTA	no
YDR317W	no	no	NNY	328	11	TCTAGTCCTAATACTTTTTGTTATGATAATTTT	no
YDR320C	no	no	NYN	163	11	TCAATTTCAGCTCCTCCGCTGATACCGTCACCG	no
YDR320C	no	no	NNY	277	10	GCTCTTGCCAATACCGATGACGACTTCAAT	no
YDR321W	no	no	NNY	457	14	AGTACTATTGATGCTGGCGACGTTCCTATTGTTTTTGTTGGT	no
YDR322W	no	no	NNY	796	10	TTCCACAGTTCTAATATTATCGCTGACTAC	no
YDR324C	no	no	NYN	121	12	TTCACTCCTGCCACAATCACATCTCTAGCATTTTCA	no
YDR324C	no	no	NNY	859	13	ACTACCGATACTGATAATAATTATGTTTTTAGTGCTGGT	no
YDR324C	no	no	NNY	1699	12	AATAATTTCATCACCGCTGTTCATATCAATACTTCT	no
YDR325W	no	no	NNY	1198	10	TATCATCACAACGACATTTCTAATGACTCT	no
YDR326C	no	yes	NNY	277	11	TATTCTCATACTCCTCATTTTAGTGATTCTATC	no
YDR326C	no	yes	NNY	652	10	CCCAATAATATTAACAACAATAACGACATT	no
YDR326C	no	yes	NNY	820	10	ACTCGCCATCCTTATTTCCATATCCACCAC	no
YDR326C	no	yes	YNN	853	10	CAGCAGCAACATCCCTTGTCACAGCAACAA	no
YDR326C	no	yes	NNY	2341	11	TTTTTTGATGATTCCGATGACAATGACGACGAT	no
YDR326C	no	yes	NNY	2422	11	TCTAGTGACGATATTGATGCTGATGTTTTCAAT	no
YDR330W	no	no	NNY	31	12	GCCATCACTGGCGCTGATGACGCTGCTATTGCCACT	no
YDR331W	yes	yes	NYN	1141	13	TCAGCTACCATAATACTGGCGCTTATAGTAACTATTCTG	yes
YDR333C	no	no	NYN	1915	11	TCTTCTGTAATGGCTGCAATTCCATCATTTATC	no
YDR334W	no	no	NYN	2245	10	CTTATTGTTGTTCCTACATCAGTTCTGTTG	no
YDR334W	no	no	NNY	2377	11	CCTGATGCTTTCCATGTTTGTATTGTTTCTTAC	no
YDR338C	yes	yes	NYN	706	10	TCCTTCCCTCTAATTTTCACATTCTTATTG	yes
YDR338C	yes	yes	NYN	793	11	CTAGCAGCTGTGTCCTTAGCATCCATGACTTCT	yes
YDR338C	yes	yes	NYN	1468	10	TCGGCAGTATCTACTATGGCTGCATTGCTC	yes
YDR342C	yes	yes	NNY	244	10	GATACTGGTACCATTTCTGGTTTCATCAAT	no
YDR342C	yes	yes	NNY	352	17	ATTGTCTCCATTTTCAACATTGGTTGTGCCATTGGTGGTATTATTCTTTCC	yes
YDR342C	yes	yes	NNY	439	13	ATTGTCGTTGTTGTCATCTACATCATCGGTATTATTATT	yes
YDR342C	yes	yes	NYN	550	10	ATTGCCGTTTTATCTCCTATGTTGATTTCT	yes
YDR342C	yes	yes	NNY	1015	13	GGTGATAACTATTTCTTCTACTATGGTACTACTATTTTC	no
YDR342C	yes	yes	NNY	1099	15	GGTATTGTTAACTTTGCTTCCACCTTTGTTGGTATTTACGTTGTT	yes
YDR342C	yes	yes	NNY	1288	13	ATTGTCTTTGCCTGTTTCTATATTTTCTGTTTTGCTACT	yes
YDR342C	yes	yes	NNY	1453	14	TTTATTACTGGTGCTATTAACTTCTACTACGGTTACGTTTTC	yes
YDR343C	yes	yes	NNY	244	10	GATACTGGTACCATTTCTGGTTTCATCAAT	no
YDR343C	yes	yes	NNY	352	17	ATTGTCTCCATTTTCAACATTGGTTGTGCCATTGGTGGTATTATTCTTTCC	yes
YDR343C	yes	yes	NNY	439	13	ATTGTCGTTGTTGTCATCTACATCATCGGTATTATTATT	yes
YDR343C	yes	yes	NYN	550	10	ATTGCCGTTTTATCTCCTATGTTGATTTCT	yes
YDR343C	yes	yes	NNY	1015	13	GGTGATAACTATTTCTTCTACTATGGTACTACTATTTTC	no
YDR343C	yes	yes	NNY	1099	15	GGTATTGTTAACTTTGCTTCCACCTTTGTTGGTATTTACGTTGTT	yes
YDR343C	yes	yes	NNY	1288	13	ATTGTCTTTGCCTGTTTCTATATTTTCTGTTTTGCTACT	yes
YDR343C	yes	yes	NNY	1453	14	TTTATTACTGGTGCTATTAACTTCTACTACGGTTACGTTTTC	yes
YDR345C	yes	yes	NNY	235	10	GATACTGGTACCATTTCTGGTTTCGTCGCC	no
YDR345C	yes	yes	NNY	343	15	ATTGTCTCCATTTTCAACATTGGTTGTGCCATTGGTGGTATTATT	yes
YDR345C	yes	yes	NNY	430	13	ATTGTCGTTGTTGTTATCTACATCATCGGTATTATTATT	yes
YDR345C	yes	yes	NYN	541	10	ATTGCCGTTTTATCTCCTATGTTGATTTCT	yes
YDR345C	yes	yes	NNY	1003	18	ACTGGTGATAACTATTTCTTCTACTATGGTACTACCGTTTTTAACGCTGTTGGT	no
YDR345C	yes	yes	NNY	1075	16	ACTTCTATTGTTTTCGGTGTCGTCAACTTCTTCTCTACTTGTTGTTCT	yes
YDR345C	yes	yes	NNY	1279	14	ATTGTCTTTGCCTGTTTCTATATTTTCTGTTTTGCTACCACT	yes
YDR345C	yes	yes	NNY	1444	14	TTTATTACTGGTGCTATTAACTTCTACTACGGTTACGTTTTC	yes
YDR345C	yes	yes	NNY	1498	10	GTTTTCGCCTACTTCTACGTTTTCTTCTTT	yes
YDR346C	no	no	NYN	772	10	CCTGCGATTTCGACATTTATAATGGCCTTC	no
YDR348C	no	no	NNY	1126	10	GCCCATTCCTATCATAATCGTAACGGTGGT	no
YDR349C	yes	no	NYN	1741	16	ATAGCTTCCTTGCTACTACTTTCGATATTCTCGATACTTATTGTTCTT	no
YDR350C	no	no	NNY	529	11	AGTGATGTTCTTCTCTTTACTTCTAACTACTGT	no
YDR350C	no	no	NYN	1243	10	TCAACGACTTTGACAGCTCCTACGTTAGCA	no
YDR352W	yes	yes	NYN	49	13	TCATTATCCTTCTTCACCTCTGTTATTTCATTGTTTCCA	yes
YDR352W	yes	yes	NYN	430	10	TCTGCCATTACAGCAGCCTTGGCTATAGCT	no
YDR352W	yes	yes	NYN	646	11	TTATCTCCCTTCCTATTTGCTACTACACTACTC	yes
YDR354W	no	no	NYN	358	10	GTTTCCACGTCTGCTGCTATCGTTGCCTCC	no
YDR354W	no	no	NYN	529	10	ACGTTCATGTTTCTACTTGCTCCTTTTTTT	no
YDR354W	no	no	NNY	961	13	TACCACCTTGGCGACAATAATCCTATTTATGACTACATC	no
YDR356W	no	no	NNY	538	10	AACGATACTCTCAATAATTATGATACCCTT	no
YDR356W	no	no	NNY	2593	10	GATCGTGATTACTACAATAGCCATGTTTAT	no
YDR359C	no	no	NNY	2857	12	TCTTCTCTTTCCAATATTTCTAACATTAATTCTGCT	no
YDR361C	no	no	NNY	148	10	AATATTGACTTCGATTTTTTCGGTGGTAAC	no
YDR361C	no	no	NNY	604	11	AATTTTGACACTGACGATGATACCGACTCTGGT	no
YDR362C	no	no	NNY	199	12	GTCAATAATGTTGATGACACCGACGATGATGATTTT	no
YDR365C	no	no	NNY	301	10	GTTCCTGATGATTATGTTAGCTCTTCTGAT	no
YDR365W-A	no	no	NYN	163	10	ACAACAACACCTGCTTCATCAGCTGTTCCA	no
YDR365W-A	no	no	YNN	376	11	CCACAATCACAGTTTCCGCAGTATCCATCATCA	no
YDR365W-B	no	no	NYN	163	10	ACAACAACACCTGCTTCATCAGCTGTTCCA	no
YDR365W-B	no	no	YNN	376	11	CCACAATCACAGTTTCCGCAGTATCCATCATCA	no
YDR365W-B	no	no	NNY	2515	11	CCTGTTATCGTCAATGATCACAACCCTAACTCC	no
YDR365W-B	no	no	NNY	3490	14	GGTGGTATTGGTGACTCTAATGCCTATACTACTATCAACAGT	no
YDR365W-B	no	no	NYN	3979	10	GCATTAATGACATCCCTGTCACTTGCATTA	no
YDR366C	yes	yes	NYN	19	13	TCCTCCCTGGTATTATTTCTTTTCTTCGTAGTTTTTGTA	yes
YDR367W	yes	yes	NNY	271	10	ATCGATACCATTTCCACTTGTTTTTTTACT	yes
YDR367W	yes	yes	NYN	451	13	ACCATGACTATTTTAATTACGTTGGTGTCATTGATATTC	yes
YDR368W	no	no	NNY	85	10	CGTTCCGTTGACAATAACGGTTACCATTCT	no
YDR368W	no	no	NNY	493	12	GCCGTTGGTGTCTCTAATTTTTCTATTAACAACATT	no
YDR369C	no	no	NNY	2491	14	GCTTCTAATAACGGTGATGGCGACGACGACGATGACGACGGT	no
YDR371W	yes	yes	NYN	52	12	CTACTAATACTACTTATCTTTATAACGATTATTATT	yes
YDR372C	no	no	NNY	46	12	GATACTTCCTCCATTCATTCTTCTGCTAACAATACC	no
YDR375C	no	yes	NNY	142	11	AACAATCCCTATTTTGCCGCCGGCGGTGGTCTT	yes
YDR381W	no	no	NNY	67	10	GCCCGTGTCGGTGGTACTCGTGGTAACGGT	no
YDR382W	no	no	NNY	202	21	ACTGGTGGTGCTTCTTCTGCTGCTGCCGGTGCTGCCGGTGCTGCTGCCGGTGGTGATGCTGCT	no
YDR384C	yes	yes	NNY	667	11	TGTATCGGCACCTTCATTGACAACAACAATCTC	yes
YDR385W	no	no	NNY	550	11	TCCGTTAACGTCATCGTTTCCACCTACGCCGAT	no
YDR387C	yes	yes	NYN	604	16	TTGTTCGCACTTTCTGCTATTCCAGCTATTCTGTTCCTTTCAATACTG	yes
YDR387C	yes	yes	NYN	1153	11	CCTCTACTGCCTCCAATTTTGATTGCCTCAACG	yes
YDR387C	yes	yes	NYN	1519	10	ACAATGCTCATTTTTGCTTTTTTCACAGTT	yes
YDR387C	yes	yes	NNY	1633	11	ATTGATGTTCATTATGTCTTTCGTACCTACCAT	no
YDR388W	no	no	NYN	946	10	CCAGCAACTGCCACTTCTCCAACCCCTACA	no
YDR388W	no	no	NNY	1030	24	TATGGTACTGCTGCCGCCGTTGGTACTGCTGCTGCTGTTGGTACTGCTGCTGGTGCTGCTGCTGGCGCTGTT	no
YDR388W	no	no	NYN	1234	10	ACACCAGCCGCGGCCGTAGCGGCAGCTCCT	no
YDR389W	no	no	NNY	811	12	AACTATAATGATGATGGTGCTAATGATGGTGACATC	no
YDR389W	no	no	NYN	1369	11	ACGACGTTATCGCCAATATCTACTTCGATACCG	no
YDR390C	no	no	NNY	337	10	TTTGACATTATCTTCAATGCTCTTGATAAC	no
YDR391C	no	no	NNY	388	12	AATGGCATCAATTACTACTATCTTTTCTGTATTGGT	no
YDR395W	no	no	NNY	841	11	TTTATCGACTATATCTTCAATACTATTGTTCCT	no
YDR397C	no	no	NYN	130	10	TTCATAATGATCCTGTCCTCGATGGCTTCC	no
YDR399W	no	no	NNY	97	12	ATCATTGCCATTGGTGGTGGTGGTTTCATTCCTGCT	no
YDR402C	no	yes	NYN	52	10	GTCGCCTTTGCAATCATTGTCCCACCTCTA	yes
YDR402C	no	yes	NYN	118	10	GTAGTATTTTTACCAGTAATATTTCCCATT	no
YDR402C	no	yes	NNY	850	12	ACCGATAATATCGTCATTATCCTTGTCGCTGGCCAT	no
YDR403W	no	no	NYN	40	13	TCAATATCACCACCTGCCTCTTCATTTTCTTCATCGACT	no
YDR403W	no	no	NNY	799	11	GTTAGTGATGGCCATGTTTTCTCCGATTGTATT	no
YDR406W	yes	yes	NNY	1672	11	AACGATACTTCCACTTTCTATTTCCGTGGTGCT	yes
YDR406W	yes	yes	NNY	1867	12	ATCACTGCTGTCTGCTTCAACATCATCTTTTATTTC	yes
YDR406W	yes	yes	NYN	2026	14	GCCATGGTCCCCGCTTCAATGTTATTATTGGCAATTTCTATG	yes
YDR406W	yes	yes	NNY	2818	15	GGTGTTATTACTGGTAATATTTTTGTCGATGGTCGTCTCCGTGAC	no
YDR406W	yes	yes	NNY	4033	10	TTTTCTATTGCCTTCTACGTCTACATTGGT	yes
YDR406W	yes	yes	NYN	4123	10	ACGCTATTGTTCACGATGGCATTATCTTTC	yes
YDR406W	yes	yes	NNY	4474	15	AATTACGGTATTTTTATCTGCTATATTGCTTTTGATTATATCGCT	yes
YDR407C	no	no	NYN	1171	10	TCCATTATGTCTTTATCTGCCCCAGCATTA	no
YDR407C	no	no	NYN	1606	10	TTGCTGATGGTTGCTCTTTTGGCGACTCCG	no
YDR409W	no	no	NYN	487	13	GCCTCTTCTTCTTCATCATCTTTTGCTGTACCGACAATT	no
YDR409W	no	no	NNY	1336	13	GACGATGATGACAGCGACAGTGACAGCAATGATGGTAGT	no
YDR409W	no	no	NNY	1483	13	AATAATCCTCATGTTACTAATAATCATGATGATAGCAAC	no
YDR409W	no	no	NNY	1525	10	CATAGTAATGATAACAATAATAATAGTATC	no
YDR409W	no	no	NNY	1579	19	AATAATAATAATAATAATAATAACAATAATAATAATAATGATAATAATAATAGTATC	no
YDR409W	no	no	NNY	1666	15	CATGATCATGGTAGTCGCAGTAATACTCCCAGTCATAATCATACT	no
YDR410C	yes	yes	NYN	574	11	CCCCTATCATTGGTTATTTTCATTTTTGTACTT	yes
YDR411C	yes	yes	NYN	106	12	ACTTTATTTACTCTAGCGATCGTTATGACGATCGTC	yes
YDR411C	yes	yes	NYN	391	11	ATACTAGCCATCACTACGGCCACTACAATCATT	yes
YDR414C	yes	yes	NYN	571	10	CTATCCGTAGCCCTTCTTCCTGTACTGGTA	no
YDR414C	yes	yes	NNY	670	11	TACAGTTGTAATCTTCCCATTCTTTTTTGCACC	no
YDR415C	yes	no	NYN	547	10	CTGCTACTGCCATCCATAATGGCAGCTCCA	no
YDR416W	no	no	NNY	1006	11	TACAGTGATTTTGATCGCATCTATAATTTCTAT	no
YDR418W	no	no	NYN	205	17	GCTGCTGCTTCTGTTGTTCCATCTGCTTCCTCTTTGGTCATTACTGCTTTG	no
YDR420W	yes	yes	NYN	1117	10	ACTTTCGCAGTATCTTCGATTTCCACGACA	no
YDR420W	yes	yes	NNY	1255	10	ACTTATATTTCTTCTTCCCTTTATTCTTCC	no
YDR420W	yes	yes	YNN	1264	11	TCTTCTTCCCTTTATTCTTCCCCATCCTTATCT	no
YDR420W	yes	yes	NYN	1279	11	TCTTCCCCATCCTTATCTGCATCCGTTTCCTCT	no
YDR420W	yes	yes	NNY	1300	11	TCCGTTTCCTCTCACTTTGGCGTTGCTCCTTTT	no
YDR420W	yes	yes	NYN	1345	13	ATATCTTTCTCATCAGTACCCGTTGCAGTATCCTCGACG	no
YDR420W	yes	yes	NYN	1387	13	ACGTCTTCACCATCGGCTTCTGTTGTAGTACCTTCTGCC	no
YDR420W	yes	yes	NYN	1429	13	GCGTCTTCACCATCAGTACCCGTTGCAGTATCCTCGACG	no
YDR420W	yes	yes	NYN	1471	13	ACGTCTTCACCATCAGCACCTGCTGCAATATCCTCAACG	no
YDR420W	yes	yes	NYN	1513	13	ACGTCTTCACCATCGGCACCTGTTGCAGTATCCTCGACG	no
YDR420W	yes	yes	NYN	1555	13	ACGTCTTCACCATCGGCACCTGCTGCAATATCCTCAACG	no
YDR420W	yes	yes	NYN	1597	13	ACGTCTTCACCATCGGCACCTGTTGCAGTATCCTCGACG	no
YDR420W	yes	yes	NYN	1639	13	ACGTCTTCACCATCAGCACCTGCTGCAATATCCTCAACG	no
YDR420W	yes	yes	NYN	1681	13	ACGTCTTCACCATCGGCACCTGTTGCAGTATCCTCGACG	no
YDR420W	yes	yes	NYN	1723	13	ACGTCTTCACCATCAGCACCTGTTGCAATATCCTCAACG	no
YDR420W	yes	yes	NYN	1765	13	ACGTCTTCACCATCGGTACCTGTTGCAGTATCCTCGACG	no
YDR420W	yes	yes	NYN	1807	13	ACGTCTTCACCATCAGCACCTGCTGCAATATCCTCAACG	no
YDR420W	yes	yes	NYN	1849	13	ACGTCTTCACCATCGGCACCCGTTGCAGTATCCTCGACG	no
YDR420W	yes	yes	NYN	1891	13	ACGTCTTCACCATCAGCACCTGCTGCAATATCCTCAACG	no
YDR420W	yes	yes	NYN	1933	13	ACGTCTTCACCATCAGTACCCGTTGCAGTATCCTCGACG	no
YDR420W	yes	yes	NYN	1975	13	ACGTCTTCACCATCAGCACCTGCTGCAATATCCTCAACG	no
YDR420W	yes	yes	NYN	2017	13	ACGTCTTCACCATCAGTACCCGTTGCAGTATCCTCGACG	no
YDR420W	yes	yes	NYN	2059	13	ACGTCTTCACCATCAGCACCTGCTGCAATATCCTCAACG	no
YDR420W	yes	yes	NYN	2101	13	ACGTCTTCACCATCGGCACCCGTTGCAGTATCCTCGACG	no
YDR420W	yes	yes	NYN	2143	13	ACGTCTTCACCATCAGCACCTGCTGCAATATCCTCAACG	no
YDR420W	yes	yes	NYN	2185	13	ACGTCTTCACCATCGGCACCCGTTGCAGTATCCTCGACG	no
YDR420W	yes	yes	NYN	2227	13	ACGTCTTCACCATCAGCACCTGCTGCAATATCCTCAACG	no
YDR420W	yes	yes	NYN	2269	13	ACGTCTTCACCATCGGCACCTGTTGCAGTATCCTCGACG	no
YDR420W	yes	yes	NYN	2311	18	ACGTCTTCACCATCGGCTCTTGTTGTCCTGTCATCTACTTCCACATCCTCTCCA	no
YDR420W	yes	yes	NYN	2380	10	TCTCCATCAACTTTTGCTGCCATATCATCC	no
YDR420W	yes	yes	NYN	2416	18	ACGCCTTCACCTTCTGCTTCTGTCGCCATGTCATCTACTTCCTCATCCTCTCCA	no
YDR420W	yes	yes	NYN	2530	14	TTTTCACCTTCCCCATCTACTTCTTTACCCACCTCTTCTACT	no
YDR420W	yes	yes	NYN	3559	10	TCAGTATTCACAGCCCCTGCCTTGTCTACC	no
YDR420W	yes	yes	NYN	4456	10	ATAATCATCTTTTTGATTGTTTTAACTATT	yes
YDR421W	no	no	NNY	847	11	ACTGTTTCTGCTCGCTATCATCCTTTCGATACT	no
YDR421W	no	no	NNY	2797	11	AATAGTAATAACATCAATAATGATATTAATAAC	no
YDR423C	no	no	NNY	640	10	GATTTCAGTCTCGATCTTGTCTCCAATGAT	no
YDR423C	no	no	NYN	958	11	TCTCTAGCTTCGGTGCTTCCGGTGGCTGCTTCT	no
YDR425W	no	no	NYN	160	10	TCGCCCCCTTCTTCATCGTCTTTGCCATCT	no
YDR425W	no	no	YNN	160	10	TCGCCCCCTTCTTCATCGTCTTTGCCATCT	no
YDR425W	no	no	NYN	286	13	CCTTTTGTTTCCTTGTCGATGTCTACTACTGCTACTATT	no
YDR425W	no	no	NYN	499	12	CTCCTTCCTACGATAATTATTCCACCCATTCCATCC	no
YDR430C	no	no	NNY	2557	12	GGTGGTGCTTATGGTGGTGGTGCTTCTTATAGCGCC	no
YDR432W	no	no	YNN	283	10	CCCCAACCATATTATCCTCCTCCTCCTCCA	no
YDR434W	yes	yes	NNY	28	11	GTTGGTTTTTGCTTTGTTGCCATTTATCTCTTT	yes
YDR434W	yes	yes	NNY	766	10	TTTGATCTCTCTCATACTATTGATCTTTCT	no
YDR438W	no	yes	NYN	40	10	GTCCTGCTTCTGGCCGTAGTGGTGGTGTTT	yes
YDR438W	no	yes	NYN	274	13	TTCCTACCTTTACTATCTTCAACTCCTTCTACTTCTTCA	no
YDR438W	no	yes	NYN	424	22	ACCACAGTGGCTTCGTCAACAATTCTTTCATCGACATCCTCATTTTTTACCTTATTTCTTGCCACT	yes
YDR438W	no	yes	NNY	847	11	AATTGTATCATTATCTTTGTTAGTGACTATTTT	yes
YDR438W	no	yes	NYN	889	24	GCCCTCATTTTGACATCACCCTTGGTGGTTACCGTTGCCTTAACTTTTACTATCCCGTTAGCCATGTTCGCT	yes
YDR438W	no	yes	NNY	997	10	TATATCATTGGTGTTATTTTCATTTTTGTT	yes
YDR438W	no	yes	NYN	1009	11	GTTATTTTCATTTTTGTTTCATTCTTTCTAGTT	yes
YDR440W	no	no	YNN	553	10	CCGTGTCTACGGTTACAATATCCATTATTT	no
YDR443C	no	no	NNY	2047	12	CCTTCTGATAACATCAGTACTAATACTAATATTCAT	no
YDR443C	no	no	NYN	2494	12	ATTTTCATCACGCCTACTCCCGTTGTTACAATTTCA	no
YDR443C	no	no	NYN	3076	10	GTGCCACCAATATTAATAATTTTACCCTTG	no
YDR443C	no	no	YNN	3376	11	CAACAGCAACAGCAACAGCAACAGCAGCAGCAG	no
YDR443C	no	no	NYN	4225	10	ACCGCTACTTCTTCATCAATTATTCTCTCG	no
YDR444W	no	no	NNY	958	14	GCTAGTCCTTTCATCGGTGTTATTGGCGACTTCCCCTTTTAT	no
YDR444W	no	no	NYN	1582	14	ACTGTATTGTCTGCATTATCGGTATTGACAGCTGCCATACCA	no
YDR452W	yes	yes	NNY	289	13	TTCCTTCATATTACCGATATTCATCCTGACCCTTATTAT	no
YDR453C	no	no	NYN	103	13	GTTGTTCTAGCTTTTGTCCCATTGGCTTTTTCATTTGTC	no
YDR454C	no	no	NNY	220	13	TTCTCCGGTAACTACTATGGTAGTACTGTCGCTTCCGTC	no
YDR456W	yes	yes	NYN	187	13	GCATTGTTCATTATGTTGCTCCTATTGATCTCTGCATTG	yes
YDR456W	yes	yes	NYN	448	10	ATGTTATCTATCTTAATTTTCGCCATACCG	yes
YDR456W	yes	yes	NYN	775	12	CTCTTTTTGATGACTTTCTCCGTTTCGTTGTTGATA	yes
YDR456W	yes	yes	NYN	1126	11	CCACTGCTAATTATTGTGGCAGCTATTTCTATA	yes
YDR456W	yes	yes	NYN	1372	18	TTCACTTTATTGGCAACGGTCCTTGTTGTTGTTGTTTTAACAGTTATCATTTTT	yes
YDR457W	no	no	NYN	520	10	CTAGCTTTATCTCTGTCATCTTCCGTCATG	no
YDR457W	no	no	NNY	6016	12	GACTATGATGCTAACATTAGCCATTCTTCTCACAGT	no
YDR457W	no	no	NNY	6727	12	ACTTACGCTAACTGTATTATTCCTACTGTTATCAAC	no
YDR457W	no	no	NNY	7294	10	AATAGTAATGATCGCAATAACGCCGACCCT	no
YDR457W	no	no	YNN	7786	10	TGGCCTTTATGGCATTTATTCTCACTTTTA	no
YDR457W	no	no	NYN	8410	10	ACTTCAGCCACAATCTTACTTCCGTTGATC	no
YDR457W	no	no	NNY	8905	10	TTCAACCCTGATTATGCTCTTTTTCTTCCT	no
YDR459C	yes	yes	NYN	256	11	GTAGCACCTTTTTTGATCCTTCCTATAGCCTCT	no
YDR459C	yes	yes	NNY	445	11	GGCCACTGCATTCCTCGCTTTGATCATTACTGC	no
YDR459C	yes	yes	NYN	640	10	ATAATTTCAACGTTAGTGTTTGCCATCCTT	yes
YDR459C	yes	yes	NNY	1093	10	GCTTCTGGTGACGATAGTGATCCTGCTTAC	no
YDR463W	no	no	NNY	478	10	TTCATTTGTCACTACTGTGACGCTACTTTC	no
YDR463W	no	no	NNY	574	10	TTTTTTAACAGTGCCACTCCTCCTGATCTT	no
YDR463W	no	no	NYN	1159	10	ATCTCATCCGCCACAATTTTTTCACCTTTT	no
YDR464W	no	no	NYN	2524	10	ATTTTACCGGCCATATTACTACCGATAATA	no
YDR464W	no	no	NNY	3547	14	AGTAATATCACCGACATTCTTTCCTCTACTATCACTAATATT	no
YDR465C	no	no	NNY	1189	10	TCTTACTTTAACTGTAACTATTATTACCAT	no
YDR466W	no	no	NYN	1150	12	ACCGTACCGTCCACTACGCCTGCAGTGACCGCCCCT	no
YDR466W	no	no	NYN	1405	15	TTGTCAACATCGTCAGCATCGTCAGCTCTATCGGCGCCGTCAACA	no
YDR466W	no	no	NYN	2425	11	TCATCCGTATTTTCTCCTTCATCTTCTACGACC	no
YDR468C	yes	yes	NNY	79	10	ACTCGTCACAATACTGCTGGTGATGACGAT	no
YDR468C	yes	yes	NYN	625	16	CTTCTTATTGTCGTCTTGATAGTTTTATTAGTTTTGGCATTCATTGCT	yes
YDR469W	no	no	NNY	151	10	AATGGCAATCACAATAATAACTCTGATAAC	no
YDR470C	no	yes	NNY	49	10	CCTTATTATGATCCCGATTCTTTCAATGCT	no
YDR471W	no	no	NNY	28	11	GTTGCTGTCGTTGTTCGTGGTCGTTACGCTGGT	no
YDR472W	no	no	NYN	169	10	GCGTCTTTATCAGCAATGGCTTTCTTGTTC	no
YDR475C	no	no	NYN	1390	10	TTTCCGATTCCAACGTTTATTGTACCGGCA	no
YDR475C	no	no	YNN	2275	11	CAGCAACAACAACATCATCATCACCATCATCGT	no
YDR476C	no	no	NNY	55	12	GATTGTCTCGCCGTTTTTGGCCACGTTCCCATTACC	no
YDR476C	no	no	YNN	370	10	CTACCGCCATTGTGCTACCTCTATCGTCCT	no
YDR477W	no	no	NNY	43	19	AATTCTAGCCACCACCACCACCATCACCACCATCACCACCACCATCACGGTCATGGC	no
YDR477W	no	no	YNN	52	13	CACCACCACCACCATCACCACCATCACCACCACCATCAC	no
YDR477W	no	no	NYN	1393	11	TCTACAGTTTCCATTTTGCCTACATCTTTACCT	no
YDR479C	yes	yes	NYN	811	10	TTTATTGTATTGTTAATAATAGCAACATTA	yes
YDR479C	yes	yes	NNY	1126	11	TTCTCTGATGACGATTATTCTCTTTTCTCTAGT	no
YDR479C	yes	yes	NNY	1531	10	ACTCACAGTAGTGATGATGACCGCGCTGAT	no
YDR479C	yes	yes	NNY	1573	11	AACGGTACTATTCCTAATCTCAACAATATCGAC	no
YDR480W	no	no	NNY	811	10	CTTAACGACGATGCCGATGATGACAACGAC	no
YDR483W	yes	no	NNY	1078	11	GGCGATGCTCCCGTTCATTCTATTGCTGCTGCT	no
YDR488C	no	no	NNY	286	10	AATCACACCACTACTGATGCTGTCGCCATT	no
YDR488C	no	no	NYN	793	10	GTAATATCAATCTTGTTGGCGACCTTGACG	no
YDR490C	no	no	NYN	1528	12	GCATCTGTATCATCTCCTTCAATTTCTACTACATCA	no
YDR492W	yes	yes	NYN	313	10	TTTCTAATTCCCGTTTTCCCCTCCACTTCC	yes
YDR492W	yes	yes	NYN	553	12	CTTTTCACGATTGTTACTTTAGTCCTGGCAACATTT	yes
YDR494W	no	no	NNY	259	10	AACCGTTCTAGTGATTCTGTTCGTGCTAAC	no
YDR495C	no	no	NNY	691	11	GGTATTAGTGATGTCGTTATTTGTAATTTTTCC	no
YDR495C	no	no	NYN	1561	11	TTGATGTCTCTTTTATTGTTTCTAATGACCTTA	no
YDR497C	yes	yes	NNY	46	11	AATGTTGGTGATGCCGTTGGCAACGCTGATAGT	no
YDR497C	yes	yes	NYN	241	16	TCTCTTTCGCCCTTCATCATCACTCTGACTTTTGTCGCATCCATATCC	yes
YDR497C	yes	yes	NYN	1150	11	TTTATTTTCACTTTAGTTGCCTTTTTTTCCATT	yes
YDR497C	yes	yes	NYN	1333	13	ATTGTGATCATCGTATTTATTATCGTATTTGCTGCGTTC	yes
YDR497C	yes	yes	NYN	1477	12	TCACTGGTTATTGCATCCACATTTTTGACCATGTTA	yes
YDR498C	yes	no	NYN	1018	15	GCACCCATTCTAGCCACTACAACTACATCCTCAGCAACCTCTGTG	no
YDR499W	no	no	NYN	880	10	TTAGCTGTCCCATTTCTCGTTGCATTGATG	no
YDR501W	no	no	NNY	697	11	CCTTATCCTGGCGATGGCAACAATAACTTTGAC	no
YDR501W	no	no	NYN	868	10	CCATTACTTATTGCATCTCCTGCTCTTGTG	no
YDR501W	no	no	NYN	1126	11	CTGTCTTCTACAACCGCGATTGTATCTCCTGCA	no
YDR503C	yes	yes	NYN	655	10	CCTTTATTAGCTCTAGTAGTAATGGTTTCA	yes
YDR504C	yes	yes	NNY	52	10	ACCATTTGCCATTATTTTGTTAACATTTTT	yes
YDR504C	yes	yes	NYN	76	18	ATTTTTTCATTGTTTTTGTTTTTGTTTGTTTTTGTTTTTGTTTTTATTTTTGTC	yes
YDR504C	yes	yes	NNY	100	16	TTTGTTTTTGTTTTTGTTTTTATTTTTGTCTACTTTTTTTATGTTATT	yes
YDR504C	yes	yes	NNY	202	11	TACTATCTTTCTATTATCAATATTTTCTTTCCC	yes
YDR505C	no	no	NNY	574	12	GGTTTTACTTCCAATAGCGGCAGCAATTTTGCTGCC	no
YDR505C	no	no	NNY	919	17	CCTAATAATGCCAGTATCAGCAATAGTAATAACAACAACAACAGTCACAAT	no
YDR505C	no	no	YNN	1039	14	TTTCAACAACAACAGCAACAACCACAACAACCACAACAACCA	no
YDR505C	no	no	NNY	1291	12	TACAGCGACTGTGGCAGCGGCTATTTTGCTAGCTCT	no
YDR507C	no	no	NNY	1267	10	TTCACTGCCTCCAGTGCCTCCTCCAGCAAT	no
YDR507C	no	no	NNY	1960	13	GTTGATATTGACAATATTCTCCGTCGCCGCAACTTTTCT	no
YDR508C	yes	yes	NNY	61	11	AATCGTAACGACCTTGACGATGTTTCCCATTAC	no
YDR508C	yes	yes	NNY	907	12	TTTTTCATTCTCGCCATTATTATTGATTGTGGTGGT	yes
YDR508C	yes	yes	NYN	1030	12	GTCGTTGCCACATTTGTCACAGCAGCGTTCGCCTTT	no
YDR508C	yes	yes	NYN	1156	12	ATTCTGTTTGTGTTCTTGGCGTCTTTAACGTTAGTT	yes
YDR508C	yes	yes	NNY	1258	12	CCCTACGTCATCGCTGTCTCCTCTCATGGTGTTCGT	yes
YDR508C	yes	yes	NYN	1315	11	GCTGTCATCCTGTTGTCTGTTCTTTCCGTTGCT	yes
YDR508C	yes	yes	NNY	1330	16	TCTGTTCTTTCCGTTGCTAACGGTGCCTTCTATACCAGTTCTCGTATT	yes
YDR508C	yes	yes	NYN	1681	11	GCTGTCCTTATGATGGTGTTAGCTTTAATCGCC	yes
YDR513W	no	yes	NYN	31	12	TTAATTGTTATTATCATTATCACGTTGTTTGCCACA	yes
YDR515W	no	no	NYN	238	10	ACTCCAATTACGCCGTCTGTTATAATCTCA	no
YDR515W	no	no	YNN	712	11	CAACTGTCATACTTCCGTCAACAGCAGTATTAT	no
YDR516C	no	no	NNY	730	15	CCTGTCATTGGTTGTATCTTTGGTACTGGTACTAACGGTTGCTAT	no
YDR516C	no	no	NYN	1261	11	CTAGCAGCCGTTCCGATTGCCGCCATCCTAATC	no
YDR517W	no	no	NYN	925	15	ACGGCTTTTGTGCCATCAGCATTCACAGCACCACCGGTGCCAACA	no
YDR519W	yes	no	NNY	7	14	TTTAATATTTACCTTTTCGTCACTTTTTTTTCCACCATTCTT	no
YDR519W	yes	no	NYN	19	11	CTTTTCGTCACTTTTTTTTCCACCATTCTTGCA	no
YDR520C	no	no	NNY	379	10	ATTAATCACAACCTTGGTTCTTTCTCTCAT	no
YDR522C	yes	no	NYN	1474	11	GCAGTTTTCACGGTATTGTTCTCGATAATTTTT	no
YDR524C	no	no	YNN	286	10	TTTCCATTTCGTTCACCCCAACTGTCATTT	no
YDR524C	no	no	NNY	385	18	ACTCATCCCATTCATAGTAGCAGTAGCAACAGTAATAGTAATAACCGTATTCCT	no
YDR524C	no	no	NNY	727	12	AATAATGTTTCCAATAGTAATGTTAATGCCATTTAT	no
YDR524C-B	yes	yes	NNY	13	12	ACCATCGTCGCTGCCTTCGCTACTGTTGCCGCTGTC	no
YDR524C-B	yes	yes	NYN	13	12	ACCATCGTCGCTGCCTTCGCTACTGTTGCCGCTGTC	no
YDR524C-B	yes	yes	NNY	52	20	GCTGCTAACGTTTCTACCAATGGTTCCAACCGTACCAACGGTTCCAACACCACCAGCACC	no
[truncated: 6,212 more rows]

## Sheet: SECReTE10-5'UTR
Name	Secretome	With TMD	start location in 5' UTR (base #)	# triplet repetitions	SECReTE10 sequence
YBL001C	no	no	5	10	TTCAGTTTTTGTCATTGCCGTCGTGATCAT
YBL030C	no	yes	55	12	CCCCTCTATATTATTTATATTTGTCGTTGTTCTTTT
YBL039W-B	no	yes	40	12	ATTCCTAATAACACTTTTGTTTGCTGTATTAGCTTT
YBL099W	no	no	67	15	ATTGTCTCCATCTTTCCCATTGACGTTGTTACTCCCTCTCTTTTT
YBL099W	no	no	89	11	CGTTGTTACTCCCTCTCTTTTTTCGTTTTTAAC
YBL102W	yes	yes	49	13	ATTACCTGTATTGTCTGCAGTTGCGTTTTTTTTTTTTGC
YBR031W	no	no	1	10	ACTTGTACTTTTCATCACTTTTCTTGTAAT
YBR084W	no	no	4	10	AACAACTTTCATTACTGTGATTCTCTCAGT
YBR086C	yes	yes	77	11	TATCCCTTTTTTCCCCGTTGCAATTATTTCTAT
YBR086C	yes	yes	148	11	AACAGTCGCTCCAATAACCGTTCTCACCATCAT
YBR118W	no	no	2	11	TTTTCTATTTTTCTCTCTATCTATTCTACTTGT
YBR158W	no	no	70	13	CTTATTTATCATATCATTTTTTTCTCTGTTTATTTCTTC
YBR221C	no	no	139	11	TTCCGCCTCCCTCATAACAGTTCCTGTGTTTGT
YBR233W	no	no	1	10	GCCACATCCACTCTAACAATTTTAATCGTC
YBR249C	no	no	10	13	TATCGTGTTAATTCCTCTTTCGTCATTTTTAGCATCGTT
YCL044C	no	no	3	11	CTCCATTCCCTCTCCTTTTCCAATTACCGTAAT
YCL045C	yes	yes	3	11	CATATCAACACTTTCATCCTCCCCTTCCCCCAT
YCR067C	no	no	62	11	TACGTCCTCTCTTCCTTTTTTTTCTCTCCTTTT
YDL019C	no	no	7	11	ATTTTTTGTAGTTTTGGCTTCTTTTTTGGTTTT
YDL053C	no	no	52	12	CATATTTTTTCCCTTTTTTTTTTTAATTCTTTTTTT
YDL067C	yes	yes	76	10	GCCCGCTACCACGATGCCCGCTTTGTTCCT
YDL074C	no	no	38	11	GGCTTTCACCGTTTTTATGCTAATCGTGCTAGC
YDL122W	no	yes	122	11	ATTCGCTTCTCCTTTCTTTTCCATTATAACGTC
YDL133C-A	no	no	20	12	ATTGTTATCCGTCATTATTGTTTCACTTCTCTCTTT
YDL137W	no	no	7	10	TGCGATTATTGTTACCTCGTCACCTGTTAT
YDL137W	no	no	43	10	AACTGTTTTAGCTCTTTCCATTCCCTTTGT
YDL137W	no	no	53	10	GCTCTTTCCATTCCCTTTGTTAATAGTAGT
YDL141W	no	no	71	13	TTTTACTTTCCTTCTCCCTTCGTCAGTTTTTCTTTTGCT
YDL155W	no	no	107	10	TATTTTGTCCTTTTTATCATTGCTTATTAT
YDL188C	no	no	68	11	TTTACTTCTTGTCCTACCTGCTCTCTTTCCTTT
YDL188C	no	no	89	14	CTCTCTTTCCTTTCCGGTTATTGTTCCTGTTACGTCTTTTTT
YDL204W	yes	yes	335	11	TCTCCCCTTATTGTTCACCCTTATTTCCACCCT
YDL224C	no	no	95	10	TCTCATCTCAATTGTTTTTTCCTTCTTAGT
YDR032C	no	no	25	10	TTTGGCCTTATTCTTTTTACTGTTTTTCTC
YDR033W	yes	yes	23	16	TATCCTTATTTCTTTCCCACTTCTCGTTATTTCTTCTTTTTCCCTTTT
YDR033W	yes	yes	41	10	CTTCTCGTTATTTCTTCTTTTTCCCTTTTC
YDR033W	yes	yes	116	10	ATCGTTGTCACTATCTTTTGTCCTTATTGT
YDR033W	yes	yes	215	12	TATTATTATTTCAATAACTTTTTCTTTCTCTACATC
YDR034C	no	no	74	18	ATTTTCCTTTTTAGTCCTTATCTCCCTGTTTCTTCCTTCTCTCATCATTTTGGT
YDR035W	no	no	16	13	TTTCTCATTTATATTTATAGCTACTACCCCTATTACGTT
YDR037W	no	no	248	13	ATTTTTTTCGGCGCTTTTCTTTTTTTTTTTCTTTTTTTT
YDR037W	no	no	259	11	CGCTTTTCTTTTTTTTTTTCTTTTTTTTTTAGC
YDR044W	no	no	106	11	ATTTTCCTTTTTTTTTCCACCTATTGTCTTTCT
YDR054C	no	no	73	11	CTCTCTGCCGCTGACATCTTTGTCCTTTACTGT
YDR064W	no	no	5	11	ATTAACAATTTCTTTCTCATTAATATTTATTCT
YDR072C	yes	yes	29	11	CTTTTTCATTGCCACCCTAACTGTTCCTTTATT
YDR074W	no	no	67	10	AATAACACTGCCTGTCACTATTTCTGTGCC
YDR092W	no	no	23	11	CACTCTTCTGTTCTTTTTTTTTCCAATATTAGC
YDR105C	yes	yes	71	12	TATTGTAGTATTTGTACCTCTTTTGTTTATGTCTCT
YDR119W	yes	yes	19	10	ATTTTTGCTACTTTTGATTACTTTTTTTTT
YDR137W	no	no	55	11	GCTGTTGATTTTGATTGTGATATTTTTCATACT
YDR178W	no	yes	122	15	TTCTGTTGTTTTCTTGATCTTTCCTACGCTTTCGACTTTCTTCCT
YDR214W	no	no	65	14	TTCCTTACTTTCGTTATTCCTTTCAGTCTTATTCTTAATCGT
YDR224C	no	no	41	12	CGTTTCTCTTTCCGCATTTTCGATTATTGTTATATT
YDR232W	no	no	122	15	CGTTTCTTTTTTTTTTATCCCACTCTTTTCTTTTTTCTTTCCTAT
YDR237W	no	no	88	11	AATACTCTCCTTTGTTTTTTTAGTTGTACCACT
YDR247W	no	no	49	10	GTTCTCTCCCTCCCTTACCGTTGCCACCTT
YDR247W	no	no	161	11	TGTCACTGCTATTATATTTTTGTTTACCTCTTT
YDR247W	no	no	187	13	CCTCTTTTTGTTGCTGGTGTTGGCGCTACCATTGTTTTT
YDR251W	no	no	94	10	CATACTTGCCCTTTTTTTTTTCGCTATTAT
YDR251W	no	no	98	12	CTTGCCCTTTTTTTTTTCGCTATTATTAGTGTCCTT
YDR348C	no	no	7	11	ATCTACCTCGCTCTTTTTATTGTTATTTTTATT
YDR372C	no	no	202	11	ATTAGCAGTTTCATTGTTGGCTATATTTTCATT
YDR376W	no	no	26	10	TTTCTCACTCTTTCTTCTTCCTTTTTTAGC
YDR399W	no	no	14	20	CCTTGTAATCTTTCTTATTTTTATATTACCGTTCGTGTTCATTATATCCATTACGTTCCC
YDR452W	yes	yes	88	13	AGTTTTTTTGATCTCCTTGTCTCCAGCTATTGTTTTCAT
YDR483W	yes	no	4	10	TTTTTCCTTCTTATCTGCTACGCCTTCTTC
YDR497C	yes	yes	49	10	CATCTCTTTCATTTTCTTTGTTTCTGCAGT
YDR528W	no	no	238	11	TACTTTAATTATTCTTATTTCGCTTTTTTTCTC
YDR533C	no	no	64	13	CTTCACGGTTCCATTATTGCTTCCGGTTTCCGTTACCCT
YEL009C	no	no	400	10	GTTATTTGTTTTGTTACCAATTGCTATCAT
YEL017C-A	yes	yes	13	21	TTCTTCTTCCCTTCCAGTTTTTTCTCTTTCGTCCTTCCTTCTTCCTTTCTCTTTTTCTCCATC
YEL017C-A	yes	yes	29	16	TTTTTTCTCTTTCGTCCTTCCTTCTTCCTTTCTCTTTTTCTCCATCGT
YEL034W	no	no	8	13	AATTCCTCTCCTTCTATCAATTGCTTCCTTTCCTTCTTT
YEL034W	no	no	31	11	CTTCCTTTCCTTCTTTCTAACGATTCTACTTCT
YER019C-A	yes	yes	214	14	GATTTCGTCTTTTTTTTTTTCCTCCATTTTCACTTTTTCATT
YER019C-A	yes	yes	221	10	TCTTTTTTTTTTTCCTCCATTTTCACTTTT
YER044C	yes	yes	10	10	TTTTGCTTTACTATTGCTACTATTTTTGAC
YER048W-A	no	no	20	11	GATAGCAGTTTTATTCCCATTTTTATCTGCAGT
YER056C	yes	yes	2	11	CTTAACTGTAATAGTATTCACAACAATATCCAT
YER089C	no	no	170	17	TATATTAGTTGTTGTAACATTTTTTACTTTCTCTTTTTTTTTTTCATTGAT
YER118C	yes	yes	38	11	GGTATCATTGTCTATCATATCAGCTTTCTTTGC
YER125W	no	no	425	13	ACTATTTTCCCCTTTTCTTATTCCCTTTTCTTTGTTAGC
YER136W	no	no	62	10	ATTAGTCTTTTCCTTTTCTTTACTCCCCTT
YER136W	no	no	68	10	TCTTTTCCTTTTCTTTACTCCCCTTCCATC
YFL009W	no	no	77	10	TTTATTTACAGTATTCTCTTCTTCTTCTCC
YFL031W	no	no	29	11	ACCTCCTCCTCCCCCACCTACGACAACAACCGC
YFL039C	no	no	1	12	CGCTCTCTTTTTATCTTCCTTTTTTTCCTCTCTCTT
YFL039C	no	no	2	19	CTCTCTTTTTATCTTCCTTTTTTTCCTCTCTCTTGTATTCTTCCTTCCCCTTTCTAC
YFL039C	no	no	131	10	ATTTTTCACGCTTACTGCTTTTTTCTTCCC
YFL045C	no	no	23	14	ATCGACAATTTCCTTAGTACTTCTTTCTCCTTTTTTACCTAT
YFR026C	no	yes	289	15	AATCTTTTCATTTTTTTTTCCTATTACATTATCAATTCTGGCATT
YFR032C-A	no	no	322	11	GTTAGCTGCCACGCTACTCCCCTCCACCGTTAT
YGL022W	yes	yes	11	10	CATAGCATCCGCAATCGCATTCACAGCCGT
YGL040C	no	no	47	10	CTTACTCATATTATTGCTTACTCCAGTAAT
YGL045W	no	no	2	14	TATAGTATCATCAGCATCACCCTCACTATCGGTAGCATTGAC
YGL093W	no	no	46	12	CTTAGTAACCGTGATTACGACGTCCCTTGTGATATC
YGL123W	no	no	25	13	ACTTTCTCTTCCTTTGTTTCCAATTTCCTTCCTTACTGC
YGL162W	no	no	74	11	AATTTTTTTGCCGATCTTTCTGGTTATTGTTTC
YGL169W	no	no	40	15	CCTGTTTCCATTTTTAATGGTAGTCCTGTTTATTATTCCATTTTT
YGL215W	no	no	53	13	GATTCTCGTTCTCGTTTTTTCTTCCTTTTTTTTTTCTCT
YGL215W	no	no	247	10	TTTTTTTTTATTAACTTTAATCCTTTTTCT
YGL234W	no	no	37	10	GTTATTTCTTATTACTTTCTTAATCATAGC
YGL256W	no	no	121	13	ACTGTTAGCAGTGTTTGTGATGATGGCTGTAGTATCACC
YGR106C	yes	yes	5	10	GTCATTGATAATAACCACTGCTGTGACTAT
YGR108W	no	no	59	18	GGCTGCAATTTTAGTGTCTTCGGTTTTTCCAGCGACAGTTTTACTTGTGGCTCT
YGR111W	no	no	5	11	CTTTATACTTCTTCTGTTAGCTACTGTAGTGTT
YGR146C	no	no	179	11	TACTCCGCTACCGATTCTCCTTTTTTTCCTTAT
YGR178C	no	no	47	13	TTCACTCGCGTTTTCTTCTATCTTTCTTTTTGTTCTTTC
YGR178C	no	no	56	10	TTTTCTTCTATCTTTCTTTTTGTTCTTTCC
YGR241C	no	no	164	16	GGTAACCTTTATTTTTTCTTTTCTTTTACTCCTACCATTTTTTTTTTC
YGR241C	no	no	176	12	TTTTTTCTTTTCTTTTACTCCTACCATTTTTTTTTT
YGR267C	no	no	16	11	ACTTCTTTCATTTATTTTTACGGTGCCAACCGT
YHR009C	no	no	49	14	AGTTATATTGTTCCTTTTTTTTTTTTTTTTTTTTCTATTGTT
YHR009C	no	no	53	12	TATTGTTCCTTTTTTTTTTTTTTTTTTTTCTATTGT
YHR102W	no	no	67	11	CTTACTACTTTTAACAGTACTACTTTTAACAGT
YHR112C	no	no	161	11	TGTGGTCTCCATGTCAGTCGCAATATTTACAGT
YHR135C	no	no	76	10	TTCGCTGGCCCTTTTCCTGCTCTCCTCTTC
YHR149C	yes	yes	47	16	TTTTTCACTGGTTCTTCTTTTCATTCTTTCATTACCTTTCATAGTTTT
YIL022W	no	no	83	11	ATTTTTCACTACCGCAGCAATTGCTATTTCAGT
YIL056W	no	no	70	11	AACCTTCTTTATTCTCTTTCTACCTATTCTTCT
YIL090W	yes	yes	37	10	AGCTTCTTTTTCCGTTTTGCTCCCCTCAGC
YIL123W	yes	no	350	12	ACCGCTATTTTTGGTTTTATCTTCGTTTCTTTCTCC
YJL079C	yes	no	38	10	CGCTCTCTTTTCAATCCTAGTTGCTACCGT
YJL174W	yes	yes	65	10	ATCTACTCTTTCGCTTTTTACTTCCTTCTC
YJL177W	no	no	34	11	CATTATTTTTGTTTTATTGACTTTTGTCTTGGT
YJL184W	no	no	17	12	TTTAGTTTCTTTGTTGATCTTCCTGTTTCCAGTGTT
YJR082C	no	no	98	10	GCCATTTTCCATCATCTTTCCGTTTGTTAC
YJR096W	no	no	1	10	TCTCTTTCTTTCATCCCTTGTCGCAACCTC
YKL035W	no	no	35	10	ATTTCTGGTTCTTTCCACATCAGCAACGTT
YKL043W	no	no	13	12	ACCCCTCCCCATTTTTCCTTTTTTTTTTGTTTCCAT
YKL043W	no	no	14	11	CCCCTCCCCATTTTTCCTTTTTTTTTTGTTTCC
YKL043W	no	no	161	11	CTTTGTGGTTCTCTTCTTTTCAACTTCTTCTTC
YKL109W	no	no	40	18	GTCCATCTCCTTTTTCCTTTTAATTTTTTTACCTTTATTAATTCCTTCACCTCT
YKL120W	no	yes	46	10	TATACTTTCTTCTTCCATAATGCCCCCACT
YKL148C	no	no	31	15	CTTTGCACTTTCGATATTCTTTTCACTAATCTCCTCCCCAACCCC
YKL185W	no	no	238	13	AATTCTATCTTTTCCTATCGCTCCTGTCCTATCCTTATT
YKL185W	no	no	263	19	TCCTATCCTTATTACGTTCATTACTATTTTAATACTATCCATTCTTTTATTTTCAGT
YKR010C	no	no	52	13	ATCTTTTGCCACATTTCTTATAATATCCTTTGCCCTCCT
YLR026C	yes	yes	62	12	TTTTATTCCACCTCTGTTTCCAACGACCATTTCACC
YLR049C	no	no	68	12	GATCCCCCTTCCCTCGCTTATTCCGTTACTTTCGCT
YLR089C	no	no	26	11	CTCTTCCGTTACTACTACTGCTTTCTCGCTATT
YLR089C	no	no	169	10	TATTTCCCCAGTCTTTATTTTGCTCTCTCC
YLR190W	no	no	107	13	CTTTATTACTGCTGTATTTTCTGTTATTTTGATTGCCTT
YLR190W	no	no	233	11	GTTATCCTCGGTTCCAACTATTTTACTTTCGTT
YLR190W	no	no	254	11	TTTTACTTTCGTTTCAATTCCGTTGTTCTTAAC
YLR211C	no	no	25	10	TTCAACGACAGTTATACTAATCTTGGTGAT
YLR257W	no	no	128	12	GATCTTAGCTCTGTCTTTGACTCTATCACTTATTTT
YLR277C	no	no	22	10	TTTATTTCTTTTACCCTTGTTTTCAGTACT
YLR332W	yes	yes	5	12	CATCACCCCAGTTTTTACACTCTTTTTTCCTGTGTT
YLR333C	no	no	440	11	ATTTTTGACACTAACATCAATTTTCACCCTTTC
YLR367W	no	no	355	14	CGCAATTACAACCGCATTATTTACCTTTTCATCTTCAGTTTT
YLR370C	no	no	8	11	ATTATTGGTATTATCAGTCTCTCCACTCCCAGT
YLR388W	no	no	605	11	TTCATTTGTACTAACAACGTTTCCTATTATTGC
YLR389C	no	no	11	10	GACCTCATTCTTGCTCATTTTGATATTGCT
YLR390W	no	yes	92	11	GTCATCCCCTTCTCTTGTATTTTTGGCCACAAT
YML018C	yes	yes	92	12	AGTTTCTTCTTTTTTTTCCTTCCTTTTTTTCCTCTC
YML038C	yes	yes	43	12	CCTGATTATACTCATAACTGCATTTTCATCACTTCC
YML043C	no	no	40	10	AGTTATATTTTCATTGCCAATTATATTTTT
YMR043W	no	no	130	12	TACATTTTTTTTAATCGCTGTTTTGTCTGTTTTTTT
YMR062C	no	no	29	11	GCTAGTATCAGCAATACTTCTATTCCCTTTATT
YMR088C	yes	yes	68	12	AATTATTTTGTTTTTTGTCTCCTCTTTGTTCTTCAC
YMR108W	no	no	10	10	ATTTCTAATCCTTTCTCCACCATCCCTAAT
YMR136W	no	no	3	11	TTCCTTTGCTCTAATATTGTTTTCGTTCATAGT
YMR139W	no	no	53	12	ATCGGTCGTTGCCATTGTCTTATTTCCTTTTCTTTC
YMR145C	no	no	17	12	TGTGTCGATTGTTTTTATCTTCATTATTTCTTTTGC
YMR181C	no	no	38	12	TATTGCTTTATCTTTCTTGCTTGTTATTACATTGCT
YMR181C	no	no	149	10	CCTTCCCCCTACTCTAATTCTCCTGATTTC
YMR223W	no	no	152	10	AACTACAGCTTCGGTCCTCGTCGTCCTACT
YMR246W	no	no	13	11	GCCCTCATCTTTCTCTTCTGCATTCTTTTCACC
YMR246W	no	no	143	10	ATCATTCTTTCTTTTGTTTGCAACCCCTCT
YMR246W	no	no	218	11	CACATCATTTTTTTCTCTGTTCTTCACTATTTC
YMR296C	yes	no	163	10	GTTATTTATCCTTTTTTCTTCCTTCCCACC
YMR305C	yes	no	44	11	CGTCTCTCCTTTACTATTACTGTTCTTTTTTTC
YNL016W	no	no	23	13	CTCTGCAGTTATTTTCATAATATCTACTGTTTCCATTTC
YNL016W	no	no	79	10	TTTAATCTTCCCTTCTATCATCTTAATAGC
YNL020C	no	no	32	10	TCCTATATTTTCTTTGCCAACTTCTTTCCC
YNL030W	no	no	59	11	ATTTATTCTTTTCTCTATCTTTTTTCCTACATC
YNL031C	no	no	40	16	TTTTGTGACTTCCACTTTGGCCCTTCCAACTGTTCTTCCCCTTTTACT
YNL037C	no	no	85	14	GTTCATTATTCTCCCTATCCTCATTCTTCTCCCTTTTCCTCC
YNL037C	no	no	86	13	TTCATTATTCTCCCTATCCTCATTCTTCTCCCTTTTCCT
YNL046W	yes	yes	47	13	TTTACTTCTACTTTTGGCATTTTTTTCGCCAATGCTGGC
YNL064C	no	no	62	12	CGTATTTATTTTTTTGTTATTTGTTACCATATCTTT
YNL066W	yes	no	517	10	TCCTACTCTTTTCGCAATGATTTTATTTAC
YNL080C	yes	yes	121	11	AGTTTTTTTTCTCTTCCCTTCCCTTCCTTTGGT
YNL110C	no	no	1	13	ATTACCATTACTTTTAACTTCATTAACTACCTTTTCTAT
YNL156C	yes	yes	26	10	GCTTATTGTAGTACCTATTTTATTTGCAAT
YNL164C	no	no	119	13	ATTTATAGCTTTAATCATATTCTCTTCTCTTCTATTTTC
YNL190W	yes	no	97	13	AGCTTCTATTACTTTGTTTCTTTCTCTTTTTTCTTTTTT
YNL212W	no	no	34	10	TCCAATAATATCTGCAGTAGTTATAGTGAC
YNL283C	yes	yes	272	17	ATTTACCATTATTGCTCTTTTTTTACTTTCATTTCTACCTTCGTTTTTCGC
YNL283C	yes	yes	286	11	CTCTTTTTTTACTTTCATTTCTACCTTCGTTTT
YNL320W	yes	yes	3	12	TGCTCCCTTTTTTATTTCTCCGTCAATTGCACT
YNR032W	no	no	74	10	AGTTCCACTCATTGCAGTTGTATCCCCACT
YOL014W	no	no	107	15	TTCAACAACTTCCCCCACAACCACATTTTCTACTTCATTATCACC
YOL016C	no	no	32	10	ATCAATCTTTTCGTCACCTTTTCTTCTATC
YOL016C	no	no	38	12	TCTTTTCGTCACCTTTTCTTCTATCACATCGCCAAT
YOL036W	no	no	98	10	TACTGTACTTTTTCCCATAATTTTCTTTCC
YOL039W	no	no	32	10	ATTGTTACTTCTGGTAATTTCTACTTCCGT
YOL039W	no	no	71	12	AGCTTTTTCTATTATTTTAGTGATTTTTTTCTCATT
YOL082W	no	no	7	11	GGTAATTGCGGCGGCACTTGCTTCAGTAACGCC
YOL086C	no	no	173	19	ATCTTTTGTTTCCTCGTCATTGTTCTCGTTCCCTTTCTTCCTTGTTTCTTTTTCTGC
YOL086C	no	no	182	11	TTTCCTCGTCATTGTTCTCGTTCCCTTTCTTCC
YOR018W	no	no	7	10	TTTCATCACACCATTCGCTTCTCTTCCTCC
YOR047C	no	no	68	11	TTTACCTATCATTTTCGTTACCATCGCGATTGT
YOR070C	no	no	43	13	TTTGGCTTTTGTCCTGCTGTTAATTGTTTTGTTTTCTTT
YOR112W	no	no	17	11	TTTGACACTGTTACTATCGTTGCTTTTATTGGT
YOR136W	no	no	8	12	GTTTTCCTCTTTTCTTATTTCTTTTTCATTTATTAT
YOR142W	no	no	128	10	GTTTCCCCTAATTGTTGTTCTGTTTGTTAC
YOR187W	no	no	14	10	GATTTTCCTATTTTTGGTCATTTTTATCTT
YOR198C	no	no	26	11	GTTCATCCTTTTTTTTTTTTTCATTTTGCCCCT
YOR198C	no	no	68	10	TTTTTCACTCATTCTGGTCATTTCTTCGTT
YOR198C	no	no	119	10	ACTGATTTCACCTTTCCTCCTTTTATCAAC
YOR227W	no	no	65	10	GCCTGTTCCCGTTTTATTACCACTTGCATT
YOR227W	no	no	95	13	CGTATTTTCTCCTTTCCTCCTCGCACCAGTTCCCTTCCT
YOR227W	no	no	167	12	TCCCTTCCTTTTTTCTTCATTCTCTTTGGCCATTGT
YOR260W	no	no	11	12	GTTCCCACCGTTGATAGCTCCCCCCCCTATTGTCGT
YOR262W	no	no	11	11	TTTGATTGTTGTTGTGTCAATAGTTTTGATTTT
YOR342C	no	no	14	10	CTCATCTATGGTAGTGGCGTCCCTATTAGC
YOR347C	no	no	44	10	TATTTTACTTTCATCCTCTACGTCCATTGT
YPL019C	yes	yes	34	10	TACCTCCTTAGCGCTTTTTTTATTATCACT
YPL048W	no	no	35	11	GTCTTCCCTCCTTGTTATTGTATTTTCTGTTAT
YPL054W	no	no	5	16	CACTATCATAACTACTACTATTACTATTACTATTATTATTATTATTAT
YPL054W	no	no	16	12	ACTACTACTATTACTATTACTATTATTATTATTATT
YPL057C	yes	yes	38	10	TTTTACGTTTTCTGCTTTTTCTTTTCTAAT
YPL111W	no	no	11	13	AACAACAACAACAACTATATCAATAACAATAACTACTAT
YPL118W	no	no	29	11	GACTGTTTCGATCATTTTTCTTTTTCTTTTTCT
YPL118W	no	no	38	10	ATCATTTTTCTTTTTCTTTTTCTTTATTTT
YPL135W	no	no	415	10	TTTCGTTGTAGCCTTTTCTGCTCTCTTCCT
YPL135W	no	no	425	10	GCCTTTTCTGCTCTCTTCCTTCGCTCTTCC
YPL181W	no	no	25	12	ATTAGTTTTTTCTTTTTTGTTCTTGTTGGTTTTCGT
YPL206C	yes	no	5	11	ATTGGTGTTGTTGATGTTACTAGTGTTATTGAT
YPR013C	no	no	290	15	TGCCTTCATCATTATTGTTGTATTCTCTGTGCCTTCTTTTTTTCC
YPR013C	no	no	320	11	TGCCTTCTTTTTTTCCTTACTTACTATTTTGCT
YPR094W	no	no	26	13	ACTCCTTGCATCTTTTTTTCTATTTTTTTTTCTCACTTT
YPR108W	no	no	49	11	AACTGCGCTTTTTACCACTGTTACAATAGTTAC
YPR149W	yes	yes	8	13	CTTTTTTCTTTCTTCTTCTACGTCTCCTTTTTTTTTTTT
YPR149W	yes	yes	112	12	TTTTACATTTTTAATTTTTCTGCTCATCGCGCTTTT
YPR156C	yes	yes	83	10	TCTAATCTTCTTTTTATTTTTCTTCTTCGT
YPR156C	yes	yes	116	13	GCCTTTTTTGTCCTCACCGGTAGCGTTCACCCTAATTCT
YPR156C	yes	yes	151	10	TTCTTTAATTGTCATACCCATAATTATACT
YPR156C	yes	yes	211	11	ACTAATTACTTTCTCCCTTCTTACTTCATTATT
YPR159W	yes	yes	38	10	ATCACTAACGTTTTCTTCTTTTTTTATTTT
YPR159W	yes	yes	131	12	TCCTCTCGTACTAGTGTTCATTACTTTATCGTCTAT
YPR181C	no	no	44	10	TCTGTCGCCTGCCTCCCCTTCCTCTTTTCT

## Sheet: SECReTE10-3'UTR
Name	Secretome	With TMD	start location in 3'UTR (base #)	# triplet repetitions	SECReTE10 sequence
YAL021C	no	no	7	10	CACTTTCATCCCACTCCCTCCCTCCTCTCT
YAL021C	no	no	101	17	CGTTATACTTTTTTTTCTCATCTTTTTTTTCTCTCTCTCTCTCTCTCTCTT
YAL021C	no	no	108	16	CTTTTTTTTCTCATCTTTTTTTTCTCTCTCTCTCTCTCTCTCTTTTGC
YAL021C	no	no	121	11	TCTTTTTTTTCTCTCTCTCTCTCTCTCTCTTTT
YAL060W	no	no	54	10	TGTATTTTCTTTTATAATATTTGTTGTTAT
YAR003W	no	no	51	10	TATAGTCATGCCTACCGCGATTTCTTTGAC
YBL002W	no	no	30	10	TGTTTTCTTTTTATTAGTGGCATTTTTTAT
YBL028C	no	no	68	11	AATTCCGACGTTATTTTTATTCTTCACCGTGCT
YBL030C	no	yes	29	11	ATTCTTTCTCACATTTTCCTTTTTTTCTTCTTT
YBL056W	no	no	42	13	AACTTTGTTATCTTTATTTGTTATTCCTCTTCTGCCGAT
YBR001C	no	no	30	10	TGTTATATTCTTCTTTCTATCAATAACCAT
YBR015C	yes	yes	31	14	ACTTCCATTGGCGTTTTCTACATTCTTATTACTATTCCTTAC
YBR016W	yes	no	46	13	ATCTCCCCTTCTGTTCTTTGCAGTTGCCTTTCTTCCCCT
YBR016W	yes	no	68	12	GTTGCCTTTCTTCCCCTCAGTGTTATTTTTTTTCAC
YBR016W	yes	no	171	10	TGTAACTTTTATAACTATTTTCATTTCTAT
YBR021W	yes	yes	1	11	GCTCTCCATATCTACATCACTTTCTGCATTAAT
YBR021W	yes	yes	88	12	CTTACTTCTATTTACGTTCTCTTTAGCATTTACTTT
YBR025C	no	no	223	10	TTTGACTTTCATTTTTTTTACTATTTTTTT
YBR025C	no	no	227	10	ACTTTCATTTTTTTTACTATTTTTTTCTAT
YBR038W	yes	yes	20	10	ATTTCTCGTCATTCCCTCTTTTTTCTCATT
YBR048W	no	no	124	10	TTTTTTTCTCTCTTTAGTAATTGTTTCTAT
YBR049C	no	no	60	10	TTTTTCATCATTTATCTTTTTTTTAGCCCT
YBR049C	no	no	134	13	ACTTTCTTTTTCTTCCTTGACGCCAACTGTTTTTATTTC
YBR054W	yes	yes	18	11	TGTAGCAATGTTTTTTTCCTTCTTTTTCCTGAC
YBR054W	yes	yes	90	10	CACTTCGATCCTTTTTTTATCTTCTGCATT
YBR056W-A	no	no	68	10	TCTTCCTATATTGTTTCCGGTGGTTACCAT
YBR068C	yes	yes	101	17	TTTGCTTGTGCCCTCCCCTCCCTTAATGACCTTATTCGTTTCTGTAATTTT
YBR078W	yes	no	19	18	TGTTTCTATTATTACTTTAATTTCTTCTCTAATGATTTCTTTACCATTCCTTTT
YBR078W	yes	no	119	13	AATTTTAGTGTCGTTAATATCTCTTTTATTTCTTATTGT
YBR080C	no	no	18	10	TGTCCTTGTATTTTTATTCTTTATCCCTTC
YBR085C-A	no	no	210	11	AGCTATTATTATTACCATGACCCTGTCATTGGT
YBR109C	no	no	14	11	ATTTTTTGCTCCCGCTATCTTACCCTTACCATT
YBR122C	no	no	3	10	AGTGTTTGCTCCCCTTACTTTTCTATTCTC
YBR126C	no	no	42	13	GTTTTCTCTGCCCTCTCTTCTATTCACTTTTTTTATACT
YBR127C	no	no	23	10	GGCTTTTTTTATTTTGTCCGTTTTTTTTTT
YBR129C	no	no	20	10	TGTATTGACTTTTTTTTTCTTTGTACTATT
YBR197C	no	no	334	14	TGTAGCGACACCACTTCCATTGGTGCCTCCGTTATTTTTTTT
YBR202W	no	no	26	11	GCCTTCATTCTTTATTCTTTTTCCCCCTTTTTT
YBR202W	no	no	33	12	TTCTTTATTCTTTTTCCCCCTTTTTTTCATTTCCAT
YBR214W	no	no	2	13	GCTTGCAGCGTTGTCTTTTCCCGCTGTTTCCCTCTCCCT
YBR261C	no	no	30	10	CGCCCCTTTTCTTGTGCTGGCATTCACCAT
YBR265W	yes	yes	8	15	TCCACTCTCATTCCCGATATTCCCCGTGACTCTCTTTATTTCTTT
YBR267W	no	no	69	10	ATTCTTCACTACCCCCTCTATAGCAATGTT
YBR280C	no	no	96	12	CATATTTATAATATTTACTTTGGTTTTTTTATTTCC
YCL017C	no	no	102	11	TGTGGTGCCCTCCTCCTTGTCAATATTAATGTT
YCL017C	no	no	194	11	TTCCTTTACATCCTCCTTTTTCTCCTTCTTGAT
YCL040W	no	no	32	10	TCCCACCGTACTTACCATCTTCTCTCCTTT
YCR004C	no	no	95	10	ATTAACTCTTTTTATTTTATTTTTTCCTTT
YCR012W	no	no	25	13	ATCAATTTTTTTCTTTTCTCTTTCCCCATCCTTTACGCT
YCR028C	yes	yes	523	11	ATCTGTTCCAATTTTTCCTTTATCTATCCTCTC
YCR034W	yes	yes	62	11	ATCTATTGTTACTATTATCACTATTATTATATT
YCR037C	yes	yes	11	13	TGTAATTACATTTCTTATTACTGCATTCTTTGTACCTTT
YCR061W	no	yes	2	11	CGCCATAATGGCTTTTCTTTTTTCTTTTTTTTT
YCR061W	no	yes	12	14	GCTTTTCTTTTTTCTTTTTTTTTTCACCCCCCCCTCATCTTT
YCR077C	no	no	35	10	TATTTTTTTTTCTCCCTTATTTTTTATTTC
YCR079W	no	no	33	12	ATCATCTTTTGTATTTTTTTTCTTCCTTTTATTAGT
YCR095W-A	no	no	251	19	ACTGTTGCTGGTGTCGCCTGCATCGCTGGCCCTCCCCTCCACTACGGCCATTTTAGC
YCR095W-A	no	no	636	12	GTTGCTTTCTTTTACTATTTCAATGATAGCTATAGC
YDL022W	no	no	78	10	CATTATGTCATTTCTCATAACTACTTTATC
YDL030W	no	no	46	14	TGTATTTATACTATTCTTAGTAATGACCTTATTACCCGTCTT
YDL046W	yes	yes	97	10	GGTTTTTCCTCTTTTTGTTATAACCACCAT
YDL046W	yes	yes	169	16	TGCTTCAGCGCCTTTGTCAACACCTACTTCTTTTCCATTCCTTTCCTC
YDL061C	no	no	42	14	AGTTACTTTGATTACTTCTTTCCTTTTCTTTCCACTTCTTTT
YDL061C	no	no	56	10	CTTCTTTCCTTTTCTTTCCACTTCTTTTGT
YDL064W	no	no	6	11	ATCCATCTTTCCCATTCTTCCTCCTTTTGTACT
YDL066W	no	no	80	11	AACTACTTTTTTTTTTTTTTTTTTACTGTTATC
YDL066W	no	no	85	10	CTTTTTTTTTTTTTTTTTTACTGTTATCAT
YDL067C	yes	yes	127	13	GTCATTCTTTTCTTTCTTTTTGACCTTTATCATAATTTT
YDL076C	no	no	8	13	CATAATATTGGTCGTCCTTCTTTCCCTTCCAACCTTAGT
YDL078C	no	no	3	10	TACTTCAATTTTTATATTTTTCTTAACTCT
YDL082W	no	no	23	13	TTTTTCATCCACAATTTTTGTATTTTCCTTCTTTTTTAT
YDL085C-A	no	no	87	13	TTTTTTGTCCTTTTTAGTTACCTTTTTTTTATTTTTTTT
YDL085C-A	no	no	107	12	CCTTTTTTTTATTTTTTTTTTATTTTTTTTTTTTCT
YDL085C-A	no	no	118	10	TTTTTTTTTTATTTTTTTTTTTTCTTTAGT
YDL123W	yes	yes	49	10	GACCGTTCTTCTCTTTCCTATGATCTTCCT
YDL123W	yes	yes	295	10	TTCTGCTATATCCCTTCTTTTCCTCTTTAC
YDL125C	no	no	87	14	CTCTATAATGCTAACAATCATGTTACTAGCCATCGTTGCTAT
YDL134C	no	no	36	10	TTCACTTTTCTCCTTTACCATTATCATAGT
YDL141W	no	no	50	10	TTTACTAGCGCCGTTGGTTTTCCCAATGCT
YDL146W	no	no	28	10	TGTGGTTCTTCCGACCATTTCTTCTTCTAC
YDL146W	no	no	41	10	ACCATTTCTTCTTCTACTCACTGCAGTATC
YDL157C	no	no	211	10	GTTGATCTTTCCGATTGTTTCTTTTCTAAC
YDL167C	no	no	74	10	TATACTTTTTCTACCCTTACTTTTTTCTTC
YDL181W	no	no	101	11	AGCTTTTGCATTTTCGATAACTATCATTCTAGT
YDL191W	no	no	16	11	TATACTATCATTATCTATAGTTCCAACTTTTCT
YDL193W	yes	yes	100	13	TATAACAGTAGTAATAATGATAATGATAGCAATAGTTTT
YDL204W	yes	yes	1	10	TCTAGTTTTTTTTTTTTTCTCTCTTCTTTC
YDL204W	yes	yes	5	10	GTTTTTTTTTTTTTCTCTCTTCTTTCTAGC
YDL205C	no	no	47	17	AGTTCCCTTTTTTTTTTTTTTTTTTTTTTTTTTCCTTATCTCCTTTATCTT
YDL205C	no	no	109	10	TTTCCCTCTCATTCCTCTCATATTACTTGT
YDL212W	yes	yes	3	17	CATAATATTTTTAACATTTTCTCTTTTTGTCCCTCTTTTCCCGTCTGTGAC
YDR009W	no	no	441	10	TCTTTCCATTGTATTCCCTGCAACCCCGCT
YDR009W	no	no	534	14	CCCCTCCCTCACCGCTATCGCCTCACCACTTTTTATGCTTGT
YDR031W	no	no	9	12	GCTTCCTTTGTTTATTTCCGCCATTTTTATCGTTGC
YDR033W	yes	yes	23	10	TGCTACTTTCTTCTTTCTTTCAATCATCTT
YDR033W	yes	yes	125	10	TTTTACTCCATCTTCAACTTTTATCATATT
YDR033W	yes	yes	431	10	TTTGATAACAACCTTTCTAATAGTATTGTT
YDR034W-B	no	no	116	10	AGCTTCCTCACTTTCCTTTTTTATATTTTT
YDR073W	no	no	1	10	AATAACTTTGTTTCTCTTCCCTTTTTTATT
YDR073W	no	no	6	13	CTTTGTTTCTCTTCCCTTTTTTATTTTGTTTTTTTTTTT
YDR073W	no	no	34	11	TTTTTTTTTTTTTACTTTTGCAATTTTAATTTT
YDR079W	no	no	41	10	CTTTTTCTTCCTTATATTTATTATTCTAAC
YDR168W	no	no	32	11	TGCATCTACTTCCTTTTTTATTGTTATTTTCAT
YDR168W	no	no	36	11	TCTACTTCCTTTTTTATTGTTATTTTCATTTAT
YDR175C	no	no	44	10	TGTATTTGTTTTGCTTCCTTCTTTTTCTCT
YDR178W	no	yes	61	11	TCTCCTATCTTTTGCTTTTACCTTGTTTTCCGC
YDR178W	no	yes	128	10	TTTATTATTATTTATTCTTCTATTTTTCTT
YDR179W-A	no	no	48	13	AATAGCACTCTTTGTAGCATTATTACCAATTTTTATACT
YDR188W	no	no	82	12	CATATTTTTTCCAGTCACTATCATCATCATCATATT
YDR208W	no	no	79	10	ATCTATTCTTTTCCCTTTAATTTTAATATT
YDR225W	no	no	77	10	GACCTTTCTGTTTTTCCTTTTTATTTTTCT
YDR232W	no	no	74	11	TTTTTTTTTTTCATTTTTTTTTTTTATTCTTAT
YDR233C	yes	yes	33	10	GCTAACTTTTGTCTCTTTATTTACCACTAC
YDR233C	yes	yes	91	10	CGTTTCTCTCTCTTTACTTTCTGTACCCCC
YDR245W	yes	yes	40	10	GCTTTTATTTTTCTTTTTAATTTCCACTAC
YDR247W	no	no	154	19	TTTAATGTTATTTGTTTTTATGGTATTCCCTTTATTCATTTTTTTTCTTGCTTTTTT
YDR247W	no	no	204	13	CTTTTTTTTGTTGATCCCTGTAACCCCTTTTTTTTTTTT
YDR247W	no	no	260	11	TTCATTCACATTTGTTCTGTCTTTGTTAATTTT
YDR252W	no	no	113	19	CACGCTATTTACTCTTTCAGCCATTACTGCTACCATTGTGGTTGTTATCTTGACGAT
YDR252W	no	no	483	11	TGCGTTTTCCTTTTTAACCTTTATGTTACCGCC
YDR262W	yes	no	4	11	TGTGTTGCTTATGGTTTTGACTTCCTTGACCCC
YDR276C	yes	yes	76	12	GTCACCCTCATTTTTATTTGTTTCCTTTCTTTTTTT
YDR276C	yes	yes	92	12	TTTGTTTCCTTTCTTTTTTTTTGTTTCTCTTTCTCT
YDR276C	yes	yes	96	11	TTTCCTTTCTTTTTTTTTGTTTCTCTTTCTCTT
YDR276C	yes	yes	132	10	GTTTCCTCCCCCGCTGTTAATTTTAACTAC
YDR276C	yes	yes	201	16	CTTCTCATCTTTTTTGCCTTTTATCATTTTTGTACTTTTTTCTTCGCT
YDR298C	no	no	38	10	TGTTACTTTCTTTGCCTCCCTCCTAATTTT
YDR307W	yes	yes	11	11	GATTTTCTCCATTATGATTTTTCTCCCATTGCT
YDR328C	no	no	3	11	TACATTTCCTCTGATGACTGTGATCCTTTCTTC
YDR341C	no	no	70	10	GATTATTTCAATCCTTGCCATCTTTTTGTT
YDR377W	no	no	178	10	CTTTCTGGCTCTATTCATTTTTTCTTTAGT
YDR388W	no	no	45	13	GATGTTACCATTACCTTTTTCTTTTATTGTAATGTTTCT
YDR447C	no	no	15	10	TATAGTTATTATCATGTCGTCTGTTTTACT
YDR452W	yes	yes	29	14	TTCTTCAATTACAGTTTCTTTTTCTTTTGTTACACTATTCTT
YDR458C	yes	yes	23	10	CTTTTTGTTACTTTTCTTTGTTTTGTTTTC
YDR461W	no	no	17	14	CGTTGTTCTCCCTCCTTTATCTTCCTTTTCCGCTACACCAAT
YDR466W	no	no	3	10	CGCTTTAATAATATTTGTGGTTCCTCTACT
YDR466W	no	no	98	11	AACCCTTGTAGCATTAATATCCGTATCACTTAT
YDR486C	no	no	34	14	TTTTTCTCTCCTTTCCCTTTTCTTTATATTCTCTTTGCTGGT
YDR498C	yes	no	42	10	GTTCTCTCCATCCTCTCCATTTATTTTCTC
YDR508C	yes	yes	103	12	TCTCTTTCCTTTCATTCTCCCGTCCCCCTCATTCAT
YDR525W-A	yes	yes	56	20	CTCTTTTGCTACCCTTTTTTTTTCATTTCTTTCTTTTTTTTCTATTTTATTTTTTCTTTT
YDR525W-A	yes	yes	67	10	CCCTTTTTTTTTCATTTCTTTCTTTTTTTT
YEL017C-A	yes	yes	35	14	TTTTCTCTTAGTTATCCTCTTTTTTTTTTTTTTTTCAATTAC
YEL017C-A	yes	yes	99	10	ACCTCTTTTCTCCCCAACCCTTTTAATTTC
YEL017C-A	yes	yes	293	15	CACCCTGCTCTTCGTTTTGTTTGTCCCGTTCTTTCCCATTTTTAC
YEL024W	no	no	305	10	CTTTTTTGTCTCACCATCTTCTTTTTCTAT
YEL027W	yes	yes	143	11	AGCTTCCTTTTTATTAGTACCATTATTATTGTT
YEL034W	no	no	93	11	GGTTTTTTTCTTTGCAATTTTTTTTTCGTTCTC
YEL039C	no	no	18	10	GATATTTATTACTTTTATTATTCTAGTTTT
YEL046C	no	no	109	10	GCTTTCTTTTGCATCAATGATTTTTATATT
YEL050C	no	no	38	10	CCTTTTCTTCGTTGTTCTGGTTACATTTAT
YEL054C	no	no	118	14	GGTTATACTTTTTCTATCTGTTTTGTCTCTTCTCTTCCTCTC
YER004W	no	no	101	10	CACAATCATAGCTTTTTTTACTTTTTCGCC
YER012W	no	no	86	11	AGTTATTATAGTTTTTTCATCCGTTATAATAGC
YER025W	no	no	131	11	CGTAATGACATTGATGATCTTTATTCTCTTTTT
YER025W	no	no	154	13	TTCTCTTTTTATAACGTTTTCTTTCTTTTTTTTTCCTTC
YER040W	no	no	6	13	TATTATCATTATCATTATTCTTATTATGTTAATAATTAC
YER040W	no	no	92	10	AGCATTGGTATTATTTGTTTTGCTATTTTC
YER040W	no	no	168	10	AACACTGGCTGTTCTATTTGTATTACTTTT
YER048W-A	no	no	191	11	ATTTACTTCCTTAATATCAATAGCATTTCTTTT
YER053C-A	yes	yes	273	10	AGTTATTTTCATTTTTATGTTCGTAATTAT
YER064C	no	no	6	10	CCCGCTTGCATCATCCCCACCTGCATTACT
YER074W-A	yes	yes	58	13	GTTTTTTTTTCCCTTCACCTTTTCGGTTTTAGCTTTATT
YER095W	no	no	76	11	TACATTTTTATCTTCATTTCCATCCACTGTCTT
YER102W	no	no	50	19	CTTTGTGTTGTCTCTATCTGCTTTCTTATTTTTAATATTTACCATTCCATTTATAAT
YER104W	no	no	93	11	GCTGGCTCTTCCCCTTCTATTAATCCTTCTGGC
YER110C	no	no	57	11	TATACCTTCCTTCATTATTTTTATTTTTTTCCT
YER120W	yes	yes	55	12	TTTTGCCCTTTCCTTCCTTTCAGTCTTTATTTTACT
YER120W	yes	yes	105	13	TCTTTTTTTATTGTTTCCTTCTGTAGCCTTTACAATACT
YER122C	no	no	22	15	AATTTTTTTTTTTTCATTGTTATCATTGTTTTTTATTCTCATTTT
YER122C	no	no	24	10	TTTTTTTTTTTTCATTGTTATCATTGTTTT
YER123W	no	no	4	14	AGCGATTTTTATACTTTTCTCTTTTTCCTTTTTTTTTTTGAT
YER123W	no	no	96	11	TATTATTTTGTTTCTCTTTCTCTCTGTTACCCT
YER123W	no	no	106	15	TTTCTCTTTCTCTCTGTTACCCTTTATTTTATCATCTACAATAAT
YER125W	no	no	4	19	TTCCGCACCAATTTTTTTTTTATTTATGGTGTCCGTTTTCCCAACATTCTTTCTGCC
YER126C	no	no	12	10	CTCCGTTTTTTTTTTTTTTATCTCGATGGT
YER136W	no	no	166	11	TTCCTTTCTCATTCCACTTTTTTTTTTTGTTAT
YER136W	no	no	230	11	TCTTTCCTTTTCTTTTCTTTCAATTTCTTTTTT
YER165W	no	no	36	14	ACTTATCATCTTTTTTTTCTCCCTTCCCTTTTTTTTTTGTCT
YER165W	no	no	44	11	TCTTTTTTTTCTCCCTTCCCTTTTTTTTTTGTC
YFL005W	no	no	67	10	ATTCTTTTTTCCCTTTTTCTCAATATTCGC
YFL005W	no	no	133	15	TCTTTTTTTGATTACCATACTTACTATTTTTATATTAGTCATATT
YFL017C	no	no	135	10	GTCTTCACCATTTATCTCCATTGCATCATC
YFL030W	no	no	56	10	TATTCTTCTTATTATGGCTTTTCTAATTCT
YFL031W	no	no	18	12	TATAATTTTTTTTTTCTCGTTATTATCGCTGTTGGT
YFL031W	no	no	85	10	CTTAGTGGTTTCTACTGTTCTGTCTCCGGT
YFL037W	no	no	5	12	GTTGCTTTCCTTTCTTTTTCTTACCTTTCTTCTTCT
YFL037W	no	no	9	11	CTTTCCTTTCTTTTTCTTACCTTTCTTCTTCTC
YFL041W	yes	no	105	10	TATTTTCATTTTGTTCATTCCATTCCCTAT
YFL044C	no	no	123	15	CGTGTTCTTTTCACTTATTTTTCTGTTTATATCGTCTATTCTTCT
YFR014C	no	no	90	11	CACTTTTTCGTCCTCACTTTCTACCTTTTTTTT
YFR017C	no	no	45	10	CGTAACGTCAATCTCTTTAGCTTCTTTTCT
YFR033C	no	no	5	12	TTTATCCGTCATATTCCCTATATTCATATTTATTCT
YFR045W	no	yes	47	10	TTTAATTATTTTCTCTACGGTATCTTTTTT
YFR050C	no	no	51	10	ATTCATAATATCATCACTCTTCTCTCTTCC
YFR053C	no	no	26	11	TGTGTTTTTCCCTCCCTTAATATTATTATTCTT
YGL008C	yes	yes	63	13	TTTAATTTTTCTAATTTTAATTTTAATTTTTTTATCAAT
YGL018C	no	no	11	11	AGTGGTAATAGTAATAATAATAATAGTGGTGAT
YGL032C	yes	no	14	10	AGTTTCCATTTCATCGTTCGTGACACTTAT
YGL038C	yes	yes	38	14	TTTATTCCTAGTTATTCCTTTCTTCTTCATATCCTTAATCAT
YGL043W	no	no	66	10	GCCTGTTCTGACTCTATTCGTAGTAGTATT
YGL055W	yes	yes	103	13	CGTTTTGACATTTTTCCTTTTTTTTTCTCTTATTACGAT
YGL055W	yes	yes	141	12	TTTACCTTTTTTATTTATTTTTTTCATTTTAGTATT
YGL058W	no	no	114	10	TTTGCTTTCTATTCCTCCATCTTCTACTTT
YGL080W	no	yes	90	11	TATTCTCTCATTTTTACCTCTTCTCCTTTTCAT
YGL082W	no	no	1	12	AACCATGATTTCTTTTTCGTCTTTTGTATCTTTCTT
YGL103W	no	no	61	10	TTCAACATCTACTTCTGTATTATTTCTATC
YGL187C	no	no	18	13	CCCTTCTGTTTCTCTTTTACTTTTTACCTTCTTCTTTAT
YGL187C	no	no	37	12	CTTTTTACCTTCTTCTTTATTTATATTTTTTTTTTT
YGL191W	no	yes	35	11	ATTTTTATTTATGATAATTTTACTAATTCTTAC
YGL196W	no	no	2	10	CTCTCTTTTGTCGTTGGTTATCACTCTCAT
YGL215W	no	no	7	11	CTTTTTTTTCCTTATTTTTTCTTTGATCCCATC
YGL215W	no	no	236	10	ATTATTATTATTACTTTTTTTATTAGTACT
YGL253W	no	no	60	16	CATGTTTTCTATGATCTTTTTTTTTCTTACTTTTACAACTGTGATATT
YGR026W	yes	yes	47	10	TTTTCCTCTCCTCTTACCTTTTTTGGCCAC
YGR037C	no	no	37	10	CCTAGCTTTCCTTGTTACTATTCTATTATT
YGR054W	no	no	93	13	AATTACGCCAACCTCCCCCCTTTCTTTTTTTCCCTTGTT
YGR054W	no	no	104	11	CCTCCCCCCTTTCTTTTTTTCCCTTGTTTTATT
YGR060W	yes	yes	73	12	ACCGCTTTTTTTCCTTTTTTTTTTTTTTACTTTGTT
YGR074W	no	no	1	18	TTCGCTGCTGGTGTCGTTGTCATCTTCACTGTCACCATTACTTTCGCTTTCGCT
YGR074W	no	no	12	14	TGTCGTTGTCATCTTCACTGTCACCATTACTTTCGCTTTCGC
YGR082W	no	yes	14	12	CTTGCTTTTTTTCTCCGTTTTTGTTTCTTTTACTCT
YGR082W	no	yes	18	10	CTTTTTTTCTCCGTTTTTGTTTCTTTTACT
YGR086C	no	no	137	13	TTTTATTTTCCTATTTTTTTTTTCATCTATTATTGTATT
YGR086C	no	no	174	10	TTTTGCCCTCTCCTCACTCCTTACTTTAGT
YGR116W	no	no	15	10	TCCATTGTTATTATTAATTTTATTATTACT
YGR130C	no	no	34	11	TCCCACCTCTATTTTATTTTTCTCTTCTATTCT
YGR146C	no	no	52	12	ATTCATGCTTATTTTTTCTTTTTCGATTTCCTTTTC
YGR159C	no	no	16	15	AATTTCAATTTCAATTTTTTCTCTTTTTACGTTAATTACTATATT
YGR183C	no	yes	59	11	AGTGGCACTCGTCTTATTTATTATTTTTTTATT
YGR193C	no	no	70	10	ATTAATAGTAGTGATTTTCCTAACTTTATT
YGR205W	no	no	4	17	TGTTATGACCTTTTTTTTTACGCCTTTTTTTTTTTTTTTTTTTTTTTTAAT
YGR206W	no	no	53	10	AACCTTAGTAATATTATCAGTTTTCATTTT
YGR211W	no	no	3	15	ATCGTTGGCCTCGGTATCACCTCCCCCTTTCCTCTTCCTCTTTAC
YGR239C	no	no	5	12	GGCAGTTTCTACAATTGTACCTCTTGTAACTACTAC
YGR240C	no	no	98	13	TGTATCTGTTGTTTTTCTTTTTCTATCCTCTATTTTTGT
YGR240C	no	no	136	14	TCTATTTGTCTTTGTTTTACTCTTTTTCATTATTATTTCTTT
YGR250C	no	no	54	16	GTTGGTTTTTATTTTTATATTTTCATTTATCTTATTCATACTTTTTAC
YGR251W	no	no	241	10	GCCACTATTTGCTTTTTTCGCAATCCTTTT
YGR252W	no	no	83	10	GGTTATTTTACTACTTTTCCTTTCATTTTT
YGR260W	yes	yes	6	10	ACTTTCTTCACCCTCCACTTTTTTTGCCCC
YHL020C	no	no	68	10	TATAATATCCATAATCATAATCATAATCAT
YHR008C	no	no	21	10	CCTTTTTTTTTCCACTGTGTCGTTTTTATT
YHR033W	no	no	60	10	CATCATATCTCTCTCCTTTTTCCCGCTTTT
YHR033W	no	no	188	11	AATCTTGATATCTGCTGCATTCACGACTATGTC
YHR051W	no	no	102	14	AACGATTTTAGTTTTTATTTTTTTTTTTTCTTCCCTTTTACC
YHR051W	no	no	119	16	TTTTTTTTTTTTCTTCCCTTTTACCTTATTATTTGTTTTACCCTTTAT
YHR051W	no	no	257	12	TTTAACCATTATGATTTCCACTTTGTTTTCTCTACT
YHR052W	no	no	3	13	TGTTTCCTCCTTATCTATCTTTTCTCTCATTTTTTTCTT
YHR061C	no	no	121	12	AGCTTTTATTTTGGTCTTAATTTTTTTTTTTCTTTT
YHR104W	no	no	129	13	TATACTTTTTCTGCCTGTGGTGTCATCCACGCTTTTAAT
YHR107C	no	no	12	19	TGTCTTCCTCTTTGTCTCGTCAATTTCAACGCCTATCTCTTTGTCTCTTCTTTTGTC
YHR107C	no	no	47	10	TCTCTTTGTCTCTTCTTTTGTCGCAGCAAT
YHR109W	no	no	29	10	AATGTTTTTAGTTGTCCTTTCTTCTACATT
YHR128W	no	no	99	14	ACCTTTGTTGCCGTCTCTTCTACTATCAATTTTGTTGTTCAT
YHR132W-A	no	no	26	11	TATTACTTTTTTTTTATCATCACTAGCTTCGGC
YHR135C	no	no	25	10	GACTACCGTCTTTCTTACATTTTTTGTAAT
YHR147C	no	no	7	15	GATTTCAGTTATTTTCGTACTCATTTTCGTAATTTTTTTTATGAC
YHR179W	no	no	15	10	CTTTGTAGCACCATTTCTTTTTCTTCTAAT
YHR195W	yes	no	8	10	TATTTCCGTCATCTCGGTTATCATCGTCAC
YHR203C	no	no	9	11	AATATTGTTATCTGCCCTCTCTTCGTCTTTTGT
YIL007C	no	no	32	10	GTTATTACTATTACTTTTTATACTATCTGC
YIL019W	no	no	96	10	AGCTTTTATCATTTTATTTCTCTTCTCCTT
YIL020C	no	no	3	13	CTTCCTTTCATTTTTTCATTTTCTTTTTTCTTTTTTGTT
YIL020C	no	no	56	11	GATTATAATACTTATAATACTAATCATAATGAT
YIL022W	no	no	13	10	TACTCTTTTGTTTTCTTTTCCTTTTCCTTC
YIL022W	no	no	15	11	CTCTTTTGTTTTCTTTTCCTTTTCCTTCCTATT
YIL022W	no	no	23	11	TTTTCTTTTCCTTTTCCTTCCTATTCCGCTTGT
YIL022W	no	no	70	10	TGTCTCACCTTCGATCCCCACTTTTTCTTT
YIL033C	no	no	34	21	ATTTCCTTTCTCTTTTTCTTCTTCTTCTGTTCCCTTTTTCTTTCTTCTTCCTTCAACGTCTAC
YIL033C	no	no	35	17	TTTCCTTTCTCTTTTTCTTCTTCTTCTGTTCCCTTTTTCTTTCTTCTTCCT
YIL033C	no	no	114	10	CATCTCCACTTTCCTTTCCCTTATAGCGTT
YIL041W	no	no	3	12	TAGCCGCCCTGTTCTTGTCTTTCTCTCTCCTTCTCT
YIL041W	no	no	7	10	CCCTGTTCTTGTCTTTCTCTCTCCTTCTCT
YIL051C	no	no	11	11	CTTCTTTACTGCCTTTTTTCCACTTGCGATACC
YIL069C	no	no	19	12	CATATTTGTATCGGTTATGTCCCCGACTATTTTTTT
YIL069C	no	no	48	12	TTTTTTTTTGACGTTCATCTTGTCCTTTTTATTTCC
YIL079C	no	no	12	10	AGTTTTTTTAATTTTTTTTCCATTCTCATT
YIL090W	yes	yes	149	11	GTTTCTTTTTTTGTTATTATTTGCATTAGTCCC
YIL108W	no	no	12	10	GGTTTTTTTTTTCTTATTTTTTTCTATTTC
YIL109C	no	no	34	10	TATATTTTTGTTGGTTGCATTTTTGCTTTC
YIL109C	no	no	84	12	AACAGTTACTTTAATTTTTACTTCTATATTTCTTTT
YIL123W	yes	no	5	12	CGTGACTACTACTTTTCCTTTTTTTTTTCTTTTTTC
YIL123W	yes	no	9	10	ACTACTACTTTTCCTTTTTTTTTTCTTTTT
YIL123W	yes	no	81	23	TCCCCTTTTCTTTTTACCGATATTTATACTGTCCACCTTTTTCTTTTCGTTAATGGCCTCAATGTTTCT
YIL126W	no	no	15	24	CATGTTTTTTTTTTTTACGACTATATCCCTTTCCCCTCTAATACTCTTTCTAGCCTTTTTTTCTACCTCTAC
YIL157C	no	no	28	12	AATATCCTTTATTATTATTTTATTTTTATCGTTATT
YJL072C	no	no	225	10	GATCGTATTCCTTCCTTTTATCGTCATCAC
YJL072C	no	no	465	13	CTTGATGTCGTTGGTGTTGTTGCTGCTGTTGTTGTTGTT
YJL082W	no	no	65	13	CCTTCCCTTGCTAGCAGTTATTACAACCATCATTTTTTC
YJL103C	no	no	43	12	CATTCTGTCCGTTTCTTTGATTTTATCGCTTATTTT
YJL103C	no	no	102	20	TTCTTTAGCGTTTCTTTTTTTTATTTTACTTTCCGTATCAACAATAATATTTATATTTAT
YJL111W	no	no	32	10	TTTTATTATTACTCTTTTTGCAGTAGTTAT
YJL121C	no	no	10	11	TGCGGCATTTCTTATATTTATACTCTCTATACT
YJL124C	no	no	239	10	CTTCGTTATAACATTAACACTCATGCTATT
YJL138C	no	no	62	10	TATTATTTTGCCCATATTTGTTTTTATTAT
YJL138C	no	no	78	12	TTTGTTTTTATTATTGATTATCCTTTTATTGTCTTT
YJL139C	yes	yes	106	10	TTTGACAATTCCTTTAGTATCCTTTCCAAC
YJL139C	yes	yes	417	11	ATCATCATCATCAGCGTTGACGTCATCTTCATC
YJL139C	yes	yes	453	16	ATCATCATCTTCATCCTCTACTGCCGTAGTTTCATCATTGGCGTTTTC
YJL139C	yes	yes	675	11	AGTAGCTGCATTTTCTTCTTCCTCCACTTTCTT
YJL139C	yes	yes	685	14	TTTTCTTCTTCCTCCACTTTCTTCAATCTTCTCCGTCTTGTT
YJL143W	no	yes	83	10	TATCGCACTAGCCTCCTTTACGTTTTTACT
YJL159W	yes	no	71	14	AGTGTCCTTTTCTACTACTACTCTAGTCGCATCCATTCCTTT
YJL159W	yes	no	196	10	TTTGGCAATGCTAATTTTCTTAATTGCCCC
YJL164C	no	no	20	10	TTTTCCTCTCGTATCTATATTTTTTTTTTT
YJL164C	no	no	39	12	TTTTTTTTTTTTCATATTTTTTTCCCTCTTTTCTAC
YJL190C	no	no	1	11	GCTACTTGTTACAACAACCTTTTCGGTAGCTTT
YJL196C	yes	yes	5	13	TCCTTCTGTTTTGTTTTTTTCTGTTTTTCTTCCTATCTT
YJR002W	no	no	269	11	GCTAATTTTAGTATTATTTATGACGTTCTTTCC
YJR016C	no	no	40	13	TTCTCCTTTTCCATCATCTTTTTTGTTCGCAATCTTTTC
YJR025C	no	no	66	11	TGCGGTGCCAATTTTTTTTTTTTTTCTCTTGAT
YJR048W	no	no	125	10	TTTATTTTTTTTAATAGTTATGTTAGTATT
YJR060W	no	no	319	10	AATCTTAGTTTTCCCTTCCTTTTTTTTTTT
YJR063W	no	no	125	10	CATTATCATATTATTCTTACTATTTATCAT
YJR070C	no	no	5	13	ATCAGCATCATCAATAATGATAGTAACAATAATCATTGT
YJR076C	no	no	2	13	TCCGCTTTTGGCTTCCTCACTTATTTCTTCTTTCTCTAT
YJR118C	yes	yes	13	10	TTTATTTTTTCTTTCCTTTATTCTTATAGT
YJR123W	no	no	36	11	TATGTTTTTCTTATTATTACTTTTATCTTCTTT
YJR123W	no	no	38	11	TGTTTTTCTTATTATTACTTTTATCTTCTTTGT
YKL026C	no	no	67	16	AATAGTCTCTGTCACCCTTGCTATCGTATCAACAGTTGCTCTTCTATC
YKL028W	no	yes	49	13	ACCAACTTTTCCTTTCTTCATTTTCTTCTCTATTGTATC
YKL028W	no	yes	53	10	ACTTTTCCTTTCTTCATTTTCTTCTCTATT
YKL035W	no	no	8	10	GCTTGCAATCCCTTTTTTACTTTCAATTCT
YKL040C	no	no	163	12	TGCCCTTTTTACTGTGTTATTCGTACCATTATTTAT
YKL048C	no	no	127	11	ATTACCCACATTTGCATTTGTATTAATAACACT
YKL051W	yes	yes	97	15	AACATCGTCATCATTTCCCCCTTTTATTTTTGTTATCCCCGTTAC
YKL051W	yes	yes	110	12	TTTCCCCCTTTTATTTTTGTTATCCCCGTTACTGAT
YKL051W	yes	yes	237	10	TTTCGCATTGTCCACAATGGTCATTGCGTT
YKL056C	no	no	81	12	TGTAACCTCTCTCTCTTTTTTCTCTGCATCAACTTT
YKL058W	no	no	51	12	TTTCTCTATTATCTCCTCTCTTCTACCGCTTTTAAT
YKL058W	no	no	143	13	ACTTGTGATTCTTCTGTTTTTGTTTTTTATTTTTCCTGT
YKL085W	no	no	173	13	ATTCATGCTATTCGTTGCTCCTACACCTTTTTTTCTTCC
YKL085W	no	no	254	13	TGTGATGGTGATGATAATGATGATGATGATGATAATGAT
YKL088W	no	no	36	10	TGTTTTATTTTTTTTTTTTTTGTTTATTCC
YKL103C	no	no	1	17	TTTTGCCACACTCTTTTTATTTCTTTTGATTTCTGTTTCTTTATCCTTTTT
YKL109W	no	no	176	12	TTTTTTAATGATGTTAATGATTTTTTTTTTCTTTCT
YKL138C-A	no	no	255	17	ATCCTTATTTATCATCATCGTCATTATTATTATTATTATTATTATTACTAT
YKL138C-A	no	no	262	15	TTTATCATCATCGTCATTATTATTATTATTATTATTATTACTATT
YKL204W	no	no	65	12	CATGTTCTTTTCCTTTTCATTTTTCATCTTTATTAT
YKR006C	no	no	3	10	TATGTTAATACTATTATTACTACTATCATT
YKR008W	no	no	2	10	GACTATCTCTCTCTTCATAGTCTTCCCATC
YKR042W	yes	no	121	11	TACTATCCCTTTTATTTCATTATTTTTTCTTTT
YKR052C	no	no	61	15	TGCATTGGTGGTGGTGCTGTTGCTGCTGCTGCCACTTTTGTTGCT
YKR052C	no	no	75	11	TGCTGTTGCTGCTGCTGCCACTTTTGTTGCTGC
YKR068C	no	no	12	10	GCTTTTTTTTTTCGTGATTTTTGTTATTAT
YKR090W	no	no	127	11	CCTATCTATGGTATCAACAACATTAGTCGTCAT
YKR097W	no	no	84	14	TATTATTTTGTCAATTTTTTCTCTTCCCATTTCAGCTTTTTT
YLL001W	no	no	94	11	TGTGCTCTCCTCTCCATTCTTTTTCTTGTTAAT
YLL008W	no	no	33	11	CATACTTATCACTGTCATTATATTATTAATACT
YLL009C	no	no	108	14	CCTCATCACTACTACACCACTTCTACTGCTAGCACTGTCCTC
YLL018C	no	no	63	10	TTTTTTCCTGTCACCCACTTTTATTTTAAC
YLL024C	no	no	32	10	AGTTTTACTTTTGCTTTCCTCTGTATTTTT
YLR009W	no	no	16	13	GCTAATTGCCTCTTTCCTTTCTTTTCTCATACTTATTTC
YLR019W	no	no	25	10	GCTCTTTTTATTACCCCCCCCTTCGGTTAT
YLR026C	yes	yes	34	12	ATTATTTATTTTTTTTCCTTCTCTCATCTTTTCTGT
YLR026C	yes	yes	38	10	TTTATTTTTTTTCCTTCTCTCATCTTTTCT
YLR027C	no	no	20	11	CTTACCTATTACACTCTTCATATTTTTTTTAAT
YLR038C	no	no	31	11	CTTAGCCTTTTTTATATCATTATTATTAATTAC
YLR040C	yes	no	40	10	TCCGCCATCCCTTTTCGCTTTTTTTATAAT
YLR048W	no	no	72	10	AGTATCACTTCCTTTTCTAATTTTTCTTTT
YLR056W	yes	yes	2	13	TACGGTTGCCTTGTTTGTCTCATCTTTTTTCTTTCTTTC
YLR058C	no	no	115	11	TACGATTTTTCTAACGTTAACTTCATTTCTTTT
YLR077W	no	yes	99	11	ACTCACGGTTACTTCTATCTTAACCATTTCAAC
YLR081W	yes	yes	53	11	TTTTTTCTTCATTTTAATTATCATAGTATTTGT
YLR093C	yes	yes	25	15	TCCCACGACAATAACATTAATAACGGTTGTATTTCTTTTGTTCCT
YLR113W	no	no	37	12	CTTCTTTTTGATGTTTCTTTTTTTTATGGTACTCAT
YLR120C	yes	no	101	13	ATTTTTTATTGTTACGTTGGCGGTCTTCATTTTTACTTC
YLR139C	no	no	35	15	CCCCCCCCCCCTCCCCCTCTTTACCGCATCTACTCTATTTCCGAC
YLR150W	no	no	44	13	TGTTCTACTTTCTGTTTCTATTACTATTATTATTTTAAT
YLR153C	no	no	50	12	TTTTCTATTTTCTATTTTCCCAACTTTTGCTCTATT
YLR164W	no	no	25	11	GTTAGTGGTGACTACCTTTTTTATTCTCGTTAT
YLR167W	no	no	55	13	GCTTTTAATATTGTCATTATTTACTTTTCTATTTACAAC
YLR182W	no	no	11	10	TTTCATTGCATTAACTTTTATGACTTTATT
YLR190W	no	no	109	10	CGTGATTTCTCCGTTATCCATCCTTCTCAT
YLR204W	no	no	22	14	CATGTTTTTCTCTGCTGTTTTTCCTTCCCTATTCTTCATATT
YLR208W	no	no	138	10	CTTTTCAACTTTTTTCTTTGTTTTTTTTTT
YLR210W	no	no	1	13	CTTACTCATCTTAACACCATTTGCTTCAGTTTTGGTTTC
YLR226W	no	no	83	10	TGTTATCCTGATAGCAATATTTCCAATACT
YLR226W	no	no	157	10	CGCAGTTTCTGCTTCAATTTTGTTTTCATC
YLR226W	no	no	174	10	TTTTGTTTTCATCTTGTCTATTATTATTCT
YLR249W	no	no	2	10	CTTTTTGATCACTGCTTTCACAGTTTTCTT
YLR258W	no	no	155	11	AACATTTTCTTTTCTTTTTTTCTCTTCCTTCTA
YLR258W	no	no	247	10	CATTATGGCGGTAGCTCTCTCTATCTTTGT
YLR260W	no	no	54	10	TGTCATTTCTATTTCTTCTATATTTTTTTT
YLR260W	no	no	74	12	TATTTTTTTTACGTTGTTGTTGTTTTTGTTGTTGTT
YLR270W	no	no	11	15	AATTCTCACATCATCCACCTTTTTCCTACTCTCATTTTCTTTTTT
YLR285W	no	no	13	11	ATTGGCATTCTCAACAATCATTTTTATGTTTGT
YLR286C	yes	no	30	10	AATATTTTTTTTTGCAATATTCTTTATTTT
YLR295C	no	no	60	11	ATCATTATTTTTGGCTTTCTTCCTCTCATCTTT
YLR295C	no	no	208	11	CACGTCTTTATCTTTCCTATTACTACTATTCTT
YLR295C	no	no	210	11	CGTCTTTATCTTTCCTATTACTACTATTCTTTT
YLR297W	yes	yes	59	10	AATTTTAATTCTCATGATAGTAACGATCGT
YLR297W	yes	yes	153	15	TTTTTTAATTTTCCTTTTTTTATTTCCTTTTTTTTTATTCTCATC
YLR297W	yes	yes	161	19	TTTTCCTTTTTTTATTTCCTTTTTTTTTATTCTCATCATACCATTTTCATTCGTTGT
YLR297W	yes	yes	210	11	TTCGTTGTTGATATCTCTATTGTTTTTTTTGGC
YLR325C	no	no	125	10	CTTTATAACTTTTTTTGTTTTTGTTTCCTT
YLR325C	no	no	132	13	ACTTTTTTTGTTTTTGTTTCCTTTTGTTTTTCTTACTAC
YLR332W	yes	yes	60	10	ATTGACCATCTTAATTATATTTCTGATATT
YLR350W	yes	yes	78	12	CCTTACATCATCATCTTTCTTTATATTCTCTCTAAT
YLR367W	no	no	25	11	TATAATATTAATTCTTATATCCGTCTTTTCTCT
YLR375W	no	no	11	12	CATAACGACTTTTCCCCTGTTTTTATTAGTACTAGT
YLR378C	yes	yes	72	10	TTTTGTTACCATAGTTTTATCAACGCCTTC
YLR388W	no	no	56	12	AACTGCCTTTGTACTTTTTATGGTCCTATTGCTCCC
YLR390W-A	yes	no	35	10	TCTATCTTTTATATTTCTTATTTCCTCTTC
YLR399C	no	no	171	10	ATTTTTCATTTTCATATCGGTTGTAACATT
YLR407W	no	no	97	12	TTTACTTATTCTTCTTTTTTTTCTTACCCTTCTTTC
YLR407W	no	no	101	11	CTTATTCTTCTTTTTTTTCTTACCCTTCTTTCT
YLR413W	yes	yes	47	12	ATTCTCCATCCTTTTAATTTTCTTCATTATAATTTT
YLR432W	no	no	214	15	ATTTATCACAGTTGTGGCTTTTTCTCCGCTCCCTTTAATATTTTT
YLR437C	no	no	9	15	CACAATTTTTTTTATCTCTCTCTTTTTTTCTCTCTTTTTCCTACT
YLR437C	no	no	13	12	ATTTTTTTTATCTCTCTCTTTTTTTCTCTCTTTTTC
YLR437C	no	no	23	15	TCTCTCTCTTTTTTTCTCTCTTTTTCCTACTTTACTTTCTCTTTT
YLR438W	no	no	22	10	TGTTTTCTCGTTTCTTTTCTTTTTTTTGTT
YLR438W	no	no	24	10	TTTTCTCGTTTCTTTTCTTTTTTTTGTTTT
YLR441C	no	no	69	15	TCTTTCTTTTTCGATTTTAATTTTTTTAGTCTCTTTAATAACTCT
YLR447C	no	no	4	10	AGTTATCGTTCCTTCTTCTTTTATGTCACT
YLR448W	no	no	143	11	TTCATTTTTCCTATCAACATTATCTGTGCTTTT
YLR448W	no	no	179	12	TATCCTTCTTTTTGTATCTATAATTTTTTTTTTCTC
YLR449W	no	no	50	11	ATTATCTATACTTCCATTACTAATATTATCTTT
YML004C	no	no	28	10	TTTTTTTTTTACAATAATGACCATTCTTGT
YML022W	no	no	55	11	TTTATTTTTCTTACTTCTCCTTACTCTCTCAAT
YML024W	no	no	41	10	AATATTTGCCTTTTCTTTTTTAATTTTTGT
YML026C	no	no	31	15	TACGCTATTTTCGTTTTTATTATCTTTATTTTCTTTTTTTATTCT
YML026C	no	no	33	12	CGCTATTTTCGTTTTTATTATCTTTATTTTCTTTTT
YML032C	no	no	57	18	TCCTCTAGTTACTCTTTCAATTCTGATTTTATTTGTATTTCTTCCTATATCGTC
YML048W	yes	yes	57	18	ACTACTACTACTACTACTAGTACTACTACTATTACTATTACTATTACTACTACT
YML048W	yes	yes	77	11	TACTACTACTATTACTATTACTATTACTACTAC
YML048W	yes	yes	142	10	TACTATCCTATTTACTCTCGTTGTTTTTAT
YML048W	yes	yes	152	14	TTTACTCTCGTTGTTTTTATTAGTTTTTTCACTCTTTTTTTC
YML058W	no	no	1	14	AGTTCCTTTCATACTCTTTTCTTTTCTCTTTCCATTTCCCAC
YML058W	no	no	35	10	TTTCCCACTAGTTCTGTTCTTTTCTTCTCT
YML058W	no	no	85	10	GACTCTCGTCCTACTATTGTTGTCATTCTC
YML058W	no	no	250	11	GATATCGCTAGCGCCAACATTGTCCCCCTCTCT
YML080W	no	no	21	10	TATTTCTTTGCCTTTTCTATTCTTTTCTCT
YML082W	no	no	26	15	AATTTTATTTCTAATTTCACTTTTTATGTTTTTTTTTTCGATATT
YML085C	no	no	3	11	TTCACTCTCGCCCCCAACCTCCTTATCCTTTCT
YML110C	no	no	56	11	CATGCCTATACTATTTCTGTCTCTCTTCTTCTT
YML110C	no	no	75	10	TCTCTCTTCTTCTTTAGTAATACCTGTGCC
YML110C	no	no	215	10	TATAATAATATTAATGATATTAATAGTAAT
YML115C	yes	yes	76	11	TTCGGTATTGATTTTTCTTCTTTTAATCCTCTT
YML128C	yes	no	21	10	TGTACTTTTCTCCCCAATTTTTCTTTTCAT
YML129C	no	yes	107	10	CCTTCTCCTCATTATCATGCCAATATTTAC
YML131W	yes	yes	30	10	TATTATTTTTATTATTGTATCTACTTCGTT
YMR012W	no	no	102	10	AATACTTACAATTATTTTTTTTTCTTTACT
YMR015C	yes	no	68	10	TACTTTTATTTTCTTCCCTTTCTCTTCATT
YMR028W	no	no	49	12	TATATTATTTTTTTTTCTGCCTACATCAGTTATATT
YMR052W	no	no	155	10	TATTCCTCTATCGTCTTCACTGGCATTATT
YMR052W	no	no	322	10	CGCATCTATCATATTCGTCTTTATCACTCT
YMR072W	no	no	8	15	TACTCTCACAATGTTTTTTATGCCTTTATTCTTTCCGTTCCTATC
YMR078C	no	no	102	12	ATCAATCCTGCCGGTAGTCGCAACAGCTCCGATTTT
YMR079W	no	no	150	12	TACTACTCTTTTTTTATTTTTTTTTTTTCTTCCACT
YMR079W	no	no	155	10	CTCTTTTTTTATTTTTTTTTTTTCTTCCAC
YMR079W	no	no	196	16	ATTATTTATTATTTTATTATCTGTGGTATCATTTTCTACAGCCATACC
YMR080C	no	no	311	11	GGTTTCATTTTTGCTTATGTTCTTTTTATTGTT
YMR099C	no	no	81	10	ATTACCTCCATCCTTTATCTTTGTTTTTGT
YMR107W	no	no	9	11	GATATTCATAGTGTCTTTTCTTGTGTTGTCTAT
YMR122W-A	yes	yes	14	11	GCCTTTTTTTTTCCTTCTGCTTATTGTACTATC
YMR139W	no	no	64	11	TCTTTTTTTAGTACTATTATTACTGTTATTATT
YMR140W	no	no	332	10	AGCAATGTCATTCTCTCTTTTCTCGCCTTT
YMR145C	no	no	39	11	ATCAGTTTTGTTTTTTATTTTATTTTTTCCAGT
YMR145C	no	no	74	14	GTTTGTTTTGTCTTTCATATTATTTCTTTTTTTATCGATATT
YMR155W	yes	yes	16	10	CATTGCTTTCATATTCTTTTTCACCATCAC
YMR161W	yes	yes	7	10	TATTTTTACTGTCATTTTTTTATTATTTTC
YMR181C	no	no	31	13	GGCTTCTTTTCCTTTTTTCATTTTCTTTCTCTTATTATT
YMR181C	no	no	32	10	GCTTCTTTTCCTTTTTTCATTTTCTTTCTC
YMR186W	no	no	47	11	CTTATTTTTACTATTTGTAATAATGATTCTGCT
YMR202W	yes	yes	45	10	TATAACTATTATTATTATTACTATTACTAT
YMR203W	no	no	33	12	AATAATCATTGTTTTTATCTTTCCTATGCTTTTTTT
YMR205C	no	no	59	10	TTTTTCTTTTGTGTCTATAATTCTTTTTTT
YMR209C	yes	yes	17	11	ATTTTTTTTTGTTTCTCTTTCTATCTTTATTAC
YMR215W	yes	no	34	10	CTTGTTTTCGTTTTCAACCGTTTTATTTTT
YMR223W	no	no	71	15	GTTAACGCTTGCTTCCGTTCTTTTTTCTATATCATCGTTTCCATC
YMR230W	no	no	45	10	ACTATTCTTTATTTTGTTCTCTCTCGTAAT
YMR230W	no	no	99	10	AGTTTTTATCACTTTATTTCCTTTTACAAT
YMR275C	no	no	73	11	GGTATTTATCGCGTCCTTTGTATTCCCTATTAT
YMR277W	no	no	25	12	CACATTTTCCTCATTGGTCTTTGTACCTATAATTGT
YMR278W	no	no	53	10	TTTGTTGTTTGTACCTACACTTATATCAAT
YMR290C	no	no	61	15	TTCATCTTCTGTTCTCATCGCACTCCTTTTCCTTTCTCTGCTTCT
YMR290C	no	no	81	10	CACTCCTTTTCCTTTCTCTGCTTCTCCACT
YMR291W	no	no	13	11	ATTCACCTTTTTTTTCTTTCTTTTTTTTTTTAC
YMR291W	no	no	14	11	TTCACCTTTTTTTTCTTTCTTTTTTTTTTTACC
YMR295C	no	no	22	12	CTTTATTTTTTTCTTTTTTATGATAATTTCTGTTTT
YMR305C	yes	no	20	10	CTTTATGATCATTCTTTTTCCCTTTTTCTT
YMR305C	yes	no	78	11	GCCCTTTCCCATATTTGCTCTCCTATTCTTATC
YMR305C	yes	no	95	10	CTCTCCTATTCTTATCACGTTATTGTTTAC
YMR309C	no	no	129	12	CTTTTTATTCTTGATATTGCTCATCTTTTTTTTTTT
YMR309C	no	no	148	17	CTCATCTTTTTTTTTTTCGATTCTTTTAGCGATCTCTTTATTTTTAGTTTT
YMR312W	no	no	25	10	CACATTGATTCTCGTATTATTGTTTTTTCT
YNL016W	no	no	342	16	GGCTTTCTTTATTATATTTCCTTTTTCCTTTCTTACCCTATTTTTTTT
YNL016W	no	no	431	10	ATTTTTGTTTTTATTTTTTACAACTTTTGT
YNL066W	yes	no	115	12	ATTTTTTTTTACTTTGTTTCTATTTATCATTCTTCC
YNL067W	no	no	211	12	ATTGCTTTTGTTTTTTCTTCTATTGATGCTAATTGC
YNL079C	no	no	1	13	TCTACTTTTGTTTTTTGTTTTCTTTTTCTTTTCCCCAAC
YNL086W	no	no	181	11	TTTAATTATTATTGTTATTATATTAACATTAAC
YNL100W	no	no	14	10	TCTTTTTTTGTTCATTATCATGTCCATAGT
YNL101W	yes	yes	48	10	CACTATTTTGCCATTGTCGCCATTGACAGC
YNL104C	no	no	52	11	TTTATTTACTTCCTTTCCTTTTTTTTTAACCAT
YNL116W	no	no	67	10	TATTATTTTAATTATTCTCTTAGTATTTAT
YNL131W	no	no	208	14	AACATTTTTTTTTGCCTTTTTACCTTTTCTGTTCATTTTATC
YNL149C	yes	yes	88	10	ACCATTACCGATGTTGCTACTTGCATCATT
YNL160W	yes	no	33	12	GATTCTTTTTTTACCAGTCATCATAACCATTATTTT
YNL181W	yes	yes	27	10	ATTTCTTTTTTTCTTATTTATGATATCGGT
YNL181W	yes	yes	68	10	TTTATTTACTTTTTCTGCCTCCTTGATATT
YNL190W	yes	no	51	12	TTTTATGTTTTTTACCCCCCCTACCCCCTTCATCCT
YNL190W	yes	no	157	11	ATTTATTGTGATTGTGTTCTTTTTCTCTTTTTT
YNL190W	yes	no	313	10	ACTTTTAATCATGGTTTCCTTTCCTTTTTT
YNL190W	yes	no	443	13	TGTGCTTTTTTCTTCTATTTTTTTTTCTTTAATGACTTT
YNL224C	no	no	11	10	GCTTTTAATCCTCATTTTCTTAACAATTGC
YNL237W	yes	yes	66	10	CATTGTAACTTTATTTTTTTTTATAATACT
YNL246W	no	no	25	14	GACAACGGTTTCCCTCGTTGCGACATTGCTCTTTTTTTTGTT
YNL281W	no	no	40	18	ACCACCGCCCCTTTTAATTTTTCCAGCGTTTTCAATTGTTATTCTTCTTCTTCC
YNL281W	no	no	74	10	ATTGTTATTCTTCTTCTTCCTCATACTCAC
YNL283C	yes	yes	48	11	TCCTTTCATATTTCTTTCCTTCATTTTCCCTTT
YNL301C	no	no	25	10	ATTTTTCTTCTTTGTTCCTTTTTCCTTGTT
YNL307C	no	no	170	13	TCCAGTCACTCCTTCAATTTCTTCTTTATTTTTTATTTT
YNL307C	no	no	218	14	ATTTTTTTTTATCTCTTTCCTATTTCCTGTTCTTTTATTAAT
YNL317W	no	no	51	10	CATATTATTTGTGATAATATCTCTCATTTC
YNL321W	yes	yes	32	10	CCTACCAATTTTTCTTTTTCTTATATCTTT
YNL321W	yes	yes	55	11	TATCTTTGTATTGTTTGTCTTTCTTATTACTTT
YNR009W	no	no	2	13	CCCACCCCCAATATTTCTATCTTTCATTTTCATTCTCCT
YNR017W	no	no	12	17	ACCTACTCTCTCTCTCTCTTTCTCTCTCTCTCTCCCTCTTCGCTTTTCCCC
YNR017W	no	no	17	15	CTCTCTCTCTCTCTTTCTCTCTCTCTCTCCCTCTTCGCTTTTCCC
YNR018W	no	yes	11	12	TTTATCTGCCTCAACTTTATTTCCGCTCCTCGTCTT
YNR034W	no	no	17	10	GTTCTTTTTCTTTCTGATGATAATGACAAC
YNR034W	no	no	78	13	TTTTCTTTTTTTAGCTCTTTCTATCCCCACCCTTCCCTT
YNR034W	no	no	91	13	GCTCTTTCTATCCCCACCCTTCCCTTTAGTAATCGCAAT
YNR034W-A	no	no	12	11	ATTAGTGTTAATAGCGGTGACAGTAGTTTTATT
YNR034W-A	no	no	96	12	AATGTTTCTTTTTTTTTTTTTAGTTATAACCCTTTT
YNR043W	no	no	14	12	TGTAACATTTTTCTTTTCTTTTCTTTTCCTTTTTTT
YNR043W	no	no	19	13	CATTTTTCTTTTCTTTTCTTTTCCTTTTTTTACAATAGC
YOL012C	no	no	10	16	TTTTTCTTTCCCATTTCCCGTAATTCTCCCTGCTCCTGTATCCTCATT
YOL012C	no	no	48	13	TATCCTCATTCTATCCATATTAACGTCTGTATCATTATT
YOL020W	yes	yes	38	10	TTTTTTTTTCTCTTCTCTAGTACTCATCCT
YOL027C	no	yes	54	10	ATCGGTTCTCTTTTCTCTGACAACAATGGC
YOL030W	yes	no	1	20	GTTTTCACCCCCGTTCTTTACCACATTGTTTCTAATTATTCCGTTAGCGCCGCTTACTTT
YOL030W	yes	no	132	11	TGCACTATTTATGCTTCCACTTTTCTTTTCTTT
YOL038C-A	no	no	80	11	TATAATTTCTTCCCTTTTTTTTTTATTTTTTTT
YOL038C-A	no	no	85	10	TTTCTTCCCTTTTTTTTTTATTTTTTTTTT
YOL039W	no	no	72	13	CCCTTTCCTCTTTTTTACGGCGACCATACTCTTTTTTTC
YOL042W	no	no	11	11	TCTTGCCTTTTTTGTGCTTTTTTTCTTCATTCC
YOL052C-A	yes	no	5	10	AACGCCGCTTACTGCCACGATGATGATACC
YOL052C-A	yes	no	59	10	ATTTCTTTTCTCATCTTCCCCTTTGATATT
YOL052C-A	yes	no	249	10	TTTAATAACGATAATAATCATAATTGTGAT
YOL056W	no	no	42	10	GTTTCCTTTTATATTTCCTTCTTTCTTTAT
YOL067C	no	no	2	10	AGTACTTCTGACTCTCACTATTGCTATGTT
YOL067C	no	no	59	10	AACACTTCTCTTCTTTTTTGTTGTTTTTGT
YOL067C	no	no	853	10	GACCCTTCTGTTTTTTACAATATTGCCCAT
YOL077W-A	no	no	121	10	GACAGTTGCTACATCCACTCTTTTCTTGTT
YOL083W	no	no	12	11	TATTCTTCCAGTTTCTTTGGCTATAGTACTTAT
YOL120C	no	no	18	10	TTTCATATTTACTTTTTTATTGTTACTCAT
YOL133W	no	no	154	10	TGCACCCTTTTTGTTTATCTCGTTAGTAAC
YOL136C	no	no	84	10	CCTTTTAATGACCATTTTTACGACCTTTTC
YOL136C	no	no	127	12	TTCTTTTACAGTTTCCTTGGTACCGCTAGTTACATT
YOR006C	no	no	91	12	ATCAATAATATCGGTTTCATCACTTACGTTGTTTGT
YOR039W	no	no	102	11	GGTATCATTTGTTCTCCTAGCATTTTCTTTCCT
YOR039W	no	no	198	10	TATACCGTTATTGCCCCTTACGGCAATAAT
YOR051C	no	no	10	13	CGCTTCTTTTTTATTTTTACTCACTCCTTCTGTTGCCTT
YOR052C	no	no	140	15	AATGGTCTCTTCGTTTTTTTTTTTTTTTTCTTCATCTATCCTGAC
YOR052C	no	no	145	10	TCTCTTCGTTTTTTTTTTTTTTTTCTTCAT
YOR061W	no	no	24	10	GGCAATTCTTTTTCCACCACTGATTTCCAT
YOR085W	yes	yes	1	10	GTCAGTTTTTTTTTTTGTTTTCACCATAAC
YOR092W	yes	yes	34	10	CATTCCCATTCTCATTCTCATAATTTCATT
YOR095C	no	no	40	11	ACTTTTCACAACAGTGTCTCCATTTTTTATATT
YOR095C	no	no	399	11	TACATTCTCCATCTCTTTCTCACCTATGATACT
YOR099W	yes	yes	20	10	CGTTGTCTTTGTATTTTCCACTTTTTTTAT
YOR100C	no	yes	117	10	GGTTATCCCGGTTTCCTTGGCGTTGTTGTC
YOR107W	no	no	229	13	TTTCATCACGCTCATATTGTTTGTAACTTTAGTTTTTAT
YOR118W	no	no	69	11	GCTATTGTTTATTTTAATATTTATTGCACTTGT
YOR136W	no	no	229	10	CTTTTCGATATTTATTCTTTTAATAATGCT
YOR143C	no	no	25	11	TTCGACCGTAATCTTGCTTTCGTCATCATCTAT
YOR156C	no	no	57	11	TTTCATTTCGCTCTTAATATTGACTTCCACTTT
YOR165W	yes	yes	50	15	CTTTTTTGTTATTATAGTTATTATTATAATTACTGTTCTCCTAAC
YOR204W	no	no	169	11	ATCTGTTACTTTTTTTCCACTCTTATTTTTTAT
YOR204W	no	no	194	18	TTTTTTATCCATCGTTTTTTTGTTTTTTTTTTCTTTCATGGTTCTAATATTATT
YOR204W	no	no	356	13	ATTATTATCTACTTTTACTATATTTTCCACTATTTTTGC
YOR204W	no	no	428	16	ATTATTTACATTATCTTTTATTTCCACTTCCACTTTTTCAGTTTTCTT
YOR204W	no	no	590	10	TTTCCTTCCTACATTTTCTCTCCCTTTTTT
YOR215C	no	no	135	15	CTCGCTTCCTTTCACCTTTTTTTTTTTTTTTGTGGCTACGTTTTT
YOR217W	no	no	17	11	GATTATAATTACACTTTTCTTCTCATTGATTTT
YOR222W	no	no	17	13	AATACCTCTTTCCTCTTCAATCTTAACTACGTTATTTCT
YOR227W	no	no	5	12	TTTTATGCTTCTGTCTTTCCTTTCTCTTTCGATTAT
YOR239W	no	no	84	11	ATTGTTTTTTCCTCCGATATCATCACTTATTAC
YOR239W	no	no	109	11	CTTATTACCTGTAATTTTATCTTTTTCTACCCC
YOR239W	no	no	175	10	ACTATCTATCATTTTAATATTATCTGTCGC
YOR298C-A	no	no	97	12	GTTTTTTTCGTTTATTTTATCATTTTTTTTTTTTTT
YOR298C-A	no	no	119	10	TTTTTTTTTTTTTTTAGCTTTTTTTCCTCT
YOR317W	no	no	113	14	GTTTGTTATTATCCTTTTTTCTTCTTTACCAGTCATATCACC
YPL010W	no	no	138	11	CCTCATGCTAATCATTTTATTCTTCTCGTTGGT
YPL011C	no	no	6	13	CATTTCTGCATTTTCTTTCGTCATTATCTCATCCATATT
YPL014W	no	no	62	10	TTCTATTACACTTTCTCTTTTCTTCACATT
YPL015C	no	no	1	16	TGTGTTGGTTGCAATGTTTTCCGTCCCCCTTTTTTTTTCCTTATTCAT
YPL026C	no	no	44	11	TTCGGTAATAGCTTCACCTTTTCTTTTTATCTT
YPL048W	no	no	1	12	TCTCTTCGTACTATCCTTCATGTCGCCTTTTATTAT
YPL057C	yes	yes	220	13	CCTGTCTACCTTGCTTTTTTTGCTCGTCATTTTTTTTTT
YPL057C	yes	yes	332	10	TTTTATTACTGTGATATTACCCTCTATACT
YPL093W	no	no	121	21	ATTATCTCTCTCACTATTAGTGGTTTCTTTTTCTTTCTTTCTCACTTTTTCTGTATCTTTTTT
YPL093W	no	no	143	10	GTTTCTTTTTCTTTCTTTCTCACTTTTTCT
YPL106C	no	no	30	10	ATCTTTATTGTTTTTTCCGATTTTTTTAAC
YPL123C	no	no	73	12	TATTTTAGTTTTAGTTACGATTATGCTGGTATTATT
YPL135W	no	no	213	11	CCTGGTACTACTAGTATTTTCATTACTCTTTTT
YPL143W	no	no	29	13	AACATCGTTATTTTCTCTTTTATTACTATTAATATTATT
YPL145C	no	no	40	15	TATATTATCTATCTTTTCTTCTTTTTCCTTCCTTTTTCTCTTCAT
YPL145C	no	no	47	12	TCTATCTTTTCTTCTTTTTCCTTCCTTTTTCTCTTC
YPL145C	no	no	51	10	TCTTTTCTTCTTTTTCCTTCCTTTTTCTCT
YPL145C	no	no	405	14	TATTTTATCTTCTCTGTTGATATCCTCACTTTTGTCTTTTTT
YPL145C	no	no	425	10	TATCCTCACTTTTGTCTTTTTTATAACTCT
YPL179W	no	no	83	17	ATTTGTTTTTTTCATTTTATTTTTCATTTTATTTTTCATTTTATTTTCATT
YPL179W	no	no	149	17	TGCAGTTATTTTTTTTTTTCCCACCTTCATGGCCTCGTTTATGTCTTTTAT
YPL186C	no	no	9	12	TGTATTTTTTTTCGTTGTCGTTATCCTCTTTGTATT
YPL189C-A	no	yes	36	10	TATTCTATCTCTTTTATTTCCTCTTTTTAT
YPL190C	no	no	158	10	CTTAATTCTTACTATTGCTGCATCTCTTTC
YPL203W	no	no	36	13	AGTACTTTCTCTCACTCCTTTTCCTTTCTCTTTTTTCCT
YPL203W	no	no	40	13	CTTTCTCTCACTCCTTTTCCTTTCTCTTTTTTCCTCCAC
YPL203W	no	no	50	10	CTCCTTTTCCTTTCTCTTTTTTCCTCCACC
YPL212C	no	no	1	12	GTTGCCCTTTCCTTCTTTCTTACCAACTTTAATTTC
YPL226W	no	no	16	11	TGTTTTATCTTCGCTAACTTCGTTTGTTTCACT
YPL227C	yes	yes	1	14	AGTAATTATTTTTATGTTATTATTATCATTATTATTATTATT
YPL227C	yes	yes	15	10	TGTTATTATTATCATTATTATTATTATTAC
YPL228W	no	no	87	10	TGTAATAATAATAATAATGATAATAATAAC
YPL250C	no	no	5	11	TTTTACCACATCTCTACTTGTTCTCACGACCCC
YPL252C	no	no	15	10	CCCCTCATTTGTGCCCCCAATTTCTCCTGT
YPL265W	yes	yes	72	15	TTTCTCTTTGATCATTTTTCTTTTACCTTTAATAACAATCGTTAT
YPL269W	no	no	35	10	TATATCCTCCCTCTCACCCTCTCCATTCAT
YPR013C	no	no	138	11	GTCACCTTCTTTGTTAGTGTTCTTCCCAGTTTT
YPR020W	no	no	93	11	TATATTCATCTCAATTCTATTTATTTTCTTTTC
YPR028W	yes	yes	30	12	ACTCTCGTTTTTGTTCTCTTTGTTATCTATTCTATT
YPR034W	no	no	60	10	CCCATTTTTCTCAGCGCCGGTAGTAGCTAT
YPR036W-A	no	no	100	10	AGCATTCATTGTCATTCTATCTGCACTTTC
YPR052C	no	no	65	18	ACTTGCTTTATTATCTCTCTCCTTTCTATTCCTCTTTTCTCTACTGCCCTTTTT
YPR052C	no	no	70	17	CTTTATTATCTCTCTCCTTTCTATTCCTCTTTTCTCTACTGCCCTTTTTCT
YPR063C	yes	no	1	10	GCTTATCCTATCCTCTATTTCCGCCCTGCC
YPR065W	no	no	1	11	TTTTTTTTTTCCATTTCTTCTTTCCGTTATATT
YPR097W	no	no	1	11	GCCCTTTCTAGTATCTCCTTTATTCGTTTTTAT
YPR113W	no	yes	9	13	GTTTCTTACTTTTTTTCTCCTTTTAATTGCGCTAATCTT
YPR125W	no	yes	38	10	CTCTCCGCTACTCTCGCCAACATTCTTTTT
YPR149W	yes	yes	249	20	ACTAATATTATTATTATTATTATTATTATTATCATTCACCCCGCTTTCTTTTATTATAAT
YPR149W	yes	yes	254	10	TATTATTATTATTATTATTATTATTATCAT
YPR156C	yes	yes	158	12	TTCTTTCTCTATTGTTCTTTTATCTATTGCTATCCT
YPR159W	yes	yes	28	10	GCCCTCGGCTTTAATTATTACCATGGTCAT
YPR163C	no	no	40	14	TTTGCTTTTTTTCTTTCTTGTTTTTCTACTCTCCTTTCTACC
YPR165W	no	no	44	10	CCCTTTTTCAATCCCATTCCTTTTCTCATT
YPR165W	no	no	83	13	TATGCCTTTTTTTGTTATTTTAGCTCTAACTATAGCTAC
YPR181C	no	no	183	11	TCTAATTTCTTTTCTAACTTTTTTATTACCATT
