# Supplementary material for: A secretion-enhancing cis regulatory targeting element (SECReTE) involved in mRNA localization and protein synthesis
Source: PLoS Genet. 2019 Jul 1;15(7):e1008248. doi: 10.1371/journal.pgen.1008248 (PMC6625729; doi:10.1371/journal.pgen.1008248)
Supplement: S4 Table — SECReTE10 and above motifs were identified for each human (H. sapiens) gene and are listed in the spread sheets by position in the coding region (CDS) or untranslated regions (UTRs; 3’UTR and 5’UTR). The consensus CDS (CCDS) name for each gene is listed, along with the Uniprot and general gene nomenclature names. CDS—SECReTE length (# triplet nucleotide repetitions), position (frame), location in CDS, motif sequence, and whether the gene is a secretome protein bearing a transmembrane domain (TMD)-containing region is listed. 5’UTR—SECReTE length (# triplet nucleotide repetitions), location in 5’UTR, motif sequence, and whether the gene encodes a secretome protein bearing a transmembrane domain (TMD is listed. 3’UTR—SECReTE length (# triplet nucleotide repetitions), location in 3’UTR, motif sequence, and whether the gene encodes a secretome protein bearing a transmembrane domain (TMD) is listed. (XLSX) [file pgen.1008248.s004.xlsx]

## Sheet: CDS
CCDS_Name	Uniprot	Gene Name	Secretome	With TMD	SECReTE codon position	Start location (base)	# repetitions	SECReTE10 sequence
CCDS12976.1	P04217	A1BG	yes	no	NNY	1099	10	GCTGACTCCGCCAACTACAGCTGCGTCTAC
CCDS12976.1	P04217	A1BG	yes	no	NYN	610	10	CTCGCTGCACCACCACCGCCTGTGCTGATG
CCDS7242.1	Q9NQ94	A1CF	no	no	NNY	1600	10	GCTACTGCTGCTGCTGCTGCTACTGCTTTC
CCDS7242.1	Q9NQ94	A1CF	no	no	NYN	1594	13	ACCATGGCTACTGCTGCTGCTGCTGCTACTGCTTTCCCA
CCDS14041.1	Q9NPC4	A4GALT	yes	yes	NYN	184	10	CCCACCTTGACACCCCCCACCCCACCCTCC
CCDS3097.1	Q9UNA3	A4GNT	yes	yes	NYN	19	10	CTCTCCCTGTCAGTCACCTTGCTGCTTGTC
CCDS8856.1	Q9NRG9	AAAS	no	no	NYN	904	10	ATCCTGGCTACCACTCCTTCAGCTGTCTTT
CCDS8856.1	Q9NRG9	AAAS	no	no	YNN	1612	10	CTGCCCCACTCCCCACATTCCCACCTCTAA
CCDS3161.2	Q6P093	AADACL2	yes	no	NNY	31	10	CTTTGTGTTCTTTTTGTCTCTCATTTTTAC
CCDS30590.1	Q5VUY2	AADACL4	yes	yes	NNY	460	10	CTTCCTGACCACCATTCCCCTGCCCTTTTC
CCDS30590.1	Q5VUY2	AADACL4	yes	yes	NYN	16	12	CTAGTGCTACTCTTGGCATTGCCCATCTTTTTCCTG
CCDS30590.1	Q5VUY2	AADACL4	yes	yes	YNN	682	10	TTCTGTTTGCAGTTGCCATCCTTTCAGCAG
CCDS3814.1	Q8N5Z0	AADAT	no	no	NNY	457	10	GGCTGCAACATTATTAATGTTGCCAGTGAT
CCDS33378.1	Q13685	AAMP	no	no	NNY	412	10	ACTTGTGCTGGTTTCAGCCATGACTCCACT
CCDS32474.1	P49588	AARS	no	no	NNY	766	12	TCCAACTATGACACTGACCTTTTTGTCCCTTACTTT
CCDS3504.1	Q4L235	AASDH	no	no	NNY	3073	10	TTTGCTTTCCATAACTACAATGGCAGCAAT
CCDS3504.1	Q4L235	AASDH	no	no	NNY	2977	13	TTTTTTGGTTCCCATGATTGCTTTATCTACTGTTGTAAC
CCDS3504.1	Q4L235	AASDH	no	no	NYN	907	10	TCAACTGTTTTGTCAGCCACTACTTCTCTT
CCDS3504.1	Q4L235	AASDH	no	no	NYN	769	10	GCCTCTCTGCTTATTGTACCAACTTCCGTC
CCDS3504.1	Q4L235	AASDH	no	no	NYN	2305	10	GCTTCACCGCTGGTTGTAATACCCACTTTT
CCDS3504.1	Q4L235	AASDH	no	no	NYN	697	10	GTTTTGTTTCTGGCTTCACCTCTGACCTTC
CCDS3504.1	Q4L235	AASDH	no	no	YNN	2815	12	CCACTCTTCTCTTCCCCACAATGTTGCTCACAGTAT
CCDS31664.1	Q9NRN7	AASDHPPT	no	no	NYN	829	10	TTAATGTCATCTGCCGTTCCCATGACACCT
CCDS45807.1	Q6ZMQ8	AATK	yes	no	NNY	1615	15	CCCGCCGCCGGCCACGACCCTGACTGCGCCGGCTGCGCCCCCAGT
CCDS45807.1	Q6ZMQ8	AATK	yes	no	NNY	1681	10	GACGACGACTCTGACGGCAGCACCGCCGCC
CCDS45807.1	Q6ZMQ8	AATK	yes	no	NNY	10	10	TCCTTCTTCAACCCCAGCTTCGCCTTCAGC
CCDS45807.1	Q6ZMQ8	AATK	yes	no	NNY	3697	12	TCCTTCTTCGACGACGTCACCGTCTACCTCTTTGAC
CCDS45807.1	Q6ZMQ8	AATK	yes	no	NYN	3955	17	CCGGCCGCACCCGCCCCGGCTGCGCCCACGCCCACGCCCGCTCCCTTCTCG
CCDS45807.1	Q6ZMQ8	AATK	yes	no	NYN	2380	10	CTGCCCCTTCCTTCCGTCCCCTCCCCATCC
CCDS45807.1	Q6ZMQ8	AATK	yes	no	NYN	85	12	CCATCCTCCCTCGCCGTGGTGGCTGTGTCTTTCTCC
CCDS45807.1	Q6ZMQ8	AATK	yes	no	NYN	1321	10	CTCGCCGCTGCCTCGTCCTTCCCGCTGCTG
CCDS45807.1	Q6ZMQ8	AATK	yes	no	NYN	124	10	CTCTTCGCCGTCATCGTCCTCATGCTGGCC
CCDS45807.1	Q6ZMQ8	AATK	yes	no	YNN	1807	11	CCGCTCTGCCCCTCACGCTCTCCCTCGCCCTCG
CCDS10534.1	P80404	ABAT	no	no	NNY	604	12	GCCCCTGGCTGCCCCGACTACAGCATCCTCTCCTTC
CCDS10534.1	P80404	ABAT	no	no	NNY	1309	12	GGCACCTTTTGCTCCTTCGATACTCCCGATGATTCC
CCDS6762.1	O95477	ABCA1	yes	yes	NNY	3529	11	ACCATCGATGTCTCTGCTATCTCCAACCTCATC
CCDS6762.1	O95477	ABCA1	yes	yes	NNY	217	12	ATTATCTGTAATGCCAACAACCCCTGTTTCCGTTAC
CCDS6762.1	O95477	ABCA1	yes	yes	NNY	1867	10	CCCTATCCCTGTTACGTTGATGACATCTTT
CCDS6762.1	O95477	ABCA1	yes	yes	NYN	2149	15	GTGGTGTTTGTCTTCCTGTCCGTGTTTGCTGTGGTGACAATCCTG
CCDS6762.1	O95477	ABCA1	yes	yes	NYN	5131	12	GTTGTCCCTGCCACACTGGTCATTATCATCTTCATC
CCDS6762.1	O95477	ABCA1	yes	yes	NYN	94	11	CCTCTATTTATCTTCCTGATCCTGATCTCTGTT
CCDS6762.1	O95477	ABCA1	yes	yes	NYN	5581	10	GTGGTGTTCTTCCTCATTACTGTTCTGATC
CCDS6762.1	O95477	ABCA1	yes	yes	NYN	2461	10	CTCACCACTTCGGTCTCCATGATGCTGTTT
CCDS6762.1	O95477	ABCA1	yes	yes	NYN	5203	10	CTGCCTGTGCTAGCCCTTCTACTTTTGCTG
CCDS6762.1	O95477	ABCA1	yes	yes	NYN	4981	10	GTCATCTTTGCAATGTCCTTCGTCCCAGCC
CCDS6762.1	O95477	ABCA1	yes	yes	YNN	6526	12	CTACAATACCAGCTTCCATCTTCATTATCTTCTCTG
CCDS11684.1	Q8WWZ4	ABCA10	yes	yes	NNY	817	10	AGTCTTCTTAGCCCTTTTGCCTTCACTGCT
CCDS11684.1	Q8WWZ4	ABCA10	yes	yes	NYN	925	10	ATGATAGCCACTTTTTTCATTTTGGCATTT
CCDS11684.1	Q8WWZ4	ABCA10	yes	yes	NYN	3229	10	ATGATTTTCATACCTTCCTTCACTTTGCTG
CCDS11684.1	Q8WWZ4	ABCA10	yes	yes	NYN	664	10	CTTTCTTTGATAGCATTGGCTTTCCTCATG
CCDS11684.1	Q8WWZ4	ABCA10	yes	yes	NYN	559	20	TTCATCTTCATTATGTCCATTTTTATGGCTCTGGTCATAACATCAATCCCAATTGTATTT
CCDS33372.1	Q86UK0	ABCA12	no	yes	NNY	3484	13	AGCTATCTTATCAGTGTCTTCTTCAACAACACCAACATT
CCDS33372.1	Q86UK0	ABCA12	no	yes	NNY	1807	10	CATTCCTGTGATACTAATATCACCACTCCC
CCDS33372.1	Q86UK0	ABCA12	no	yes	NNY	5518	10	CCCATCACTAATTTTGGTGTTTGCTCCTGC
CCDS33372.1	Q86UK0	ABCA12	no	yes	NNY	3775	10	GCTGACTCTTTCATTTATTTCCTTATTGCT
CCDS33372.1	Q86UK0	ABCA12	no	yes	NNY	5986	13	GGCTACTCTGTCACCACCGCCAGCTTTGTCACCTATGTT
CCDS33372.1	Q86UK0	ABCA12	no	yes	NNY	5251	11	GTTATCCTCCCCATCGTCTTTGTTACCACTGCC
CCDS33372.1	Q86UK0	ABCA12	no	yes	NYN	3361	13	TTTTTACTGGTTACCATCGTGATCCTCATCATTATACTC
CCDS33372.1	Q86UK0	ABCA12	no	yes	NYN	3550	13	ATCATTGCCTTCTTTCCATTTATTGTTCTGGTTACAGTG
CCDS33372.1	Q86UK0	ABCA12	no	yes	NYN	97	11	CCAGTCATTATTTTCATAATTTTGGCTATTACT
CCDS33372.1	Q86UK0	ABCA12	no	yes	NYN	5251	12	GTTATCCTCCCCATCGTCTTTGTTACCACTGCCATG
CCDS47584.1	Q86UQ4	ABCA13	yes	yes	NNY	10930	11	CACAGCAATACCTTTATTGTTTTCCTCTTTCTC
CCDS47584.1	Q86UQ4	ABCA13	yes	yes	NNY	2236	15	CCTAATCTTTTTGACTCCTCCATTGTTCCCAGTTTCCACAGCCTC
CCDS47584.1	Q86UQ4	ABCA13	yes	yes	NNY	6535	10	GGCAATTTTGATGTTGCCTTTCTTACCCAT
CCDS47584.1	Q86UQ4	ABCA13	yes	yes	NYN	12688	12	CTGCTGCTGCCAGTCCTCTTCGTGGCCTTGGCCATG
CCDS47584.1	Q86UQ4	ABCA13	yes	yes	NYN	13606	11	TTGGCAGCCACGGCCCTCCTGCTGTCACTTTTC
CCDS47584.1	Q86UQ4	ABCA13	yes	yes	NYN	10708	10	TTCTTTTTTCCACTGATAATGATGCTGACG
CCDS47584.1	Q86UQ4	ABCA13	yes	yes	YNN	5179	10	CATCTGCTGCAGCTCTCACGCCTGTTTCCT
CCDS10466.1	Q99758	ABCA3	yes	yes	NNY	238	11	CTTGCCTACATCCCTTCTCACAGTGACGCTGCC
CCDS10466.1	Q99758	ABCA3	yes	yes	NNY	1135	13	GGCTTCCTCTACTTCTTCACCTACATCCCCTACTTCTTC
CCDS10466.1	Q99758	ABCA3	yes	yes	NNY	1054	11	TGCTTCGCCATCTCTACCATCTCCTTCAGCTTC
CCDS10466.1	Q99758	ABCA3	yes	yes	NNY	934	11	TTCTTCCTCTTCCTCCTCATCGCCGCCTCCTTC
CCDS10466.1	Q99758	ABCA3	yes	yes	NYN	3664	10	ATCGCCACCTTCCTGATGGTCACCATCATG
CCDS10466.1	Q99758	ABCA3	yes	yes	NYN	193	10	CTGCCTCTGTTCTTCACCTTCCCTCCGCCA
CCDS10466.1	Q99758	ABCA3	yes	yes	NYN	925	19	TTCCTCTTGTTCTTCCTCTTCCTCCTCATCGCCGCCTCCTTCATGACCCTGCTCTTC
CCDS10466.1	Q99758	ABCA3	yes	yes	YNN	922	10	TGGTTCCTCTTGTTCTTCCTCTTCCTCCTC
CCDS10466.1	Q99758	ABCA3	yes	yes	YNN	778	10	CAGTACCAGCTGCCCCTGCTGCTGCTGCTC
CCDS747.1	P78363	ABCA4	yes	yes	NNY	2287	11	GCCTGTAGTGGTGTCATCTATTTCACCCTCTAC
CCDS747.1	P78363	ABCA4	yes	yes	NNY	5401	12	TTCATCGGCATCAACAGCAGTGCTATTACCTTCATC
CCDS747.1	P78363	ABCA4	yes	yes	NYN	2188	18	CCATTCATCCTCTTCCTGTTCTTGTTGGCTTTCTCCACTGCCACCATCATGCTG
CCDS747.1	P78363	ABCA4	yes	yes	NYN	5278	10	CTTCCTGCCCTTGTGGCACTGCTCCTGCTG
CCDS747.1	P78363	ABCA4	yes	yes	NYN	5056	10	GTGATTTTCTCCATGTCCTTCGTCCCAGCC
CCDS747.1	P78363	ABCA4	yes	yes	NYN	4129	21	ATCGTGCTCCCGGCTACCTTTGTGTTTTTGGCTCTGATGCTTTCTATTGTTATCCCTCCTTTT
CCDS11685.1	Q8WWZ7	ABCA5	yes	yes	NNY	2953	10	AATATCATTAGTAACTACTATCTTTATCAT
CCDS11685.1	Q8WWZ7	ABCA5	yes	yes	NNY	3490	11	ACTATTCTTCATTATGCCTTTTGTATCATCATT
CCDS11685.1	Q8WWZ7	ABCA5	yes	yes	NNY	1072	10	CTTTTCAGTCCTTTCTGTCACTGTACTTTT
CCDS11685.1	Q8WWZ7	ABCA5	yes	yes	NYN	2590	12	TCAGTGTTGCTTCTGCTTTTAATTTTTTTCACAGTT
CCDS11685.1	Q8WWZ7	ABCA5	yes	yes	NYN	922	14	TTATCATCTGTATTTTTTGCTTTAATGCTGACACCTCTTTTT
CCDS11685.1	Q8WWZ7	ABCA5	yes	yes	NYN	3220	12	ATCCCCTTATTTTTTATCATTCTTATTTTGATGCTA
CCDS11685.1	Q8WWZ7	ABCA5	yes	yes	NYN	1183	11	CCTCTAATTATTACAATTATCATGCTCACACTT
CCDS11685.1	Q8WWZ7	ABCA5	yes	yes	NYN	817	20	TTAATTTTTCTTATGTCCCTTCTTATGGCAGTCATTGCGACAGCTTCTTTGTTATTTCCT
CCDS11685.1	Q8WWZ7	ABCA5	yes	yes	YNN	109	10	CTTTTTCCACTATTTTTTTTATTTTGGTTA
CCDS11683.1	Q8N139	ABCA6	yes	yes	NNY	1078	10	AATATTTGTAGCCCTTTTGCCTTTACTACT
CCDS11683.1	Q8N139	ABCA6	yes	yes	NNY	808	10	ATCTATGCTGGCTTCATCTTTATTATTTCC
CCDS11683.1	Q8N139	ABCA6	yes	yes	NNY	2173	10	TCCTTCATTACTCATCACATCCCCGATGCT
CCDS11683.1	Q8N139	ABCA6	yes	yes	NYN	3784	10	ACAGCCACTGCTCTGACCACTTCAATCTTA
CCDS11683.1	Q8N139	ABCA6	yes	yes	NYN	3280	10	ATTGTGTTTGCTTTGGTTATAGTTACTCCT
CCDS11683.1	Q8N139	ABCA6	yes	yes	NYN	925	10	TTATCTTTGGTAGCTTTGGTGTTCCTGATG
CCDS11683.1	Q8N139	ABCA6	yes	yes	NYN	820	16	TTCATCTTTATTATTTCCATATTCGTTACAATTATCATAACATTCACC
CCDS11683.1	Q8N139	ABCA6	yes	yes	NYN	889	10	TTCATGGTCATATTTATACTCTTTTTTTTA
CCDS11683.1	Q8N139	ABCA6	yes	yes	NYN	3400	14	TTCTTTTTTGCCTCCACCATCATGTTTTCCATCACTTTAATC
CCDS11683.1	Q8N139	ABCA6	yes	yes	NYN	1183	11	ACAATGATAGCAACTTTTTCTATGTTGCTTTTG
CCDS11683.1	Q8N139	ABCA6	yes	yes	NYN	3460	11	ATATTGATTACCACCATGGTATTGGTTCCTTCA
CCDS11683.1	Q8N139	ABCA6	yes	yes	YNN	673	10	TTATTCTTCTTGCTTCATTTCTCCCCACTT
CCDS12055.1	Q8IZY2	ABCA7	yes	yes	NYN	4846	10	CTGCCTGCTCTCCTGCTGTTGCTACTACTG
CCDS12055.1	Q8IZY2	ABCA7	yes	yes	NYN	1879	15	GTGGTCTTCCTGTTCTTGGCAGCCTTCGCGGTGGCCACGGTGACC
CCDS12055.1	Q8IZY2	ABCA7	yes	yes	NYN	5224	10	CCCCTCTTCCTTCTCTTCACACTACTGCTG
CCDS12055.1	Q8IZY2	ABCA7	yes	yes	NYN	94	11	CCTCTCTTCCTCTTCTTCATCCTGGTGGCTGTT
CCDS12055.1	Q8IZY2	ABCA7	yes	yes	NYN	4624	10	GTGGTCTTTGCCATGTCCTTTGTCCCGGCC
CCDS11680.1	O94911	ABCA8	no	yes	NNY	3493	13	ATTCCTTTCCTTCATTTTATCATTTTTCTTTTTACTCTT
CCDS11680.1	O94911	ABCA8	no	yes	NNY	3421	11	TCTTCTCATCTTCTCTTTTCTTCTCTCTTTTCT
CCDS11680.1	O94911	ABCA8	no	yes	NNY	3202	11	TGTGCTGTTGGTTATTCCTTTTCCCTCATCTTC
CCDS11680.1	O94911	ABCA8	no	yes	NYN	2464	11	GCTCTTTTAGCACTGCTATTAATTCTAATGGCT
CCDS11680.1	O94911	ABCA8	no	yes	NYN	931	10	TTATCTTTGGTAGCTTTGGCTTTCTTAATG
CCDS11680.1	O94911	ABCA8	no	yes	NYN	3475	10	CCATTTCTGGTATTCCTAATTCCTTTCCTT
CCDS11680.1	O94911	ABCA8	no	yes	NYN	3361	15	ATTCCATTTATCTTCACTTTTTTAATACCACCTGCCACAATGATT
CCDS11680.1	O94911	ABCA8	no	yes	NYN	826	13	TTCATCTTCATTATGGCCCTTTTCTTGGCACTTGTTATA
CCDS11680.1	O94911	ABCA8	no	yes	YNN	3409	15	TGTTTGTTCTTATCTTCTCATCTTCTCTTTTCTTCTCTCTTTTCT
CCDS11681.1	Q8IUA7	ABCA9	no	yes	NNY	667	13	ACTGATTTTTTCATTTTCTTTTGCATTATTTCTTTTTCT
CCDS11681.1	Q8IUA7	ABCA9	no	yes	NNY	3625	11	CCTTACCTTCATTTTCTCATTTTTCTTTTCATT
CCDS11681.1	Q8IUA7	ABCA9	no	yes	NNY	205	10	GATAGTTTTAATGATACTAATTATGTTATT
CCDS11681.1	Q8IUA7	ABCA9	no	yes	NNY	382	10	GTCATCTTTACTGATACCTTCTCCTACCAT
CCDS11681.1	Q8IUA7	ABCA9	no	yes	NNY	1087	10	TGTCTTCTTAGCCCCTTTGCCTTCACTGTT
CCDS11681.1	Q8IUA7	ABCA9	no	yes	NYN	3502	10	ACCATGTTAATACCTCCCTTCACATTGATT
CCDS11681.1	Q8IUA7	ABCA9	no	yes	NYN	1192	11	CTCATAATAGCTACTCTTTTCATGTTGGTTTTT
CCDS11681.1	Q8IUA7	ABCA9	no	yes	NYN	934	10	CTGTCTTTGATAACTTTAGCTTTCCTGATG
CCDS11681.1	Q8IUA7	ABCA9	no	yes	NYN	829	13	TTCATCCTTATCATGGCCACTTTAATGGCTCTTATTGTA
CCDS11681.1	Q8IUA7	ABCA9	no	yes	NYN	103	10	CTCTTTTCATTTCTTCTGGTACTGTTTCTG
CCDS11681.1	Q8IUA7	ABCA9	no	yes	NYN	3418	15	TCATTTTTCTTCTTAATTGTGGTCATCTTCTCGATAGTTGCTACT
CCDS11681.1	Q8IUA7	ABCA9	no	yes	NYN	898	10	TTTGTGATGGTCTTCACCCTCTTTCTCCTC
CCDS5608.1	P08183	ABCB1	yes	yes	NNY	1774	12	GTTCGTAATGCTGACGTCATCGCTGGTTTCGATGAT
CCDS5608.1	P08183	ABCB1	yes	yes	NYN	2569	15	CTAACACTGTTACTCTTAGCAATTGTACCCATCATTGCAATAGCA
CCDS5608.1	P08183	ABCB1	yes	yes	NYN	991	10	GTACTCACTGTATTCTTTTCTGTATTAATT
CCDS5608.1	P08183	ABCB1	yes	yes	NYN	2920	10	GTTCTGTTAGTATTTTCAGCTGTTGTCTTT
CCDS1580.1	Q9NRK6	ABCB10	no	yes	NNY	1759	11	AACATTGCTTATGGTGCTGATGACCCTTCCTCT
CCDS1580.1	Q9NRK6	ABCB10	no	yes	NNY	1648	10	ACTATTAGTCTTGATGGCCATGACATCCGT
CCDS1580.1	Q9NRK6	ABCB10	no	yes	NNY	583	10	ATCATTGATGTCATCTATACCAACCCCACT
CCDS1580.1	Q9NRK6	ABCB10	no	yes	NNY	670	12	TGTGGTGCTGCCGCCAATGCCATTCGTGTCTACCTC
CCDS1580.1	Q9NRK6	ABCB10	no	yes	NYN	961	11	GTGGTGCCTCCAGTGTCAATCATTGCTGTAATT
CCDS1580.1	Q9NRK6	ABCB10	no	yes	NYN	547	10	GTTATCTCCATGTCTGCCCCTTTCTTCCTG
CCDS46444.1	O95342	ABCB11	yes	yes	NNY	1444	10	GATGGCCATGACATTCGCTCTCTTAACATT
CCDS46444.1	O95342	ABCB11	yes	yes	NYN	2656	11	GTCACTGTGGCCATGATCATTGCCTTCTCCTTT
CCDS46444.1	O95342	ABCB11	yes	yes	YNN	139	10	TTCTTTCAATTGTTTCGGTTTTCTTCATCA
CCDS2436.1	Q9NP58	ABCB6	no	yes	NNY	2014	18	GACACTGTCCTCTTTAATGACACCATCGCCGACAATATCCGTTACGGCCGTGTC
CCDS2436.1	Q9NP58	ABCB6	no	yes	NNY	1186	11	GCCGACATCATCATTGGCATCATCTACTTCAGC
CCDS2436.1	Q9NP58	ABCB6	no	yes	NNY	1909	11	TTTCGCTTCTACGACATCAGCTCTGGCTGCATC
CCDS9241.1	Q9NP78	ABCB9	yes	yes	NNY	1321	11	ACCAGCGGCAACCTCATCGCCTTCATCATCTAC
CCDS9241.1	Q9NP78	ABCB9	yes	yes	NYN	553	16	GTGGCCTTCCTCGTGGCCGCCTCCTTCTTCCTCATCGTGGCAGCTCTG
CCDS42122.1	P33527	ABCC1	yes	yes	NNY	2914	11	CTCTTCATCTCCTTCCTCAGCATCTTCCTTTTC
CCDS42122.1	P33527	ABCC1	yes	yes	NNY	142	11	GCCTGTTTCCCCTTCTACTTCCTCTATCTCTCC
CCDS42122.1	P33527	ABCC1	yes	yes	NNY	2347	13	TACTCCAACGCTGACATTTACCTCTTCGATGATCCCCTC
CCDS42122.1	P33527	ABCC1	yes	yes	NNY	3295	10	TTCAACGTCATTGGTGCCTGCATCGTTATC
CCDS42122.1	P33527	ABCC1	yes	yes	NNY	508	12	TTTCGTGACATCACTTTCTACGTCTACTTTTCCCTC
CCDS42122.1	P33527	ABCC1	yes	yes	NYN	1408	10	GTGGCGGTGATGGTCCTCATGGTGCCCGTC
CCDS42122.1	P33527	ABCC1	yes	yes	NYN	343	10	ATCACCATGCTGCTTGCTACCTTTTTAATT
CCDS42122.1	P33527	ABCC1	yes	yes	NYN	3316	17	ATCGTTATCCTGCTGGCCACGCCCATCGCCGCCATCATCATCCCGCCCCTT
CCDS42122.1	P33527	ABCC1	yes	yes	NYN	3628	12	ATCGTTCTGTTTGCTGCCCTGTTTGCGGTGATCTCC
CCDS42122.1	P33527	ABCC1	yes	yes	YNN	145	12	TGTTTCCCCTTCTACTTCCTCTATCTCTCCCGACAT
CCDS56430.1	Q5T3U5	ABCC10	yes	yes	NNY	2101	10	GCCTGCGCCCTCAATGATGACCTCAGTATC
CCDS56430.1	Q5T3U5	ABCC10	yes	yes	NNY	1543	13	GTTGTCATCTCCATCGTTATCTTCATCACCTATGTCCTC
CCDS56430.1	Q5T3U5	ABCC10	yes	yes	NYN	208	13	CTTGCAGCTTCCTTCCTGCTTTCCGTCTTCCCGCTGCTA
CCDS56430.1	Q5T3U5	ABCC10	yes	yes	NYN	2650	12	TTGGCCTTAGCCATCCTCTTCTCTCTGCTTCTCATG
CCDS56430.1	Q5T3U5	ABCC10	yes	yes	NYN	1531	14	GCTGCCCTACCGGTTGTCATCTCCATCGTTATCTTCATCACC
CCDS56430.1	Q5T3U5	ABCC10	yes	yes	NYN	397	20	CCCTTGGCCTTGGCCCTGGTAGCCTTGCTGCCAGCTCCAGCCCTAGTGCTGACCGTGTTG
CCDS56430.1	Q5T3U5	ABCC10	yes	yes	NYN	1279	10	CTCATCTTGGCACTGCTGCTGGTACCCGTC
CCDS56430.1	Q5T3U5	ABCC10	yes	yes	YNN	4405	11	CAGCCCCACTCCCTGTTCCAGCAGCTGCTGCAG
CCDS56430.1	Q5T3U5	ABCC10	yes	yes	YNN	3190	11	CTGCCCTGGCTGCTGCTCCTGCTGCCGCCTTTG
CCDS56430.1	Q5T3U5	ABCC10	yes	yes	YNN	2797	11	CTCTTCTCTCCGCAGCTGCTCCTCTTTTCCCCT
CCDS10732.1	Q96J66	ABCC11	yes	yes	NNY	3196	11	GCTTTTGGCATTTCCTCCACCCCCTACTCCTTT
CCDS10732.1	Q96J66	ABCC11	yes	yes	NNY	865	11	GTCATCTGCAGCATTTCTTCCTACTTCATTATT
CCDS10732.1	Q96J66	ABCC11	yes	yes	NYN	2422	15	ATAATTTTCTTCTTCGTGGTGCTGATCGTCTTCTTAACGATCTTC
CCDS10732.1	Q96J66	ABCC11	yes	yes	NYN	3166	12	CTTGTGACCTTGGCTGTTGCCCTGTTCGTGGCTTTT
CCDS10732.1	Q96J66	ABCC11	yes	yes	NYN	1285	10	CTGTCAGTGTTCTTTGTGCCTATTGCAGTC
CCDS10732.1	Q96J66	ABCC11	yes	yes	NYN	4102	14	TCATTGTTCGCAGCCCTCATGGCCACAGCCACTTCTTCACTG
CCDS10732.1	Q96J66	ABCC11	yes	yes	NYN	2821	15	TTCCTGGTCCTGTCCTTAATGGTGATCGCCGTCCTGTTGATTGTC
CCDS10732.1	Q96J66	ABCC11	yes	yes	NYN	1162	13	ATAACCTTGTTCATCATCCCCACAGTGGCCACAGCGGTC
CCDS10732.1	Q96J66	ABCC11	yes	yes	NYN	931	11	CTCCTGGTTTTCCCACTGGCGGTATTCATGACA
CCDS10730.1	Q96J65	ABCC12	no	yes	NNY	3025	14	AGCTGCATCACCTATCACCTCCTCTACTTTAACTGTGCTCTC
CCDS10730.1	Q96J65	ABCC12	no	yes	NYN	3103	12	ATCCTTACCTTCACTGTGGCCTTGTTGGTGACCCTG
CCDS10730.1	Q96J65	ABCC12	no	yes	NYN	2377	14	CTCCTTTCTCTCTTCACTGTGTTCCTCTTCCTCCTGATGATT
CCDS10730.1	Q96J65	ABCC12	no	yes	NYN	1039	17	TCTGCCCTGGCCCCCATCGTGTCCACCATAGCCATCGTGCTGACATTATCC
CCDS10730.1	Q96J65	ABCC12	no	yes	NYN	1165	10	TTTTCCATTGCAATCTTGCCCTTCTCCATC
CCDS10730.1	Q96J65	ABCC12	no	yes	NYN	2800	23	TTTTTTATGGTGGTGTTTATTCTCGTGATCTTGGCTGCTGTGTTTCCTGCTGTCCTTTTAGTCGTGGCC
CCDS10730.1	Q96J65	ABCC12	no	yes	NYN	715	12	CCTTTGCCAGCCACCATCCCGATCCTAATGGTCTTT
CCDS32681.1	O15438	ABCC3	yes	yes	NNY	172	11	CACCATTGTCGTGGCTACATCATCCTCTCCCAC
CCDS32681.1	O15438	ABCC3	yes	yes	NNY	2521	15	CGCAACGGCTCCTTTGCCAACTTTCTCTGCAACTATGCCCCCGAT
CCDS32681.1	O15438	ABCC3	yes	yes	NNY	3271	11	CTCAATTCCTTCTTCAACGCCATCTCCACTCTT
CCDS32681.1	O15438	ABCC3	yes	yes	NNY	499	13	GACCCCTTCCGCTTCACCACCTTCTACATCCACTTTGCC
CCDS32681.1	O15438	ABCC3	yes	yes	NNY	913	13	GCCACCTTCGGCTCCAGCTTCCTCATCAGTGCCTGCTTC
CCDS32681.1	O15438	ABCC3	yes	yes	NNY	298	10	GCCCCTGCCCCTGTTTTCTTTGTCACCCCC
CCDS32681.1	O15438	ABCC3	yes	yes	NYN	1366	10	GTCGCTTTCATGGTCTTGCTGATTCCACTC
CCDS32681.1	O15438	ABCC3	yes	yes	NYN	3322	14	ACGCCGCTCTTCACTGTGGTCATCCTGCCCCTGGCTGTGCTC
CCDS32681.1	O15438	ABCC3	yes	yes	NYN	3289	10	GCCATCTCCACTCTTGTGGTCATCATGGCC
CCDS32681.1	O15438	ABCC3	yes	yes	NYN	3616	11	GTGGTGCTCTTTGCTGCACTATTTGCCGTCATC
CCDS32681.1	O15438	ABCC3	yes	yes	NYN	532	11	TTTGCCCTGGTACTCTCTGCCCTCATCTTGGCC
CCDS32681.1	O15438	ABCC3	yes	yes	NYN	298	13	GCCCCTGCCCCTGTTTTCTTTGTCACCCCCTTGGTGGTG
CCDS32681.1	O15438	ABCC3	yes	yes	NYN	340	10	GTCACCATGCTGCTGGCCACCCTGCTGATA
CCDS32681.1	O15438	ABCC3	yes	yes	NYN	3244	10	GTTCTGGCCCCTGTCATCCTCATGCTGCTC
CCDS32681.1	O15438	ABCC3	yes	yes	NYN	3070	12	TTCTTGGTGATGCTGGCAGCCATGGCCATGGCAGCG
CCDS32681.1	O15438	ABCC3	yes	yes	YNN	145	13	CTGCCCTGCTACTTGCTCTACCTGCGGCACCATTGTCGT
CCDS32681.1	O15438	ABCC3	yes	yes	YNN	640	10	TTTCTCTCCCGCCTGTTTTTCTGGTGGTTC
CCDS9474.1	O15439	ABCC4	yes	yes	NYN	721	10	ATGGCAGTTCTAATCATTCTCCTGCCCTTG
CCDS9474.1	O15439	ABCC4	yes	yes	NYN	1087	11	CTGACGGTTACCCTCTTCTTCCCCTCAGCCATT
CCDS9474.1	O15439	ABCC4	yes	yes	NYN	2557	10	GTGGTCTCTGTGGCTGTGGCCGTGATTCCT
CCDS43176.1	O15440	ABCC5	yes	yes	NNY	2320	10	AATGGTGACTATGCTACCATTTTTAATAAC
CCDS43176.1	O15440	ABCC5	yes	yes	NNY	3307	10	GACCTCATCAGCATCGCCCTCATCACCACC
CCDS43176.1	O15440	ABCC5	yes	yes	NYN	2566	13	CCCTTGGCATTCCTGGTTATTATGGCCCTTTTCATGCTG
CCDS43176.1	O15440	ABCC5	yes	yes	NYN	2755	10	GCCCTCTCCATGGCAGTCATGCTGATCCTG
CCDS31437.1	Q09428	ABCC8	yes	yes	NNY	4201	10	CACATCATCATTGATGGCATTGACATCGCC
CCDS31437.1	Q09428	ABCC8	yes	yes	NNY	118	10	CTCTTCATCACCTTCCCCATCCTCTTCATT
CCDS31437.1	Q09428	ABCC8	yes	yes	NNY	3691	10	GACTCCAACAACATTGCTTCCCTCTTCCTC
CCDS31437.1	Q09428	ABCC8	yes	yes	NNY	1603	11	GCCTTTGCCATCTATACCTCCATCTCCATTTTC
CCDS31437.1	Q09428	ABCC8	yes	yes	NNY	1726	10	GCCTTTGCCTCCCTCTCCCTCTTCCATATC
CCDS31437.1	Q09428	ABCC8	yes	yes	NYN	1390	10	GCAGCTGTCATCATTCTACTGGCTCCTGTC
CCDS31437.1	Q09428	ABCC8	yes	yes	NYN	1642	13	ACGGCCATCCCCATTGCAGCTGTCCTCATAACTTTCGTG
CCDS31437.1	Q09428	ABCC8	yes	yes	NYN	3025	10	ATCCTGCTCCTGTCGTTGCTGGTCTTCTCA
CCDS31437.1	Q09428	ABCC8	yes	yes	NYN	1069	12	GTCTTAGCTGTGCTTCTGTTCCTTGCCCTCCTACTG
CCDS31437.1	Q09428	ABCC8	yes	yes	NYN	109	13	GTCTTCCTACTCTTCATCACCTTCCCCATCCTCTTCATT
CCDS31437.1	Q09428	ABCC8	yes	yes	NYN	1711	13	TTCTCGCCCTCCGTGGCCTTTGCCTCCCTCTCCCTCTTC
CCDS31437.1	Q09428	ABCC8	yes	yes	NYN	226	11	ATCCTGACCTTCATGCTGCTCTTCGTCCTGGTG
CCDS31437.1	Q09428	ABCC8	yes	yes	NYN	334	11	ATGGCGTTCATGGCTGCTGTCACCTCCGTGGTC
CCDS31437.1	Q09428	ABCC8	yes	yes	NYN	1753	10	ATCTTGGTCACACCGCTGTTCCTGCTGTCC
CCDS31437.1	Q09428	ABCC8	yes	yes	NYN	3475	15	GTCACACCTGTGTTCCTCGTGGCCCTCTTGCCCCTGGCCATCGTG
CCDS31437.1	Q09428	ABCC8	yes	yes	NYN	3772	11	GTGGTGCTCATCGCAGCGGTGACCTCCATCTCC
CCDS14728.1	P33897	ABCD1	no	no	NNY	412	16	CTCCTCATCGCCCTCCCTGCTACCTTCGTCAACAGTGCCATCCGTTAC
CCDS14728.1	P33897	ABCD1	no	no	NNY	1042	10	GCTGTCCCCATCATCACTGCCACTGGCTAC
CCDS14728.1	P33897	ABCD1	no	no	NYN	1030	12	CTGCTCATGGTGGCTGTCCCCATCATCACTGCCACT
CCDS14728.1	P33897	ABCD1	no	no	NYN	412	10	CTCCTCATCGCCCTCCCTGCTACCTTCGTC
CCDS14728.1	P33897	ABCD1	no	no	YNN	211	15	TTCCTGCAGCGGCTCCTGTGGCTCCTGCGGCTGCTGTTCCCCCGG
CCDS8734.1	Q9UBJ2	ABCD2	no	no	NNY	457	10	ATTGCCATCCCTGCTACCTTCGTCAACAGT
CCDS8734.1	Q9UBJ2	ABCD2	no	no	NYN	1069	12	CTAATTATGGTGGCTATACCTATTATCACTGCAACT
CCDS8734.1	Q9UBJ2	ABCD2	no	no	NYN	451	10	CTTATGATTGCCATCCCTGCTACCTTCGTC
CCDS749.1	P28288	ABCD3	no	yes	NYN	385	11	TTCATCGCTGCCATGCCTCTTATCTCTCTGGTT
CCDS749.1	P28288	ABCD3	no	yes	NYN	256	10	TTGGTACTTATTGCTGTTATGCTGGTGTCT
CCDS9828.1	O14678	ABCD4	yes	yes	NYN	241	12	ACTCTGACATTCCTGGCTGTCATGCTCATTGTTCTG
CCDS34071.1	P61221	ABCE1	no	no	NNY	157	10	ACTCTTTGTATTGGTTGTGGTATCTGTATT
CCDS34380.1	Q8NE71	ABCF1	no	no	NNY	1534	12	GATGATGTCTGCACTGATATCATCCACCTCGATGCC
CCDS34380.1	Q8NE71	ABCF1	no	no	YNN	190	10	CAGCAGCAGCAGCAACAGCAACAGCAGCAA
CCDS13682.1	P45844	ABCG1	no	yes	NNY	1969	14	ATTTTCTTCATCTCCCTCCGCCTCATTGCCTATTTTGTCCTC
CCDS13682.1	P45844	ABCG1	no	yes	NNY	1177	10	GGCTGCCACAGCTTCTCTGCCAGCTGCCTC
CCDS13682.1	P45844	ABCG1	no	yes	NYN	1708	11	CCAGTGACAGCCATCCCGGTGCTCCTGTTCTCG
CCDS13682.1	P45844	ABCG1	no	yes	NYN	1369	23	TTCCTCTTCTTCTCCATGCTGTTCCTCATGTTCGCGGCCCTCATGCCTACTGTTCTGACATTTCCCCTG
CCDS3628.1	Q9UNQ0	ABCG2	no	yes	NYN	1513	13	GCCTTCTTCGTTATGATGTTTACCCTTATGATGGTGGCT
CCDS3628.1	Q9UNQ0	ABCG2	no	yes	NYN	1597	11	GTGGTTTCTGTAGCAACACTTCTCATGACCATC
CCDS8415.1	Q9H172	ABCG4	yes	yes	NNY	1258	11	GTCTTCAACAACACCGGCTGCCTCTTCTTCTCC
CCDS8415.1	Q9H172	ABCG4	yes	yes	NYN	1615	11	CCAGTTACCGCCATCCCTGTCCTCTTGTTCTCC
CCDS8415.1	Q9H172	ABCG4	yes	yes	NYN	1279	22	CTCTTCTTCTCCATGCTGTTCCTCATGTTCGCCGCCCTCATGCCAACTGTGCTCACCTTCCCCTTA
CCDS8415.1	Q9H172	ABCG4	yes	yes	NYN	1507	15	TTCCTGCTCTTCTCAGCCCTGGCCACCGCCACCGCCTTGGTGGCC
CCDS1814.1	Q9H222	ABCG5	yes	yes	NNY	1408	10	CACGTCCTCCCCTTCAGCGTTGTTGCCACC
CCDS1814.1	Q9H222	ABCG5	yes	yes	NNY	841	12	CTTGATTTCTTCAATGACTGCGGTTACCCTTGTCCT
CCDS1814.1	Q9H222	ABCG5	yes	yes	NNY	463	10	GCCATCCGCCGCGGCAATCCCGGCTCCTTC
CCDS1814.1	Q9H222	ABCG5	yes	yes	NNY	115	12	GGCATCCTCCATGCCTCCTACAGCGTCAGCCACCGC
CCDS1815.1	Q9H221	ABCG8	yes	yes	NNY	1363	10	ATCGGTGCTCTCATCCCTTTCAACGTCATT
CCDS1815.1	Q9H221	ABCG8	yes	yes	NNY	916	16	GCCATCGGCTACCCCTGTCCTCGCTACAGCAATCCTGCTGACTTCTAT
CCDS1815.1	Q9H221	ABCG8	yes	yes	NNY	1675	15	GCCTCCTTCTTCAGCAATGCCCTCTACAACTCCTTCTACCTCGCC
CCDS1815.1	Q9H221	ABCG8	yes	yes	NNY	1912	17	TACCCTCTCTACGCCATCTACCTCATCGTCATTGGCCTCAGCGGTGGCTTC
CCDS1815.1	Q9H221	ABCG8	yes	yes	NYN	1630	13	ATTATGGCCCTGGCCGCCGCGGCCCTGCTCCCCACCTTC
CCDS1815.1	Q9H221	ABCG8	yes	yes	YNN	1573	10	CTCCAGCCCTTCCTGCTGCACTTCCTGCTG
CCDS5558.1	Q8NFV4	ABHD11	no	no	NNY	301	11	GATGCTCGTAACCACGGTGACAGCCCCCACAGC
CCDS32007.1	Q7L211	ABHD13	yes	yes	NYN	127	12	ATTATCTTACTTTTGTTAATATTCATATCAATAGCA
CCDS32007.1	Q7L211	ABHD13	yes	yes	NYN	82	10	ATTTCTCTTTTACCTTTAATAGTGACTTTT
CCDS32602.1	Q6UXT9	ABHD15	yes	yes	NNY	1120	10	CTCTTCCACAGCAACCCCTACTTCTTCCTC
CCDS32602.1	Q6UXT9	ABHD15	yes	yes	NNY	565	11	GTCATCTTCCATCGCCGCGGCCACCACGGTTGC
CCDS32602.1	Q6UXT9	ABHD15	yes	yes	NYN	16	13	GCCGCCCTCGCGCTCATCTTGGCCGTGCTCGCCCTTCTC
CCDS4713.1	O95870	ABHD16A	yes	yes	NNY	205	13	TCCATCTCTTATTACTCCTCTCCCTTCGCCTTCTTCTAC
CCDS13539.1	Q9H3Z7	ABHD16B	no	no	NNY	607	10	AACCACCCCGGCTTCGGCAGCAGCACTGGC
CCDS45902.1	Q96GS6	ABHD17A	yes	no	NNY	682	10	ACCTACTGCTTCGACGCCTTCCCTAACATC
CCDS45902.1	Q96GS6	ABHD17A	yes	no	NNY	403	19	GGCTCCCGCCTCCACTGCAACATCTTCTCCTACGACTACTCCGGCTACGGTGCCAGC
CCDS45902.1	Q96GS6	ABHD17A	yes	no	YNN	25	11	CTCTGCTGCCTCTTCTGCTGCCCGCCCTGCCCC
CCDS45323.1	Q6PCB6	ABHD17C	no	no	NNY	748	10	TACTGCTTTGATGCTTTCCCCAGCATTGAC
CCDS45323.1	Q6PCB6	ABHD17C	no	no	NNY	445	20	TGCAGCTTCTACATTGGCCTCGGCTCCCGCATCAACTGCAACATCTTCTCCTACGACTAC
CCDS45323.1	Q6PCB6	ABHD17C	no	no	YNN	46	11	CTGTGCTGGCTCTTCTGCTGCCCGCCCTGCCCG
CCDS32802.1	Q8WU67	ABHD3	yes	yes	NNY	115	10	GGCTTCAGCGTCGCTTATGCCTTCTACTAC
CCDS32802.1	Q8WU67	ABHD3	yes	yes	NYN	709	11	ACGCCTTTGATGGCAGCTGCAACTTTTTCCGTT
CCDS2887.1	Q9BV23	ABHD6	no	yes	NNY	691	13	GGCCTTGTCGATGTCCGCATCCCTCATAACAACTTCTAC
CCDS2887.1	Q9BV23	ABHD6	no	yes	NYN	43	15	ACGCTGGCCATCCCAATCCTGGCATTTGTGGCTTCATTTCTTCTG
CCDS12355.1	Q96I13	ABHD8	no	no	NNY	742	11	CTCATTGGCCATTCCTACGGTGTCTCTTTCTGC
CCDS12355.1	Q96I13	ABHD8	no	no	NNY	532	10	CTCTTTTTCATCCATGGTGTCGGCGGTTCC
CCDS12355.1	Q96I13	ABHD8	no	no	NYN	151	15	CCCGCCCCAGCCGCTGCCCCACCTCCACCATCATCCGCATCCTCG
CCDS46880.1	Q7Z7G0	ABI3BP	yes	yes	NNY	2425	12	CCTGACAACAGTCCCTGCTCCATTACTGACTCTGTC
CCDS35166.1	P00519	ABL1	no	no	NNY	2143	10	CGCTCTTGCTCCGCCTCCTGCGTTCCCCAT
CCDS35166.1	P00519	ABL1	no	no	NYN	2689	11	CCTGCCCCGCCGCCCCCACCAGCAGCCTCTGCA
CCDS35166.1	P00519	ABL1	no	no	NYN	2932	16	CCAGCCCCCGTTCCCTCCACGTTGCCATCAGCATCCTCGGCCCTGGCA
CCDS35166.1	P00519	ABL1	no	no	NYN	2989	12	CCGTCTTCCACCGCCTTCATCCCTCTCATATCAACC
CCDS7590.1	O14639	ABLIM1	yes	no	NNY	658	10	ACCACCTTCTCCAGCAATTGTGCCGGCTGC
CCDS7590.1	O14639	ABLIM1	yes	no	NNY	526	12	ACCTACCATCCCAATTGCTTTGCTTGTACTATCTGC
CCDS4294.1	O94929	ABLIM3	no	no	YNN	1171	11	TTCTCCCGCTCACCTCACCACTACTACCGCTCT
CCDS4616.1	Q9ULW3	ABT1	no	no	NNY	181	10	CACGTCCGCAACCTTCTCAGCGCCTATGGC
CCDS3045.1	Q969K4	ABTB1	no	no	NNY	781	16	CCCTTCCCTTGTCCTGACGGCTTCAACAGCTGCCCTGACATCTGCTTC
CCDS3045.1	Q969K4	ABTB1	no	no	NNY	862	10	GCCTTTTTCTGTGGCCGCAGTGACTACTTC
CCDS2673.1	P09110	ACAA1	no	no	NYN	190	10	CTTCTCTCGGCAGTCATGACCGCGGTTCTC
CCDS11939.1	P42765	ACAA2	no	no	NNY	574	10	GCTGCTAATGATGCTGGCTACTTTAATGAT
CCDS31898.1	O00763	ACACB	no	yes	NNY	4915	10	ACCACCACCGGCAGTGCCGTTCCCATCCGC
CCDS31898.1	O00763	ACACB	no	yes	NNY	5365	11	ATCGTCATCGGCAATGACATCACCTTTCGCATT
CCDS31898.1	O00763	ACACB	no	yes	NNY	4756	11	CGCACCGACTGCAACCACATCTTCCTCAACTTC
CCDS31898.1	O00763	ACACB	no	yes	NYN	1600	11	GCACCGGCCACCATCGCCCCGCTGGCCATATTC
CCDS31898.1	O00763	ACACB	no	yes	YNN	6973	11	TTCCTGTATTGGCGTCTGCGCCGCCTCCTCCTG
CCDS2389.1	P28330	ACADL	no	no	NNY	667	11	GCTCCCTCCCCTGCCCATGGTATTAGCCTTTTT
CCDS7634.1	P45954	ACADSB	no	no	NYN	346	10	GCTTCATTTTTATCCACTGTGCTCGTGATA
CCDS11101.1	Q15027	ACAP1	no	no	NNY	148	16	CGCCATTACCTTGCTGCCAGCCGCGCCTTCGTTGTCGGCATTTGTGAC
CCDS11101.1	Q15027	ACAP1	no	no	NNY	1291	11	GCCAGCATCAACCTTGGTGTCACCCTCTGCATT
CCDS11101.1	Q15027	ACAP1	no	no	NNY	2134	10	TATCTTGACATCTTCCGCGACTTCTCCCTC
CCDS33924.1	Q15057	ACAP2	no	no	NNY	1219	12	TGTATCCCTGGCAATGCCAGCTGTTGTGACTGTGGC
CCDS19.2	Q96P50	ACAP3	no	no	NNY	1621	12	CCCCACAGCTCTCCCCGCGCTCCCACTGCCCGCCGC
CCDS5268.1	Q9BWD1	ACAT2	no	no	NYN	967	10	GCCTTTGCAGCTGTCTCTGCTGCAATAGTT
CCDS1551.1	Q9H3P7	ACBD3	no	no	NYN	1093	10	TCTCTTCCAGTAATAGCAGCTCCATCCATG
CCDS1551.1	Q9H3P7	ACBD3	no	no	NYN	94	14	GCCCCGCTGCTGCCGCCACCGCTGCCACCGCCCTCGCCACCT
CCDS1551.1	Q9H3P7	ACBD3	no	no	YNN	97	13	CCGCTGCTGCCGCCACCGCTGCCACCGCCCTCGCCACCT
CCDS7907.1	Q96QU6	ACCS	no	no	NNY	1039	11	GCTTCCCTCTGCCGCTACCACGGCCTCAGTGGC
CCDS7907.1	Q96QU6	ACCS	no	no	NYN	511	11	GCCTCGCTCTTCTCTGCTCTGGCCACGGTGCTG
CCDS41636.1	Q4AC99	ACCSL	no	no	NNY	1255	13	AGTGCCTTTGGCTACCTCCACAGTATTTCTGGCATCACC
CCDS41636.1	Q4AC99	ACCSL	no	no	NNY	1417	12	ATCCCTTTTCACAACCGCAGCTCTGGCCTCTATGTC
CCDS41636.1	Q4AC99	ACCSL	no	no	NNY	1186	11	GATTTTGGCATCTCTGGCTTCCGCTTTGGTGCT
CCDS41636.1	Q4AC99	ACCSL	no	no	NNY	784	14	GTCCCTGCTCCCTTCTATGGTGGCTTTGCCTTTAGCTCCCGC
CCDS42181.1	Q96AP0	ACD	no	no	NYN	1039	13	CTATCTCTGACCCTCATAGCCTCTCCTCCTTCCTCACCC
CCDS42181.1	Q96AP0	ACD	no	no	NYN	1144	10	CTTCTGCCTGCCCTGTCCTTGGCTGCTCCA
CCDS11637.1	P12821	ACE	yes	yes	NNY	3178	11	ATCGCCTTTATCCCCTTCAGCTACCTCGTCGAT
CCDS11637.1	P12821	ACE	yes	yes	NNY	1444	10	CGTACCCCCCCTTCCCGCTACAACTTCGAC
CCDS11637.1	P12821	ACE	yes	yes	NNY	3838	10	CTCTTCAGCATCCGCCACCGCAGCCTCCAC
CCDS11637.1	P12821	ACE	yes	yes	NYN	2680	11	TTGGTGGTGCCCTTCCCTTCAGCCCCCTCGATG
CCDS11637.1	P12821	ACE	yes	yes	NYN	34	13	CTGCTGCTGCCGCTGCCGCTGCTGTTGCTGCTGCCGCCG
CCDS12161.1	Q8TDN7	ACER1	yes	yes	NNY	421	10	GTCAACGCCTACGCCCTCAACAGCATTGCC
CCDS8247.1	Q9NUN7	ACER3	yes	yes	NNY	670	12	ACTGGCCTTGGTTCCTATCTTCACATCCTTTTCAGT
CCDS2706.1	O00590	ACKR2	yes	yes	NNY	361	17	AGCACTCTTTATACTATTAACTTTTACAGTGGCATCTTTTTCATTAGCTGC
CCDS2706.1	O00590	ACKR2	yes	yes	NNY	895	12	AGCATCGCCTTCCTTCACTGCTGCTTTTCCCCCATC
CCDS2706.1	O00590	ACKR2	yes	yes	NNY	679	10	ATCTTCTTCTACTCCCGTATTGGTTGTGTC
CCDS2706.1	O00590	ACKR2	yes	yes	NYN	751	12	ATAGCTGCAGCCTTGGTGGTGGCCTTCTTCGTGCTA
CCDS2706.1	O00590	ACKR2	yes	yes	NYN	655	11	TTTCTCCTTCCACTCCTTGCCATGATCTTCTTC
CCDS2516.1	P25106	ACKR3	yes	yes	NNY	361	15	CACCTCATCTTCTCCATCAACCTCTTCGGCAGCATTTTCTTCCTC
CCDS2516.1	P25106	ACKR3	yes	yes	NNY	919	16	CACTGCTGCGTCAACCCTGTCCTCTACAGCTTCATCAATCGCAACTAC
CCDS2516.1	P25106	ACKR3	yes	yes	NNY	139	12	CTCTCCTTCATTTACATTTTCATCTTCGTCATCGGC
CCDS2516.1	P25106	ACKR3	yes	yes	NNY	421	15	GACCGCTACCTCTCCATCACCTACTTCACCAACACCCCCAGCAGC
CCDS2516.1	P25106	ACKR3	yes	yes	NNY	658	14	GGCTTTGCCGTTCCCTTCTCCATTATCGCTGTCTTCTACTTC
CCDS2516.1	P25106	ACKR3	yes	yes	NYN	661	11	TTTGCCGTTCCCTTCTCCATTATCGCTGTCTTC
CCDS3075.1	Q9NPB9	ACKR4	yes	yes	NYN	721	12	GTTCTGCTCACAGTCGTTATAGTTTTCATTGTCACT
CCDS3075.1	Q9NPB9	ACKR4	yes	yes	NYN	124	13	GTTTTCCTCCCTGTATTCCTCACAATAGTTTTCGTCATT
CCDS11412.1	P53396	ACLY	no	no	NNY	1705	14	CTCATCAACTTTGCCTCTCTCCGCTCTGCCTATGACAGCACC
CCDS11412.1	P53396	ACLY	no	no	NNY	544	11	GCCAGTTTTATCTCCGGCCTCTTCAATTTCTAC
CCDS14017.1	Q99798	ACO2	no	no	NNY	565	13	ATTGGCACTGACTCCCACACCCCCAATGGTGGCGGCCTT
CCDS14017.1	Q99798	ACO2	no	no	NNY	1918	11	TTTGGCCCCGTCCCTGACACTGCCCGCTACTAC
CCDS4055.1	Q8WYK0	ACOT12	no	no	NNY	835	15	CGTCACATCAACAGTGCTTTTCTCATTTACAATGCTGCTGATGAT
CCDS4055.1	Q8WYK0	ACOT12	no	no	NNY	727	11	GATCGTCTTGTCTTCACTGCCATTGTCAACAAT
CCDS4055.1	Q8WYK0	ACOT12	no	no	NYN	1417	11	TCGGTCATTTTGCCATCGGTCCCCCCGTCTCCA
CCDS9817.1	Q8N9L9	ACOT4	no	no	NNY	523	10	GCCAGCCTCCTTGCTGGCCATGGCTTTGCC
CCDS7928.1	P11117	ACP2	yes	yes	NYN	1168	15	TCCATCCTCTTCCTCCTCATAGTGCTGCTCCTCACCGTCCTCTTC
CCDS12265.1	P13686	ACP5	yes	no	NNY	328	10	AACCATGACCACCTTGGCAATGTCTCTGCC
CCDS928.1	Q9NPH0	ACP6	no	no	NYN	1006	10	GTGACCTTCATACCGCTCTTAATGACCCTG
CCDS12802.1	Q9BZG2	ACPT	yes	yes	NNY	988	14	AATGTCACCGTCTCCCTCTTCTACCGCAATGACTCCGCCCAC
CCDS12802.1	Q9BZG2	ACPT	yes	yes	NYN	37	12	CCTCTCCTGCTGCTGCTGCTGCTGGTGCTGCCACCC
CCDS12802.1	Q9BZG2	ACPT	yes	yes	NYN	1150	13	GCTGCCATCCCCCCAGCTCCAGTGGTGCCCCTGCTGGCC
CCDS14101.1	P10323	ACR	yes	no	NNY	940	12	CCCCCCTTCTCCCACCCTATCTCTGCTCACCTTCCT
CCDS14101.1	P10323	ACR	yes	no	NYN	1036	31	CCCCCACCTTCACCCCCGCCCCCACCCCCACCTCCAGCCTCACCTTTACCCCCACCCCCACCCCCACCCCCACCTACACCCTCATCTACCACA
CCDS14101.1	P10323	ACR	yes	no	NYN	10	16	ATGCTACCAACTGCCATTCTGCTGGTCTTGGCAGTGTCCGTGGTTGCT
CCDS14101.1	P10323	ACR	yes	no	YNN	1027	15	CAGCCCCGACCCCCACCTTCACCCCCGCCCCCACCCCCACCTCCA
CCDS14101.1	P10323	ACR	yes	no	YNN	1075	12	TCACCTTTACCCCCACCCCCACCCCCACCCCCACCT
CCDS14101.1	P10323	ACR	yes	no	YNN	967	18	CACCTTCCTTGGTATTTCCAACCGCCCCCTCGACCACTTCCACCCCGACCACCG
CCDS8554.1	Q8NEB7	ACRBP	yes	no	NNY	256	13	CCCGATGGTGCTGTCTGCTCCAACCTCCCTTATGCCTCC
CCDS8554.1	Q8NEB7	ACRBP	yes	no	NNY	1108	10	TCTACCTGTGCCCTCTGTGACTTCTGCTCC
CCDS8554.1	Q8NEB7	ACRBP	yes	no	NNY	316	13	TTCACTCACTACCGTTGCTCCAACCACGTCTACTATGCC
CCDS8554.1	Q8NEB7	ACRBP	yes	no	NYN	430	12	GTCTCACCCACCACGATGACCTCCCCCATCTCACCC
CCDS8554.1	Q8NEB7	ACRBP	yes	no	NYN	43	11	GTGCTGCTCCTGCCTCTGGCACCTGCCGCAGCC
CCDS35326.1	Q96QF7	ACRC	no	no	NNY	1804	10	ATTGATGGTATCCATGATTCTCATGGTGAC
CCDS35326.1	Q96QF7	ACRC	no	no	NNY	364	14	GTTATTAGTGATGATGACAATGACGATGACAACGGTAATGAT
CCDS10298.1	Q96GR2	ACSBG1	no	no	NNY	541	12	GGTGGCATCGTCACTGGCATCTACACCACCAGCTCC
CCDS10298.1	Q96GR2	ACSBG1	no	no	NNY	592	11	TACATCGCTTATGACTGCTGCGCCAATGTCATC
CCDS12159.1	Q5FVE4	ACSBG2	no	no	NNY	388	12	GGTCTTTGTGTTGGTATTTATGCCACCAACTCTGCC
CCDS11567.1	Q96CM8	ACSF2	no	no	NNY	817	14	GCCACCCTCTCCCACTACAACATTGTCAACAACTCCAACATT
CCDS11567.1	Q96CM8	ACSF2	no	no	NYN	979	10	GCCACCCTCATCCTGGCCTCTCCCATCTTC
CCDS10974.1	Q4G176	ACSF3	no	no	NYN	493	10	GTCCCGCTGCTGCCGCTCACACCAGCCATC
CCDS3839.1	P33121	ACSL1	no	yes	NYN	1303	12	GCCGCCCCGGTGTCTGCCACTGTGCTGACGTTCCTC
CCDS10587.1	Q08AH1	ACSM1	no	no	NYN	406	10	ATCATCTTCATTCCTGCGACCATCCTGTTG
CCDS10587.1	Q08AH1	ACSM1	no	no	YNN	70	10	CCTTCACAGCTGCGCTGCCGGTCTTTATCA
CCDS13167.1	Q9NUB1	ACSS1	no	no	NNY	1732	10	AGTGCTGTCATTGGCTACCCCCACGACATC
CCDS13167.1	Q9NUB1	ACSS1	no	no	NNY	1048	11	CCTCTCTGCAATGGTGCCACCAGCGTCCTTTTT
CCDS13167.1	Q9NUB1	ACSS1	no	no	NYN	514	13	ATGCCCGTGTCCCCATTGGCTGTGGCAGCAATGCTGGCC
CCDS9022.1	Q9H6R3	ACSS3	no	no	NNY	328	12	CTTAACATTTGTTACAATGCCGTTGATCGTCATATT
CCDS9022.1	Q9H6R3	ACSS3	no	no	NYN	1159	11	GTAGCTGCCTTGTTTACAGCACCAACTGCAATT
CCDS1578.1	P68133	ACTA1	no	no	NYN	685	10	ATGGCGACGGCCGCCTCCTCCTCCTCCCTG
CCDS7392.1	P62736	ACTA2	no	no	NNY	475	10	GATGGTGTCACCCACAATGTCCCCATCTAT
CCDS7392.1	P62736	ACTA2	no	no	NYN	685	10	ATGGCCACTGCCGCATCCTCATCCTCCCTT
CCDS10041.1	P68032	ACTC1	no	no	NYN	685	10	ATGGCCACAGCTGCCTCTTCCTCCTCCCTG
CCDS11782.1	P63261	ACTG1	no	no	NYN	679	10	ATGGCCACCGCCGCATCCTCCTCTTCTCTG
CCDS1930.1	P63267	ACTG2	no	no	NNY	469	11	GGTGATGGCGTCACCCACAATGTCCCCATCTAT
CCDS1930.1	P63267	ACTG2	no	no	NYN	682	10	ATGGCCACAGCAGCTTCCTCTTCCTCCCTG
CCDS33463.1	Q5JWF8	ACTL10	yes	no	NNY	277	10	GGCGACCTCCGCGACCCCGCCCGCCACCAT
CCDS3231.1	O96019	ACTL6A	no	no	NNY	427	10	CACTACAACATCCCTGCCTTCTTCCTTTGC
CCDS3231.1	O96019	ACTL6A	no	no	NNY	865	10	TTCCCCAATGGCTACAATTGTGATTTTGGT
CCDS183.1	Q9H568	ACTL8	no	no	NNY	160	14	GGCATCGACATTTGCCATCCTGACACCTTTAGCTACCCCATC
CCDS12518.1	O43707	ACTN4	no	no	NNY	1450	10	GATTACTACGACTCCCACAATGTCAACACC
CCDS2033.1	P42025	ACTR1B	no	no	NNY	550	11	GACATTGCCGGCCGCGACGTCTCCCGCTACCTC
CCDS47744.1	Q9C0K3	ACTR3C	no	no	YNN	604	10	TTCCATCCTCTGTCACCTCCATTTCATTGA
CCDS13308.1	Q9H9F9	ACTR5	no	no	NNY	1702	11	CACTGTGCTTCCAACATCTATGTCCCCATCCGC
CCDS2875.1	Q9H981	ACTR8	no	no	NNY	193	12	GACACTCTTCCTGCCAGCATTCCTCACGTCATTGCC
CCDS3206.1	Q9BYD9	ACTRT3	no	no	NNY	862	10	AATTCCTTCTTTTCCAATATTATCCTTGCC
CCDS3206.1	Q9BYD9	ACTRT3	no	no	NNY	418	11	GCTCTCTTTGCTGCTGGCTTCACTACTGGCCTT
CCDS2206.1	Q04771	ACVR1	yes	yes	NYN	13	15	GTGATGATTCTTCCTGTGCTTATCATGATTGCTCTCCCCTCCCCT
CCDS2206.1	Q04771	ACVR1	yes	yes	NYN	376	10	CTCATTATTCTCTCTGTAGTGTTCGCAGTA
CCDS8816.1	P36896	ACVR1B	yes	yes	NNY	271	12	CGCAACACCCACTGCTGCTACACTGACTACTGCAAC
CCDS8816.1	P36896	ACVR1B	yes	yes	NNY	19	10	GCCTCCTCCTTCTTCCCCCTTGTTGTCCTC
CCDS8816.1	P36896	ACVR1B	yes	yes	NNY	415	14	TTCCTCATCATCATCATTGTTTTCCTTGTCATTAACTATCAT
CCDS8816.1	P36896	ACVR1B	yes	yes	NYN	19	13	GCCTCCTCCTTCTTCCCCCTTGTTGTCCTCCTGCTCGCC
CCDS8816.1	P36896	ACVR1B	yes	yes	NYN	400	16	CCGGTGTTCCTCCTGTTCCTCATCATCATCATTGTTTTCCTTGTCATT
CCDS2205.1	Q8NER5	ACVR1C	yes	yes	NNY	742	10	AACATCCTTGGTTTCATTGCTGCTGACAAC
CCDS2205.1	Q8NER5	ACVR1C	yes	yes	NNY	217	10	GTCTTCTGTCATAGTTCCAACAATGTTACC
CCDS2205.1	Q8NER5	ACVR1C	yes	yes	NYN	370	10	CTCCTGTCCATAGCTGCGATGCTGACAGTA
CCDS2679.1	Q13705	ACVR2B	yes	yes	NYN	382	13	CCACCCCCGACAGCCCCCACCCTGCTCACGGTGCTGGCC
CCDS31804.1	P37023	ACVRL1	yes	yes	NNY	250	15	TTCGTCAACCACTACTGCTGCGACAGCCACCTCTGCAACCACAAC
CCDS31804.1	P37023	ACVRL1	yes	yes	NYN	373	11	CCCGTGCTGGCCTTGCTGGCCCTGGTGGCCCTG
CCDS31804.1	P37023	ACVRL1	yes	yes	NYN	28	10	CTTCTGATGCTGCTGATGGCCTTGGTGACC
CCDS2844.1	Q03154	ACY1	no	no	NNY	1030	10	CCTGCTGCCACTGACAACCGCTATATCCGC
CCDS2844.1	Q03154	ACY1	no	no	NNY	532	12	GCCAATCCCACTGATGCCTTCACTGTCTTTTATAGT
CCDS8175.1	Q96HD9	ACY3	no	no	NNY	196	15	GACCATGACCTCAACCGCACCTTCACCAGCAGCTTCCTCAATTCC
CCDS8175.1	Q96HD9	ACY3	no	no	NYN	901	15	TTCACATTCACCGTGCCTGCCATGCCCGCGCTGACCCCTGCCCCG
CCDS8175.1	Q96HD9	ACY3	no	no	YNN	412	11	CACCTGTGCCGCCATCTGCAGCTGCAGTACCCC
CCDS45536.1	Q8NCV1	ADAD2	no	no	YNN	79	10	CCCCAGCCCCGCCCCTGGCGACCGCTACCC
CCDS10167.1	O14672	ADAM10	yes	yes	NNY	283	10	CTTGATTATGATACCTCTCATATTTACACT
CCDS11486.1	O75078	ADAM11	yes	yes	NNY	2005	12	GCTTCTGCCTTCAACTTCAGCACCTGCCCCGGCAGT
CCDS11486.1	O75078	ADAM11	yes	yes	NNY	2185	13	GGTCCCAGCGGCACCAACATCATCATTGGCTCCATTGCT
CCDS11486.1	O75078	ADAM11	yes	yes	NNY	1792	10	TGTGGCTTCCTCCTCTGTGTCAACATCTCT
CCDS11486.1	O75078	ADAM11	yes	yes	NYN	22	13	GCGTTCGCGGCTCTGCTGCTGTCGCTGCTCCCCACGCCC
CCDS7653.1	O43184	ADAM12	yes	yes	NNY	1342	10	AATCGCTGCTGCAATGCCACCACCTGTACC
CCDS1665.1	P78536	ADAM17	yes	yes	NNY	1489	10	AACAACGACACCTGCTGCAACAGCGACTGC
CCDS1665.1	P78536	ADAM17	yes	yes	NYN	2221	12	CCTGCCCCTGTGATCCCTTCGGCGCCAGCAGCTCCA
CCDS6113.1	Q9Y3Q7	ADAM18	yes	yes	NNY	1399	10	ACCTCTAGTAATTGTGTTCCTGACACTTAT
CCDS6113.1	Q9Y3Q7	ADAM18	yes	yes	NYN	2083	14	ATTTTTCTGCCGTTTTTCATAGTTTTCACCACTGTGATCTTT
CCDS9804.1	Q9UKJ8	ADAM21	yes	yes	NNY	1480	10	ATCCCCTGTAGTGACAGTGCCTACTGCTAT
CCDS9804.1	Q9UKJ8	ADAM21	yes	yes	NYN	2044	20	GTTTTTTTGCCGCTGATTGTGATTCCTTCTTTGTCTGTTTTGACTTTCCTGTTTACTGTC
CCDS47637.1	Q9P0K1	ADAM22	yes	yes	NNY	2338	11	GATGGTGACTCTTTTTATAGCGACATTCCTCCC
CCDS47637.1	Q9P0K1	ADAM22	yes	yes	NNY	2122	13	GGTTCTGATTGCAACACTTACTTCCCTCACAATGATGAT
CCDS47637.1	Q9P0K1	ADAM22	yes	yes	NNY	2182	10	TCTGGCAATGGTGTTGCTGGCACCAATATC
CCDS47637.1	Q9P0K1	ADAM22	yes	yes	NYN	7	12	GCGGCAGTGGCTGTGTCCGTGCCCTTCTTGCTGCTC
CCDS34865.1	Q9UKQ2	ADAM28	yes	yes	NNY	1120	11	GACTTCAGTTCCTGCAGCCGTCTCAGCTATGAC
CCDS34865.1	Q9UKQ2	ADAM28	yes	yes	NYN	2011	16	GTGCTGTTCCCAATGGCGGTCATTTTTGTGGTGGTTGCTATGGTAATC
CCDS3823.1	Q9UKF5	ADAM29	yes	yes	NYN	2041	11	ATATTGTTGCTTATTGTTTTGTTTATTTTATTA
CCDS907.1	Q9UKF2	ADAM30	yes	yes	NNY	1108	10	TTTAGCAATTGCAGTTATATCTCTTTTTTT
CCDS907.1	Q9UKF2	ADAM30	yes	yes	NYN	2086	13	CTTATTTTATTAATCCTTTCAGTGGTTTTTGTGTTTTTC
CCDS907.1	Q9UKF2	ADAM30	yes	yes	NYN	37	11	TTGCTCCTTCTACTAGTTCCGACAATGCTCCTT
CCDS907.1	Q9UKF2	ADAM30	yes	yes	YNN	19	11	TTCCTCTCCCAATGCCGTTTGCTCCTTCTACTA
CCDS13058.1	Q9BZ11	ADAM33	yes	yes	NNY	1039	15	ATCGGCCACAGCCTCGGCCTCAGCCACGACCCCGACGGCTGCTGC
CCDS13058.1	Q9BZ11	ADAM33	yes	yes	NNY	1984	11	GTTTGCAATAGCAACCATAACTGCCACTGTGCT
CCDS13058.1	Q9BZ11	ADAM33	yes	yes	NNY	1315	11	TGCCGCGACCTCTGCTGCTTTGCTCACAACTGC
CCDS13058.1	Q9BZ11	ADAM33	yes	yes	NYN	31	12	ACCCCGTTGCTGCTGCTGCTACTACTGCTGCTGCTC
CCDS13058.1	Q9BZ11	ADAM33	yes	yes	YNN	34	13	CCGTTGCTGCTGCTGCTACTACTGCTGCTGCTCTGGCCA
CCDS6045.1	Q9H2U9	ADAM7	yes	yes	NYN	2005	13	ATCACCATCTTGGTTGTTGTGCTTGTCCTGGTTATTGTC
CCDS6112.1	Q13443	ADAM9	yes	yes	NNY	2116	13	ATTGTTCCCCTTATTGTCTGTGCTATTTTTATCTTCATC
CCDS6112.1	Q13443	ADAM9	yes	yes	NYN	2095	13	CTTCTGGTCTTCTTCTTCCTAATTGTTCCCCTTATTGTC
CCDS6044.1	O15204	ADAMDEC1	yes	no	NNY	403	10	AATTCTGTTGCCAGCATCAGTACTTGTGAC
CCDS33524.1	Q9UHI8	ADAMTS1	yes	no	NYN	94	16	CCAGTACCCACGCTGCTGCTGCTCGCCGCGGCGCTACTGGCCGTGTCG
CCDS34140.1	P58397	ADAMTS12	yes	no	NNY	1045	10	GACATCTGTGCTGGTTTCAATCGCCCCTGC
CCDS34140.1	P58397	ADAMTS12	yes	no	NNY	1948	10	GATGCTGTCATTGATGGTACCCCTTGCTTT
CCDS34140.1	P58397	ADAMTS12	yes	no	NNY	397	11	GCTTCCTCTGCCCCCCTCTGCCATCTCAGTGGC
CCDS6970.1	Q76LX8	ADAMTS13	yes	yes	NNY	1033	10	AGCAGCTGCAGCCGCCTCCTCGTTCCTCTC
CCDS6970.1	Q76LX8	ADAMTS13	yes	yes	NNY	1828	11	AGCATCTCCCCTAACACCACCTACCCCTCCCTC
CCDS6970.1	Q76LX8	ADAMTS13	yes	yes	NNY	1375	11	CGCTCCTCCCCTGGCGGCGCCTCCTTCTACCAC
CCDS6970.1	Q76LX8	ADAMTS13	yes	yes	NNY	3187	13	GCCAGTGTCCCCTGTCTCATTGCCGACTGCACCTACCGC
CCDS8488.1	Q8TE58	ADAMTS15	yes	no	NNY	754	14	CTCTACCGCCATCCCAGCATCCTCAACCCCATCAACATCGTT
CCDS8488.1	Q8TE58	ADAMTS15	yes	no	NNY	1213	10	GCCTGCAGTGCTGCCATCATCACCGACTTC
CCDS8488.1	Q8TE58	ADAMTS15	yes	no	NNY	1756	10	GCTTTCAACGGCTACAACCACAGCACCAAC
CCDS8488.1	Q8TE58	ADAMTS15	yes	no	NNY	1921	10	TGCTCTCCTGACTCCACCTCCGTCTGTGTC
CCDS10383.1	Q8TE56	ADAMTS17	yes	no	NNY	3094	13	ATCAACGCCAACACCATCACCTCCCCCCGCCTTGCTGCT
CCDS10383.1	Q8TE56	ADAMTS17	yes	no	NYN	13	15	GCCCTGCTGCCTCCGCTCGTCCTGCCCGTGCTGCTGCTGCTGGTT
CCDS4146.1	Q8TE59	ADAMTS19	yes	no	NNY	10	10	ACTCACATCTGCTGCTGCTGCCTCCTTTAC
CCDS4146.1	Q8TE59	ADAMTS19	yes	no	NNY	862	10	GCTCTTCACAGTCATTACTGTGGTATCATT
CCDS4146.1	Q8TE59	ADAMTS19	yes	no	YNN	415	16	TCGTGGCAGCCGCCGCCTCCCCCGCAGCCGCCCCCGTCCCCGCCCCCG
CCDS4444.1	O95450	ADAMTS2	yes	no	NNY	3424	10	GTCCCTCTCAATGCCTCCAGCACCAATGCC
CCDS4444.1	O95450	ADAMTS2	yes	no	NNY	1549	10	TGCAGCCATCCTGACAACCCCTACTTTTGC
CCDS4444.1	O95450	ADAMTS2	yes	no	NYN	40	22	CCCGCGCTGCTGCTGCTGCTGCTGCTGCTGCCGCCGCCGCTCCTGCCGCCGCCGCCGCCGCCCGCG
CCDS4444.1	O95450	ADAMTS2	yes	no	NYN	3352	13	GTGTTCATGCCTACCCTCCCAGTGCCCACTGTAGCCATG
CCDS4444.1	O95450	ADAMTS2	yes	no	YNN	46	19	CTGCTGCTGCTGCTGCTGCTGCTGCCGCCGCCGCTCCTGCCGCCGCCGCCGCCGCCC
CCDS3553.1	O15072	ADAMTS3	yes	no	NNY	472	10	ACCTCTGTTGCCATCAGCAACTGTGATGGT
CCDS3553.1	O15072	ADAMTS3	yes	no	NNY	3202	13	ACTCATGATGATGTCATCTCTAACCCTAGTGACCTCCCT
CCDS3553.1	O15072	ADAMTS3	yes	no	NNY	1345	16	TATATCCATTCCTATGACTGTCTCCTTGATGACCCTTTTGATCATGAT
CCDS3553.1	O15072	ADAMTS3	yes	no	NNY	1519	10	TGTAGCCATCCTGATAATCCCTACTTTTGT
CCDS3553.1	O15072	ADAMTS3	yes	no	NYN	3430	10	CTGGTCACCGTACCATCCTCCCCACCCACC
CCDS3553.1	O15072	ADAMTS3	yes	no	NYN	3244	10	TCTCTAGTGATGCCTACATCTTTGGTTCCT
CCDS1223.1	O75173	ADAMTS4	yes	yes	NNY	1681	11	GGCCGCCGTACCCGCTTCCGCTCCTGCAACACT
CCDS1223.1	O75173	ADAMTS4	yes	yes	NNY	1213	11	TCCCCCTGCAGTGCCCGCTTCATCACTGACTTC
CCDS1223.1	O75173	ADAMTS4	yes	yes	NNY	1969	12	TGCATCCATGCTGGCTGTGATCGCATCATTGGCTCC
CCDS1223.1	O75173	ADAMTS4	yes	yes	NNY	1759	11	TGTGCTGCCTACAACCACCGCACCGACCTCTTC
CCDS1223.1	O75173	ADAMTS4	yes	yes	NYN	109	13	CTGCTTCTGCTACTGCTGGCCTCTCTCCTGCCCTCAGCC
CCDS1223.1	O75173	ADAMTS4	yes	yes	YNN	1369	11	TCACGCCATTGTCCACAGCTGCCGCCGCCCTGT
CCDS13579.1	Q9UNA0	ADAMTS5	yes	no	NNY	1765	11	TTTGCCTATCGTCACTGTAATAACCCTGCTCCC
CCDS32303.1	Q9UKP4	ADAMTS7	yes	no	NNY	2896	13	AATGTCCTCTGCACCAATGACACCGGTGTCCCCTGTGAC
CCDS32303.1	Q9UKP4	ADAMTS7	yes	no	NNY	3181	13	GACGACTTCTACTACGACTACAATTTCATCAATTTCCAC
CCDS32303.1	Q9UKP4	ADAMTS7	yes	no	NNY	1771	12	GCCTGCCCTGCTGGCCGCCCCTCCTTCCGCCACGTC
CCDS32303.1	Q9UKP4	ADAMTS7	yes	no	NNY	3730	13	TCCCCTGTTGGCAGCACCCACTCCTCTCCTAGTCCTGAC
CCDS32303.1	Q9UKP4	ADAMTS7	yes	no	NNY	2068	10	TGCCACGGCAACGGCTCCACCTGCCACACC
CCDS32303.1	Q9UKP4	ADAMTS7	yes	no	NYN	3865	13	GTGGCTTCTCTCCTTCCTCCTCCCATAGCCCCTCTGCCA
CCDS32303.1	Q9UKP4	ADAMTS7	yes	no	YNN	4483	11	CTCCGGCCACTGCGGCCCTTCCATTGTCAGCCC
CCDS32303.1	Q9UKP4	ADAMTS7	yes	no	YNN	661	10	CAGCGGCAGCAGTGGCGGCGGCCACGGCTG
CCDS32303.1	Q9UKP4	ADAMTS7	yes	no	YNN	2965	10	TGCTCTCTGCCACTCTGTCGGTGGCCCCTG
CCDS32303.1	Q9UKP4	ADAMTS7	yes	no	YNN	34	11	CCTTTGCTGCGCCCCCTCCTCCTGCTCCTCTGC
CCDS41732.1	Q9UP79	ADAMTS8	yes	no	NNY	1375	10	GATTTCCGCCACTGCCCCAACACCTCTGCT
CCDS41732.1	Q9UP79	ADAMTS8	yes	no	NNY	2083	15	TCCCTCACCCCCACCAATTATGGCTACAATGACATTGTCACCATC
CCDS41732.1	Q9UP79	ADAMTS8	yes	no	NYN	31	14	CCTCCGCTCCTGCTGCTGCTGCTGCTGCTGCTGCCGCTGGCC
CCDS41732.1	Q9UP79	ADAMTS8	yes	no	NYN	1282	10	GCCCCTGCTGCGGCCCTGCCCCTCCCCACA
CCDS41732.1	Q9UP79	ADAMTS8	yes	no	YNN	22	16	CCCCGGTGGCCTCCGCTCCTGCTGCTGCTGCTGCTGCTGCTGCCGCTG
CCDS2903.1	Q9P2N4	ADAMTS9	yes	no	NNY	250	13	CCTGCCTTCGCCTCCTCCTCTTCCTCCTCTACCTCCTCC
CCDS2903.1	Q9P2N4	ADAMTS9	yes	no	NNY	2923	10	GTTGATGATGGTTTTTGCAGCAGCCATCCC
CCDS2903.1	Q9P2N4	ADAMTS9	yes	no	NYN	355	11	TTTATCGCTCCACTGTTCACTGTCACCCTCCTC
CCDS2903.1	Q9P2N4	ADAMTS9	yes	no	NYN	250	13	CCTGCCTTCGCCTCCTCCTCTTCCTCCTCTACCTCCTCC
CCDS2903.1	Q9P2N4	ADAMTS9	yes	no	NYN	949	11	ATTTTAACTTTAATGTCAATTGTAGCCTCTATC
CCDS47954.1	Q8N6G6	ADAMTSL1	yes	no	NNY	3736	10	GGTTTCTACACTTGCAATGCCACCAATGCC
CCDS47954.1	Q8N6G6	ADAMTSL1	yes	no	NYN	31	11	ACACTGCTCCTCTTTCTGGCTTTCCTGCTCCTG
CCDS47954.1	Q8N6G6	ADAMTSL1	yes	no	YNN	2491	10	CTGTGCCCGCCCCTGCCTTTCTCTTCCTCC
CCDS6976.1	Q86TH1	ADAMTSL2	yes	no	NNY	778	10	GCTGGCTACTACTTCTTCAACGGCAACTAC
CCDS10326.1	P82987	ADAMTSL3	no	no	NNY	2905	10	ATCCATGGTCTTGCTGCCCCCGACATCGGC
CCDS10326.1	P82987	ADAMTSL3	no	no	NNY	4717	10	CACAACAGCTCTGACTCCAACTGTGATGAC
CCDS10326.1	P82987	ADAMTSL3	no	no	NNY	841	10	CACAGCTTTAACAGCCCCGGCGTCTTTCTC
CCDS10326.1	P82987	ADAMTSL3	no	no	NNY	1123	10	GTTCCTGACCATTATTGTCACTACTACCCT
CCDS955.1	Q6UY14	ADAMTSL4	yes	no	NNY	1270	11	CCCCGTGGCTTCCGCTTCTATGTCCGTCACACT
CCDS955.1	Q6UY14	ADAMTSL4	yes	no	NNY	2200	10	TCCTGCAGCCGCTCCTGTGGCCCCGGCACC
CCDS955.1	Q6UY14	ADAMTSL4	yes	no	YNN	22	16	CCCTGGCTGTATCTGCTGCTGCTTCTGTCCCTCCCTCAGCTCTGCTTG
CCDS11261.1	Q9NPF8	ADAP2	no	no	NNY	124	18	ATCTTCATCTGTCTCAACTGCTGCGGCGTCCACCGTAACTTCCCTGACATCAGC
CCDS1071.1	P55265	ADAR	no	no	NNY	2497	10	CTCCCTCTCACTGGCAGCACCTTCCATGAC
CCDS1071.1	P55265	ADAR	no	no	NYN	1801	11	ACCCCCACCCCTTCAGCCACATCCTTCTTTTCT
CCDS33589.1	P78563	ADARB1	no	no	NNY	1015	10	ACCGACAACTTCTCCTCCCCTCACGCTCGC
CCDS33589.1	P78563	ADARB1	no	no	NYN	658	12	CCTCCTCTCCCTGTCTTACCACCATTCCCACCCCCG
CCDS5861.1	Q7Z695	ADCK2	no	no	NYN	1423	10	ACTCTGGTGGTGGCCGTGCCATCTTCCCTC
CCDS5861.1	Q7Z695	ADCK2	no	no	NYN	1759	11	TTTGCCTCCATTGTGTTTGCCATCATGGTGTTG
CCDS5861.1	Q7Z695	ADCK2	no	no	YNN	328	10	TTCTTCCCCCTCCTACTCCTCTACCCCCTC
CCDS12562.1	Q96D53	ADCK4	no	no	YNN	1417	10	CTGCTGCGGCACCGGCTGTGTCCCCCACCC
CCDS34631.1	Q08828	ADCY1	yes	yes	NNY	1822	11	TATTTCACCAGCGCCGTTGTCCTCACCCTCATC
CCDS34631.1	Q08828	ADCY1	yes	yes	NNY	1651	10	TCTTTTTCTACCAACGTTGTCTACACCACC
CCDS34631.1	Q08828	ADCY1	yes	yes	NNY	2611	12	TTTGCCTCCATCCCCAACTTCAATGACTTCTACATC
CCDS34631.1	Q08828	ADCY1	yes	yes	NYN	1834	12	GCCGTTGTCCTCACCCTCATCCTGGCTGCCTTATTT
CCDS34631.1	Q08828	ADCY1	yes	yes	NYN	298	10	GTCCTCTTCCTGGCGCTGCTCGTGGTAACC
CCDS34631.1	Q08828	ADCY1	yes	yes	NYN	586	10	TTGCTGGTCACAGCCACCTTGGTCCCCGCC
CCDS1265.1	Q96PN6	ADCY10	yes	yes	NNY	3649	11	CGCATCTATAGCTACAGTTATCTTTTTCACTGC
CCDS1265.1	Q96PN6	ADCY10	yes	yes	NNY	1021	11	GGCTGCTCTTTCCTCTGTGTCTTTGGCTTCCCT
CCDS1265.1	Q96PN6	ADCY10	yes	yes	NNY	3277	10	TCTGCTTATCTCATCTTTTGTGATAACTAC
CCDS1265.1	Q96PN6	ADCY10	yes	yes	NNY	1774	11	TTCTACTGTCTTCTTAATGACATTTTCCATGTT
CCDS1265.1	Q96PN6	ADCY10	yes	yes	NYN	1987	10	ACTCTTCCTATCTTCATCATTATGTCCCTG
CCDS3872.2	Q08462	ADCY2	yes	yes	NNY	2755	10	ATCATCGCTGACTTTGATGATCTTCTTTCC
CCDS3872.2	Q08462	ADCY2	yes	yes	NNY	469	15	GACGCCATCATTGCCAGCGTCCTCACCTCCTCCTCCCACACCATC
CCDS3872.2	Q08462	ADCY2	yes	yes	NYN	133	11	CCGCTCATCGTCTTCCTGCTGCTCATCGTCATG
CCDS3872.2	Q08462	ADCY2	yes	yes	NYN	175	10	CTCGCCCTGCTCGCCGTCTTCTTCGCGCTC
CCDS3872.2	Q08462	ADCY2	yes	yes	NYN	2419	14	TCTGTGTCTCTCTCTATATTCTTCATCACACTGCTTGTTCTG
CCDS3872.2	Q08462	ADCY2	yes	yes	NYN	2038	17	ATCTCTCTCACGATCATCACCACAGCCATCATATTAATGATGGCCGTGTTC
CCDS3872.2	Q08462	ADCY2	yes	yes	NYN	1900	12	GCTGCGTTTCTCTTGCTGGCCTTCATCCTCTTCGTC
CCDS3872.2	Q08462	ADCY2	yes	yes	NYN	409	11	GTATCGTTCTTCCTCTTCATCATCTTCGTGGTG
CCDS3872.2	Q08462	ADCY2	yes	yes	NYN	226	21	GTGGCGTTTCTAATAACAGTTCCAACTGCCCTGGCGATTTTCTTTGCGATATTTATCCTGGTC
CCDS1715.1	O60266	ADCY3	yes	yes	NNY	2959	14	GTCACCCCCGATGTCAACACCAATGGCTTTGCCAGCTCCAAC
CCDS1715.1	O60266	ADCY3	yes	yes	NYN	2521	11	TCTATGACGGTGATGGTGTTCCTCATGATGCTC
CCDS1715.1	O60266	ADCY3	yes	yes	NYN	229	12	ACCCTGCTGGTGCTGGTGGTCTTTGCAGCCCTCTTT
CCDS1715.1	O60266	ADCY3	yes	yes	NYN	2125	11	GCCATGCTCGCCATCTTCATCCTGGTGATGGCA
CCDS1715.1	O60266	ADCY3	yes	yes	NYN	517	13	GTCTTCTTTGTCTTCTCCTTCTTCATCACGCTGCCCCTC
CCDS1715.1	O60266	ADCY3	yes	yes	NYN	2269	13	GTGGCCGTGCTGTCCCTCATCGCCACCATCATGCTGGTG
CCDS9627.1	Q8NFM4	ADCY4	yes	yes	NNY	769	10	AGCACTAACAATTTCCACAGCCTCTATGTC
CCDS9627.1	Q8NFM4	ADCY4	yes	yes	NNY	1999	10	GGCACCGCCACCATCCTCCTTGTCTTTGCC
CCDS9627.1	Q8NFM4	ADCY4	yes	yes	NNY	2374	14	GGTGCTATCTCCTTCTTCATCTTCTTCTTCACCCTCCTTGTC
CCDS9627.1	Q8NFM4	ADCY4	yes	yes	NNY	1846	16	TATAGCATCACCTTCCTCCTCTTCCTCCTCATCCTTTTTGTCTGCTTC
CCDS9627.1	Q8NFM4	ADCY4	yes	yes	NYN	2002	13	ACCGCCACCATCCTCCTTGTCTTTGCCATGGCCATTACC
CCDS9627.1	Q8NFM4	ADCY4	yes	yes	NYN	1852	12	ATCACCTTCCTCCTCTTCCTCCTCATCCTTTTTGTC
CCDS9627.1	Q8NFM4	ADCY4	yes	yes	NYN	2377	15	GCTATCTCCTTCTTCATCTTCTTCTTCACCCTCCTTGTCCTGGCT
CCDS9627.1	Q8NFM4	ADCY4	yes	yes	YNN	73	10	CAGCAGTACCCGCTGCTGCTGCTGCTGCTG
CCDS3022.1	O95622	ADCY5	yes	yes	NNY	316	11	CGCGGCGGCGACGACTGCGGTCGCGGCAGCCGC
CCDS3022.1	O95622	ADCY5	yes	yes	NNY	1135	13	CTTGTCTCCAATGTTCTCATTTTCTCCTGCACCAACATC
CCDS3022.1	O95622	ADCY5	yes	yes	NNY	3391	11	GCTGCCTCCGGCCTCAACGACTCTACCTACGAC
CCDS3022.1	O95622	ADCY5	yes	yes	NYN	724	11	CTCACCATGCTCATGGCCGTGCTGGTGCTCGTG
CCDS3022.1	O95622	ADCY5	yes	yes	NYN	2962	14	GTGGTGACGCCCATCATCATCTCAGTCTTTGTGCTGGCCCTG
CCDS3022.1	O95622	ADCY5	yes	yes	NYN	2515	13	GTGTTCACCATCACCCTGGTGTTCCTGGCGGCTTTTGTC
CCDS3022.1	O95622	ADCY5	yes	yes	NYN	2389	13	TCCCTGCTGCTGACCTTGGTGGTGTTTGTGTCTGTGATC
CCDS3022.1	O95622	ADCY5	yes	yes	YNN	682	10	CGGCTGTACCAGCGCTACTTCTTCCGCCTG
CCDS8767.1	O43306	ADCY6	yes	yes	NNY	1885	10	AGCCGTGCCATCGATGCCCGCAGCATTGAT
CCDS8767.1	O43306	ADCY6	yes	yes	NNY	886	10	TTCCTCTGCACCAACGTCATTGGCATCTGC
CCDS8767.1	O43306	ADCY6	yes	yes	NYN	2110	11	ATCTTCCTGCTGCTGCTAATCACCGTGCTGATC
CCDS8767.1	O43306	ADCY6	yes	yes	NYN	2239	13	ATCTTTTCCGTCCTGCTTGTGTTTACTTCTGCCATTGCC
CCDS8767.1	O43306	ADCY6	yes	yes	NYN	454	18	CTGACGCTGCTGATGGCGGTGCTGGTGCTGCTCACAGCGGTGCTGCTGGCTTTC
CCDS8767.1	O43306	ADCY6	yes	yes	NYN	2689	13	ATGACCCCTGTGATTCTGCTGGTGTTTGCGCTGGCGCTG
CCDS10741.1	P51828	ADCY7	yes	yes	NNY	2941	11	CACTCCTTCAACTCCTTCCGCCTCCGCGTCGGC
CCDS10741.1	P51828	ADCY7	yes	yes	NNY	2338	12	CCCAACGGCACCACCAGTGGCACCCCTAGCTGTTCC
CCDS10741.1	P51828	ADCY7	yes	yes	NNY	787	10	CCTGACAACAACTTCCACAGCCTCTACGTC
CCDS10741.1	P51828	ADCY7	yes	yes	NYN	202	16	ATGGCGTTCCTGGTGCTGGCGGTGTTTGCGGCCCTCTCTGTGCTGATG
CCDS10741.1	P51828	ADCY7	yes	yes	NYN	97	13	CCGCTGCTGCTCACGCTCCTGCTGGTGGCCGCCACTGCC
CCDS10741.1	P51828	ADCY7	yes	yes	NYN	376	11	GTGCCCTTCTTCCTGTTCATTGTCTTCGTGGTG
CCDS10741.1	P51828	ADCY7	yes	yes	NYN	2233	10	GTTGTGCTGCTGACAGTGGCCCTGGTGGCC
CCDS6363.1	P40145	ADCY8	yes	yes	NYN	2575	10	CTGGCAGTGCTGCTGATCATGATTGCCATC
CCDS6363.1	P40145	ADCY8	yes	yes	NYN	2698	14	GTATCACTGCTACTGATGGCCATGTTCCTCCTGGCTGTGTTC
CCDS6363.1	P40145	ADCY8	yes	yes	NYN	2155	11	GCATTTATCGTTCTTCTATTTATCACGGCAATA
CCDS32382.1	O60503	ADCY9	yes	yes	NNY	142	10	TACAGCATCTCCTCTAGCTGCAGCAGCTCT
CCDS32382.1	O60503	ADCY9	yes	yes	NYN	523	16	ACCTCGCTGGCTCTCACCCTGCTGGTGTTCGCCCTGACCCTGGCTGCG
CCDS32382.1	O60503	ADCY9	yes	yes	NYN	2608	11	GCCATCCTGGTGTCGCTTCCCGCACTGGCCGTC
CCDS32382.1	O60503	ADCY9	yes	yes	NYN	2431	14	GCGGCCACCGTGCCTCCCCCGCCCGCCGCCCTGGCGGTCTTC
CCDS32382.1	O60503	ADCY9	yes	yes	NYN	2944	12	GTGGTTCTCGTCTTCTTTCTCCTGCTCTTGTTGGTC
CCDS32382.1	O60503	ADCY9	yes	yes	NYN	2371	14	GTGTTTCTGTCGACCACAGTGTTTCTGACGCTGTCCACCACC
CCDS32382.1	O60503	ADCY9	yes	yes	YNN	7	11	TCCCCACCCCACCAGCAGCTGCTGCATCACCAC
CCDS1906.1	P35612	ADD2	no	no	NYN	688	10	ACACCGGCCACAGCAGCGGTGTCGGCCATG
CCDS1906.1	P35612	ADD2	no	no	NYN	1198	10	ATTCCAGCCACGGTCACAGCCTTCGTGTTT
CCDS7561.1	Q9UEY8	ADD3	no	no	NYN	1216	10	ATCCCAGCAACTGTGACTGCTTTTTCCTTT
CCDS7561.1	Q9UEY8	ADD3	no	no	NYN	700	10	ACCCTTGCAACAGCAGCTGTATCCTCCATG
CCDS3648.1	P07327	ADH1A	no	no	NNY	409	11	CCCATCCACCACTTCCTTGGCATCAGCACCTTC
CCDS3648.1	P07327	ADH1A	no	no	NYN	169	10	ACCATGGTGACCCCACTTCCTGTGATTTTA
CCDS34032.1	P08319	ADH4	no	no	NNY	139	10	TGCCATACTGATGCCACTGTTATCGATTCT
CCDS6190.2	Q8IWW8	ADHFE1	no	no	NNY	388	13	GCTTTTGATGCCTATGTTGCTGTCGGTGGTGGCTCTACC
CCDS6190.2	Q8IWW8	ADHFE1	no	no	NYN	1075	15	CTTTCTGTGGTGCTCACGTCCCCAGCGGTGTTCACTTTCACGGCC
CCDS3284.1	Q15848	ADIPOQ	yes	no	NNY	670	11	CTCTATGCTGATAATGACAATGACTCCACCTTC
CCDS8511.1	Q86V24	ADIPOR2	yes	yes	YNN	577	10	CTCTGCCTTTCTTTTTCATGGCTCTTCCAC
CCDS46146.1	C9JUS6	ADM5	yes	no	NYN	13	12	ATCCTCATCCTGCTGTTGCTCCTCGCCTTCTCCGCC
CCDS13433.1	Q9H2P0	ADNP	no	no	NNY	313	11	ATTCTCCTTAATTGCCCCTACTGTACCTTCAAT
CCDS32853.1	Q6IQ32	ADNP2	no	no	NNY	952	10	AGCCTCACTCATTCCCCCCCTGCTGCTGGC
CCDS32853.1	Q6IQ32	ADNP2	no	no	NNY	2623	10	TCCACCTGCCCCTTTTGCTTTGGCCCCTTT
CCDS32853.1	Q6IQ32	ADNP2	no	no	NYN	1846	13	ACGCTGGCCCCCGTGTCTGTCACTCTGCCGGTTCCCCCT
CCDS32853.1	Q6IQ32	ADNP2	no	no	NYN	1573	10	ACAGTCTCCTCCTCAGCTGTTGTGCCTGTA
CCDS1434.1	P30542	ADORA1	yes	yes	NNY	751	10	CACATCCTCAACTGCATCACCCTCTTCTGC
CCDS1434.1	P30542	ADORA1	yes	yes	NNY	796	11	CCCAGCATCCTTACCTACATTGCCATCTTCCTC
CCDS1434.1	P30542	ADORA1	yes	yes	NNY	709	10	GCCCTCATCCTCTTCCTCTTTGCCCTCAGC
CCDS1434.1	P30542	ADORA1	yes	yes	NNY	184	10	GTCATCCCCCTCGCCATCCTCATCAACATT
CCDS1434.1	P30542	ADORA1	yes	yes	NYN	280	10	TCCATCCTGGCCCTGCTGGCAATTGCTGTG
CCDS1434.1	P30542	ADORA1	yes	yes	NYN	565	11	GTGCTGCCCCCGCTTCTCCTCATGGTCCTCATC
CCDS1434.1	P30542	ADORA1	yes	yes	NYN	703	11	TCGCTGGCCCTCATCCTCTTCCTCTTTGCCCTC
CCDS1434.1	P30542	ADORA1	yes	yes	NYN	178	10	GCCCTGGTCATCCCCCTCGCCATCCTCATC
CCDS13826.1	P29274	ADORA2A	yes	yes	NNY	850	10	AATCCCTTCATCTACGCCTACCGTATCCGC
CCDS13826.1	P29274	ADORA2A	yes	yes	NNY	748	18	CACATCATCAACTGCTTCACTTTCTTCTGCCCCGACTGCAGCCACGCCCCTCTC
CCDS13826.1	P29274	ADORA2A	yes	yes	NNY	172	11	CTCGCCATCCCCTTTGCCATCACCATCAGCACC
CCDS13826.1	P29274	ADORA2A	yes	yes	NNY	289	12	GCCATCGCCATTGACCGCTACATTGCCATCCGCATC
CCDS13826.1	P29274	ADORA2A	yes	yes	NNY	208	15	TTCTGCGCTGCCTGCCACGGCTGCCTCTTCATTGCCTGCTTCGTC
CCDS13826.1	P29274	ADORA2A	yes	yes	NYN	169	10	GTGCTCGCCATCCCCTTTGCCATCACCATC
CCDS11173.1	P29275	ADORA2B	yes	yes	NNY	172	11	CTCTTCGCCATCCCCTTTGCCATCACCATCAGC
CCDS11173.1	P29275	ADORA2B	yes	yes	NNY	208	15	GGCTTCTGCACTGACTTCTACGGCTGCCTCTTCCTCGCCTGCTTC
CCDS11173.1	P29275	ADORA2B	yes	yes	NYN	172	10	CTCTTCGCCATCCCCTTTGCCATCACCATC
CCDS11173.1	P29275	ADORA2B	yes	yes	NYN	571	11	GTTCTGCCCCCACTGCTTATAATGCTGGTGATC
CCDS11159.2	Q3LIE5	ADPRM	no	no	NNY	817	13	TGTTTCTTTGCTGGTCACACCCATGATGGTGGCTACTCT
CCDS6054.1	P35348	ADRA1A	yes	yes	NNY	346	12	GGCCTCTGCATCATCTCCATCGACCGCTACATCGGC
CCDS6054.1	P35348	ADRA1A	yes	yes	NYN	217	14	CTCCTGCTCACCTCCACGGTGCTGCCCTTCTCCGCCATCTTC
CCDS4347.1	P35368	ADRA1B	yes	yes	NNY	1009	12	GGCTACTTCAACAGCTGCCTCAACCCCATCATCTAC
CCDS4347.1	P35368	ADRA1B	yes	yes	NYN	286	10	TTCACCGTCCTGCCCTTCTCAGCGGCCCTA
CCDS4347.1	P35368	ADRA1B	yes	yes	YNN	1114	10	CGCCGCCGACGCCGCCGCCGCCGTCGCCTG
CCDS13079.1	P25100	ADRA1D	yes	yes	NNY	544	10	GCCTCCATCCTCAGCCTCTGCACCATCTCC
CCDS13079.1	P25100	ADRA1D	yes	yes	NYN	439	10	GCCACCGTACTGCCCTTCTCGGCCACCATG
CCDS13079.1	P25100	ADRA1D	yes	yes	NYN	301	12	GTCTTCCTGGCAGCCTTCATCCTTATGGCCGTGGCA
CCDS13079.1	P25100	ADRA1D	yes	yes	YNN	1237	20	TTCCTCCGTCTCCTGCGCTGCCAGTGCCGTCGTCGCCGGCGCCGCCGCCCTCTCTGGCGT
CCDS47004.1	P18825	ADRA2C	yes	yes	NYN	292	13	ATCCTGGTGGCCACGCTGGTCATGCCCTTCTCGTTGGCC
CCDS47004.1	P18825	ADRA2C	yes	yes	NYN	529	14	CTCATCTCGGCCGTCATCTCCTTCCCGCCGCTGGTCTCGCTC
CCDS6099.1	P13945	ADRB3	yes	yes	NNY	622	11	TCCTCCTCCGTCTCCTTCTACCTTCCTCTTCTC
CCDS6099.1	P13945	ADRB3	yes	yes	NYN	262	13	CTCCTGGTGGTGCCGCCGGCGGCCACCTTGGCGCTGACT
CCDS6099.1	P13945	ADRB3	yes	yes	NYN	124	11	GCCCTGCTGGCGCTGGCGGTGCTGGCCACCGTG
CCDS6099.1	P13945	ADRB3	yes	yes	NYN	487	12	GTCGTGTCGGCCGCGGTGTCGTTTGCGCCCATCATG
CCDS8156.1	P25098	ADRBK1	no	no	NNY	1438	10	GCCGACGCCTTCGACATTGGCTCCTTCGAT
CCDS8156.1	P25098	ADRBK1	no	no	YNN	1723	11	CAGTGGCAGCGGCGGTACTTCTACCTGTTCCCC
CCDS13832.1	P35626	ADRBK2	no	no	NNY	1429	10	GTCAATGCTGCTGATGCCTTTGATATTGGC
CCDS13832.1	P35626	ADRBK2	no	no	YNN	1723	11	CAGTGGCAGCGTCGCTATTTTTACCTCTTTCCA
CCDS13496.1	Q16186	ADRM1	yes	no	NYN	637	13	TCGGCAGCGGTCACCCCGTCATCCACCACCTCTTCCACC
CCDS13496.1	Q16186	ADRM1	yes	no	NYN	679	14	GCCACCCCAGCCCCTTCTGCTCCAGCAGCTGCCTCAGCAACT
CCDS14001.1	P30566	ADSL	no	no	NNY	1333	10	GATCCTTCTTCTTTCACTGGTCGTGCCTCC
CCDS14001.1	P30566	ADSL	no	no	NNY	310	12	GGCATTATTCACCTTGGTGCTACTTCTTGCTATGTT
CCDS14001.1	P30566	ADSL	no	no	NNY	1285	10	GTTGATGCCTACTTCAGTCCCATTCACTCC
CCDS1624.1	P30520	ADSS	no	no	NNY	544	11	TGCGACCTTGTTTCTGACTTTGATGGCTTCTCT
CCDS4521.1	Q96IZ2	ADTRP	yes	yes	NNY	478	11	GCTGCTGCCAGCATTGCTTACATCAGCCGCATC
CCDS4521.1	Q96IZ2	ADTRP	yes	yes	NNY	583	14	GCTTTCTTCTCTCTCAGCTACGTCTTCATCGCCAGCATCTAC
CCDS4521.1	Q96IZ2	ADTRP	yes	yes	NYN	253	18	CTGCTTTTCACCACTCTGGCTTTTCCTGTATCCACGTTTGTATTTTTGGCATTC
CCDS44841.1	Q6ZN18	AEBP2	no	no	NNY	988	12	TGTGTTGTTGGTGGCTGCAATGCCAGCTTTGCTTCT
CCDS34274.1	Q8TED9	AFAP1L1	no	no	NNY	421	10	TACATCAGCTCCCACAATGGCTGCAGCCCC
CCDS31286.1	Q8N4X5	AFAP1L2	no	no	NNY	1216	14	GACCCCAGCCCCGACCACCTCTACTCCTTCCGCATCCTCCAC
CCDS14684.1	P51816	AFF2	no	no	NNY	2785	10	AATGTCAGTGGCAATAATGGTCCCTTTGGT
CCDS14684.1	P51816	AFF2	no	no	NNY	3292	10	AATTATGCTGATGCCGCCCTCTCCTTCACT
CCDS14684.1	P51816	AFF2	no	no	NNY	3052	17	ACTACTACCACTACCATTTCCACCATCACCTCTACCATCACTACTGGCCTC
CCDS14684.1	P51816	AFF2	no	no	NNY	3727	10	GCTGCCAGCCACGTCAACATCACTAGCAAT
CCDS14684.1	P51816	AFF2	no	no	NNY	2938	27	TCCTCTGCCACCATCACTGTCACCAATACTGCTATTGCCACTGCTACTGTCACTGCTACTGCCATTGTCACCACCACTGTC
CCDS14684.1	P51816	AFF2	no	no	NYN	2734	10	CTATTTCCTCCTCCACTTTCCCCACTGCCA
CCDS14684.1	P51816	AFF2	no	no	NYN	751	11	TCTCCCCTAGTGGCTTCCTCTTTATTAGCTCCT
CCDS14684.1	P51816	AFF2	no	no	NYN	2965	44	ACTGCTATTGCCACTGCTACTGTCACTGCTACTGCCATTGTCACCACCACTGTCACAGCTACTGCCACCGCCACGGCCACCACCACAACTACTACCACTACCATTTCCACCATCACCTCTACCATCACTACT
CCDS14684.1	P51816	AFF2	no	no	NYN	394	13	CCTTCAGCACCAATGCCTCCACCTTCTGTTGTGATACTG
CCDS14684.1	P51816	AFF2	no	no	YNN	2734	10	CTATTTCCTCCTCCACTTTCCCCACTGCCA
CCDS14684.1	P51816	AFF2	no	no	YNN	3472	11	CTATGCTACCGATGTTTATCACTCCTCTATTTG
CCDS4164.1	Q9UHB7	AFF4	no	no	NNY	415	10	GGTAGCAGTAGTGGCACTAACAGTAGTGGT
CCDS11859.1	Q9Y4W6	AFG3L2	no	yes	NYN	769	12	ATGCTGCCTACGGTGCTCATCATCGCCTTCTTGCTC
CCDS3557.1	P43652	AFM	yes	no	NYN	511	13	CCATTTGTCTTCGCCCCTACACTTCTAACTGTTGCTGTT
CCDS3829.1	P20933	AGA	yes	no	NYN	19	10	TTGCCTGTGCTTCTCGTGCCGTTTCTGCTC
CCDS33408.1	Q9UPQ3	AGAP1	no	no	NNY	739	11	CCTAATTCTCCCAGCCATTCCTCCGTCTGTTCC
CCDS33408.1	Q9UPQ3	AGAP1	no	no	NNY	1507	12	TGCTCCAGCCCCAGTATCTCCAGCACCACCAGCCCC
CCDS7215.1	Q96P64	AGAP4	no	no	NNY	1444	11	ATCCACCGCAGTCTTGGCACCCGCCTTTCCCGT
CCDS7215.1	Q96P64	AGAP4	no	no	NNY	1057	12	TGCTTCAGCCCCAGTATCTCCAGCACCACCAGCCCC
CCDS7215.1	Q96P64	AGAP4	no	no	NYN	409	10	CTTACAATGACAATAATATCTGTGACCTTG
CCDS44439.1	A6NIR3	AGAP5	no	no	NNY	1513	11	ATCCACCGCAGTCTTGGCACCCGCCTTTCCCGT
CCDS44439.1	A6NIR3	AGAP5	no	no	NNY	1126	12	TGCTTCAGCCCCAGTATCTCCAGCACCACCAGCCCC
CCDS44439.1	A6NIR3	AGAP5	no	no	NYN	478	10	CTTACAATGACAATAATATCTGTGACCTTG
CCDS58398.1	Q96MI9	AGBL1	no	no	NNY	1375	10	CGTGTCCCTTTCCACGATCCCTATCTTTAT
CCDS58398.1	Q96MI9	AGBL1	no	no	NNY	1789	11	GCCATCCCTTACCACTTCAACATCATCAACTGT
CCDS58398.1	Q96MI9	AGBL1	no	no	NNY	1987	11	TGCTACTATACCCTCACCTTTGCTGTCACCTTC
CCDS7944.1	Q5U5Z8	AGBL2	no	no	NNY	943	10	GATGCTACCTATCGCTTCACCATTGTCAAC
CCDS7944.1	Q5U5Z8	AGBL2	no	no	NNY	2143	10	TCCAGCACCAGTGGCTCTGACAGTTCTCTC
CCDS44137.1	Q5VU57	AGBL4	no	no	NNY	1204	11	GTCTCCTTCTACAGCTACATCATCAGTGGCACC
CCDS44137.1	Q5VU57	AGBL4	no	no	NNY	967	10	TTTTATATTGACATCCATGCCCACTCCACC
CCDS1732.3	Q8NDL9	AGBL5	no	no	NNY	1576	10	AACAGCATCCCTGCTGCCTGCCATGACAAT
CCDS1732.3	Q8NDL9	AGBL5	no	no	NNY	1987	10	AATTCCCCCAGCTTTCCTTTTCATGGCAGT
CCDS1732.3	Q8NDL9	AGBL5	no	no	NNY	127	10	ACCAGTGGCATTGCCTCTTCCCCTGACTAT
CCDS1732.3	Q8NDL9	AGBL5	no	no	NNY	1054	13	CCCAGTTCCTGTCTCCCTCCTGATGCTCCTGTTTCTGAC
CCDS1732.3	Q8NDL9	AGBL5	no	no	NNY	445	16	GCCACCACCTTCTTCGCCTTCTGCTACCCCTTCTCCTACAGTGACTGC
CCDS4746.1	Q15109	AGER	yes	yes	NNY	601	11	GATCCCCGTCCCACCTTCTCCTGTAGCTTCAGC
CCDS4746.1	Q15109	AGER	yes	yes	NNY	226	11	GCTCGTGTCCTTCCCAACGGCTCCCTCTTCCTT
CCDS5697.1	O95081	AGFG2	no	no	NNY	772	15	GGCTTTGCCAACTTTGATGCCTTTAGCAGTGGCCCCAGCTCTTCT
CCDS5697.1	O95081	AGFG2	no	no	NYN	715	11	ATGGCACCAGCTTTTGCTGCATTCCCTGCCTTT
CCDS5697.1	O95081	AGFG2	no	no	NYN	544	12	CCTGCACCGTCTCTCTCAGTTGCTGCCTCCACCTCG
CCDS4035.1	Q8N302	AGGF1	no	no	NNY	646	12	TATTTTGACCACAGCACTGGTTTCTATTATGATTCT
CCDS4035.1	Q8N302	AGGF1	no	no	NNY	1537	14	TCCTTTCACATTCATCCTGGCAGTGATACCTGTGATGGCTGT
CCDS4035.1	Q8N302	AGGF1	no	no	YNN	16	10	CCGTCCCCGCCGCGGTCGCCGCCGCCGCCC
CCDS759.1	P35573	AGL	no	no	NNY	625	17	AATGTTATTTGTATTACTGATGTTGTCTACAATCATACTGCTGCTAATAGT
CCDS759.1	P35573	AGL	no	no	NNY	3265	10	CCTCATTTTTCTTCTGGTATTTTCCGCTGC
CCDS759.1	P35573	AGL	no	no	NYN	3157	12	TTCCCTTCCCTGCCAATTCTTTCACCTGCCCTAATG
CCDS160.1	Q9BSE5	AGMAT	no	no	NNY	808	10	CCCATTTATATCAGCTTTGATATTGACGCT
CCDS34604.1	Q6ZNB7	AGMO	yes	yes	NYN	523	11	TCTCCCCTGGCCCTCTTCATACCCCCTTCAGTA
CCDS34604.1	Q6ZNB7	AGMO	yes	yes	NYN	1231	10	CCTCTTGTCCCTTCATTGTCATCTGCTTTT
CCDS34604.1	Q6ZNB7	AGMO	yes	yes	NYN	127	11	GCAACTCCATTTTTCATTTCTTTGATGCTGCTT
CCDS34604.1	Q6ZNB7	AGMO	yes	yes	YNN	976	10	CCCTTCTCATCATCTTCATCTCAGCTATTA
CCDS398.1	Q9UL18	AGO1	no	no	NNY	2122	10	CGCCATCACACCCGCCTTTTCTGTGCTGAC
CCDS398.1	Q9UL18	AGO1	no	no	NNY	838	10	TGTAATGTTACCCGTCGCCCTGCTAGCCAT
CCDS6380.1	Q9UKV8	AGO2	no	no	NNY	1981	12	CCCACCCGCATCATCTTCTACCGCGACGGTGTCTCT
CCDS6380.1	Q9UKV8	AGO2	no	no	NNY	1855	10	GACGCCCACCCCAATCGCTACTGCGCCACC
CCDS6380.1	Q9UKV8	AGO2	no	no	NYN	19	12	CCCGCACTTGCACCTCCTGCGCCGCCGCCCCCCATC
CCDS6380.1	Q9UKV8	AGO2	no	no	YNN	958	10	CTGCGCTACCCCCACCTCCCATGTTTACAA
CCDS399.1	Q9H9G7	AGO3	no	no	NNY	463	10	ATCAGCACTAACCCTGTCCATGCCGTTGAT
CCDS399.1	Q9H9G7	AGO3	no	no	NNY	646	11	CTTAATATCGATGTTTCTGCCACTGCCTTCTAC
CCDS4744.1	Q99943	AGPAT1	yes	yes	NYN	133	11	ATCCTCTTCCTGGCTGTGCTCGCCATCCCTGTG
CCDS4744.1	Q99943	AGPAT1	yes	yes	NYN	25	17	ATGCTGCTGCTGCTGCTCTTCCTGCTGCTGCTCTTCCTGCTGCCCACCCTG
CCDS4744.1	Q99943	AGPAT1	yes	yes	NYN	607	10	GTTCCCATTGTCCCCATAGTCATGTCCTCC
CCDS4744.1	Q99943	AGPAT1	yes	yes	YNN	28	14	CTGCTGCTGCTGCTCTTCCTGCTGCTGCTCTTCCTGCTGCCC
CCDS7003.1	O15120	AGPAT2	yes	yes	NNY	265	10	GCCCGTCCCTGTGTCATCGTCTCCAACCAC
CCDS7003.1	O15120	AGPAT2	yes	yes	NNY	610	10	TACTCTTCCTTCTCCTCCTTCTACAACACC
CCDS7003.1	O15120	AGPAT2	yes	yes	NYN	112	10	TTCACGGTGTCCGCCGTGGCCTCGCTCGTC
CCDS7003.1	O15120	AGPAT2	yes	yes	NYN	19	12	CTGGCCGCGGCGCTGCTGTTGCTGCTGCTGCTGGTG
CCDS13703.1	Q9NRZ7	AGPAT3	yes	yes	NNY	133	11	CTCTACCGCCGCCTCAACTGCCGCCTCGCCTAC
CCDS5280.1	Q9NRZ5	AGPAT4	yes	yes	NYN	1021	10	TTCATCCTCGTCTTCTTTGTGGCCTCCGTG
CCDS6117.1	Q86UL3	AGPAT6	yes	yes	NNY	58	11	ACTGTCCTCTTCACCCTCCTTCTCGTTTTCATC
CCDS6117.1	Q86UL3	AGPAT6	yes	yes	NYN	49	20	ATCTCCCTGACTGTCCTCTTCACCCTCCTTCTCGTTTTCATCATAGTGCCAGCCATTTTT
CCDS2275.1	O00116	AGPS	no	no	NNY	1720	12	GGTGCTTGTATCTACTTCTATTTTGCCTTTAACTAC
CCDS2275.1	O00116	AGPS	no	no	NYN	187	15	GCCGCGTCGGCGGCCACGGCAGCGCCCACGGCCACTCCCGCCGCG
CCDS5364.1	O95994	AGR2	no	no	NYN	10	13	ATTCCAGTGTCAGCATTCTTGCTCCTTGTGGCCCTCTCC
CCDS30551.1	O00468	AGRN	yes	no	NNY	847	12	ACCGTCTGCGGCAGCGACGGCGCCGACTACCCCGGC
CCDS30551.1	O00468	AGRN	yes	no	NNY	1219	16	TCCCGCCGTGGCCGTCCCCGCTGCTCCTGCGACCGCGTCACCTGTGAC
CCDS30551.1	O00468	AGRN	yes	no	NNY	2383	12	TGCAACCCCCATGGCTCTTACGGCGGCACCTGTGAC
CCDS30551.1	O00468	AGRN	yes	no	NNY	1894	12	TGTGGCAGCGACGGTGTCACCTACGGCAGTGCCTGC
CCDS30551.1	O00468	AGRN	yes	no	NYN	2257	12	CCCACCTTCGCCCCGCTGCCGCCTGTGGCCCCCTTA
CCDS30551.1	O00468	AGRN	yes	no	NYN	2935	11	CCGACATCTGCCTCCGTGACTGTGACCACCCCA
CCDS30551.1	O00468	AGRN	yes	no	NYN	3109	14	CCCGTGCTGACGGTGCCCCCCACGGCACCCTCCCCTGCACCC
CCDS30551.1	O00468	AGRN	yes	no	NYN	34	10	CCGCTGCTGCCGCTCCTTGTGGTGGCCGCG
CCDS10839.1	O00253	AGRP	yes	no	NNY	322	13	TGCTACTGCCGCTTCTTCAATGCCTTCTGCTACTGCCGC
CCDS1585.1	P01019	AGT	yes	no	NYN	391	10	GCCACCGTCCTCTCCCCAACGGCTGTCTTT
CCDS14569.1	P50052	AGTR2	yes	yes	NYN	769	11	ATGGCAGCTGCTGTTGTTCTGGCCTTCATCATT
CCDS14569.1	P50052	AGTR2	yes	yes	NYN	658	10	TTTATTATCCCTTTAATATTCATAGCAACA
CCDS2543.1	P21549	AGXT	no	no	NYN	952	11	CTTCCCACAGTCACCACTGTGGCTGTACCCGCT
CCDS3908.1	Q9BYV1	AGXT2	no	no	NNY	331	10	ATTGTTACTGTCAGTGTTGGCCATTGCCAC
CCDS3908.1	Q9BYV1	AGXT2	no	no	NYN	1066	10	TTTCCCATGGCAGCAGTCATAACCACTCCA
CCDS13233.1	P23526	AHCY	no	no	NNY	526	10	CCTGCCATCAATGTCAATGACTCCGTCACC
CCDS818.1	O43865	AHCYL1	no	no	NYN	1342	14	TCCACAGTTCCCACCTTTGTTCTGTCCATCACAGCCACAACA
CCDS5812.1	Q96HN2	AHCYL2	no	no	NNY	766	10	GCTGCCTGCAACATCTATTCCACTCTCAAT
CCDS5812.1	Q96HN2	AHCYL2	no	no	NYN	1585	14	TCCACAGTGCCTACATTTGTGCTCTCAATCACTGCTACTACT
CCDS30652.1	Q5TGY3	AHDC1	no	no	NNY	3034	10	CCCAGCAGCGCCCACAGCGCCGGCTATGCC
CCDS30652.1	Q5TGY3	AHDC1	no	no	NNY	3379	11	CTCTACAATCCCAGTTTTGACTGCCACGTCAGC
CCDS30652.1	Q5TGY3	AHDC1	no	no	NNY	2989	14	GACTGCAGCTTCGCCTATGGCAGTGGCAACAGCCTCCCTGCC
CCDS30652.1	Q5TGY3	AHDC1	no	no	NNY	3244	11	GCCTCTGCCGCCTCCTCCTCCTCCTCCTCCTTC
CCDS30652.1	Q5TGY3	AHDC1	no	no	NYN	1285	13	CCCCCACCACCACCGCCTCCTCCACCCCCTGCCCTGCCA
CCDS30652.1	Q5TGY3	AHDC1	no	no	NYN	3220	19	ACCACAGCCTCTGCCACCTCTGCAGCCTCTGCCGCCTCCTCCTCCTCCTCCTCCTTC
CCDS30652.1	Q5TGY3	AHDC1	no	no	NYN	3745	10	TTCCCGACATCCGCCTCTGCCGCTGCCTCA
CCDS30652.1	Q5TGY3	AHDC1	no	no	NYN	1711	12	GCAGCCACTGTGGCAGCGGCCACCATGGCCATGCCA
CCDS30652.1	Q5TGY3	AHDC1	no	no	YNN	1285	10	CCCCCACCACCACCGCCTCCTCCACCCCCT
CCDS30652.1	Q5TGY3	AHDC1	no	no	YNN	3256	11	TCCTCCTCCTCCTCCTCCTTCCAGCCCTCGCCC
CCDS47483.1	Q8N157	AHI1	no	no	NNY	1951	11	TGTGGCCACCTCAATATCATTTATGATCTTTCC
CCDS47483.1	Q8N157	AHI1	no	no	NYN	3001	11	CTCTCATTTACTTCACCACCAGCAGTTTCCTCA
CCDS31584.1	Q09666	AHNAK	no	no	NNY	12289	11	GACATTGACACTCCTGATATTGATATTCATGGT
CCDS31584.1	Q09666	AHNAK	no	no	NNY	13681	11	GGCATTGACACTCCTGATATTGACATTCATGGT
CCDS5366.1	P35869	AHR	no	no	NNY	4	12	AACAGCAGCAGCGCCAACATCACCTACGCCAGTCGC
CCDS5366.1	P35869	AHR	no	no	NYN	787	10	TTGGCTTTGTTTGCGATAGCTACTCCACTT
CCDS56355.1	A9YTQ3	AHRR	no	no	NYN	817	11	ATTGCGGCACCCGTTCTCCTCCCCTCCGCAGCG
CCDS7297.1	Q9BRQ8	AIFM2	no	yes	NNY	883	11	GCCTATCTTGCCGGCCTCCACGCCAACATCGCC
CCDS7297.1	Q9BRQ8	AIFM2	no	yes	NNY	826	13	GGCCACAGCAACGTCTACGCCATTGGTGACTGTGCCGAC
CCDS5344.1	Q13155	AIMP2	no	no	NYN	382	11	CCGGCCTCCCCTCCCCTCTCCCTGCTTGTGCTG
CCDS54.1	Q9UKB5	AJAP1	yes	yes	NYN	382	15	CCTTCCCTCGCCTCTTCGTCCTCGTCCTCGTCCTCCGCGGTGGCC
CCDS54.1	Q9UKB5	AJAP1	yes	yes	NYN	640	18	ACAACTGTGGCCGCCACCACCACCACCACCACCACGGCCACCCCCATGACGCTG
CCDS54.1	Q9UKB5	AJAP1	yes	yes	NYN	847	21	ATCATCACCATCACCGTCTCCCTCATCATGGTCATAGCTGCTCTCATCACAACTCTTGTCTTA
CCDS54.1	Q9UKB5	AJAP1	yes	yes	YNN	148	15	TTCTGGCTCCTGCCGCGGTCGCCGCCCCGGCCGCCCCGGCTGTGG
CCDS9581.1	Q96IF1	AJUBA	no	no	NNY	469	10	CCCTGCAGCAATCGCACCAGCGGCATCAGC
CCDS9581.1	Q96IF1	AJUBA	no	no	NNY	349	11	GCCCTCAGCCCCCGCTCTAGCTTCGCCAGTAGC
CCDS11594.1	Q92667	AKAP1	no	yes	NYN	2053	16	GCTCCCCCATTGCCTTCACTGGCACTGCCTTCTCTGCCGATGACATCC
CCDS9383.1	Q9UKA4	AKAP11	no	no	NNY	5173	11	AACCTCAGTATTGGTGATGACAGCACTGGTAGC
CCDS9383.1	Q9UKA4	AKAP11	no	no	NYN	2326	10	ATTGTTACTTCTATACCGGTGCCCTTGGCA
CCDS9383.1	Q9UKA4	AKAP11	no	no	NYN	3394	10	TTTGCACCTGCTACACCACCTTCTACTCCA
CCDS9383.1	Q9UKA4	AKAP11	no	no	NYN	3298	10	ACTCCTCCATCAACTCCTCTAGTACCATCC
CCDS5229.1	Q02952	AKAP12	no	no	NYN	4447	10	TCGACACCAGTGATAGTATCTGCTACTACC
CCDS14116.1	Q02040	AKAP17A	no	no	NNY	1630	11	GGCGGCGTCCTCTCCTGCATTCCTGACAACAAC
CCDS8531.1	O75969	AKAP3	no	no	NNY	1657	10	GCTGCTGGCACCACCAACTTTCCTGCCAAT
CCDS9644.1	Q13023	AKAP6	no	no	NNY	6088	12	AATGCTTCTATCAGCAACATTTCCTGTTGCAACTGT
CCDS9644.1	Q13023	AKAP6	no	no	NNY	5209	13	ATTGTTAATGTCTCTTGCACCTCTGCTTGCACTGATGAT
CCDS9644.1	Q13023	AKAP6	no	no	NNY	832	10	GCTGCTGACTCTATCTCTACCAATGGCAGT
CCDS9644.1	Q13023	AKAP6	no	no	NNY	1327	11	TCTTCTTACCCCAACAGCCCTTCTGCTGCCAGC
CCDS9644.1	Q13023	AKAP6	no	no	YNN	6325	10	TTTTATTCGTACTTATCTCTCTCATCTCAT
CCDS12329.1	O43823	AKAP8	no	no	NNY	427	12	CACAACCCCTACCGCCCCAGCTACAGCTACGACTAT
CCDS12329.1	O43823	AKAP8	no	no	NNY	253	10	TGCACCGACAATTCCGACTCCCTCATTGCC
CCDS12329.1	O43823	AKAP8	no	no	YNN	1471	11	CAGCCGCAGCTCCTCCAGCGGCACCTGCACTCC
CCDS12329.1	O43823	AKAP8	no	no	YNN	724	10	CGGCCACCTCCGTCCCTCTTCTCCCAGTCC
CCDS46005.1	Q9ULX6	AKAP8L	no	no	NYN	1795	10	GCCGTGTCGCCGCCACCGCCGCCGCCCCCA
CCDS5013.1	Q53H80	AKIRIN2	no	no	NNY	199	11	TCCCCCTTCGGCGACGTCTCCTCCCGCCTCACC
CCDS5013.1	Q53H80	AKIRIN2	no	no	NYN	82	31	GCGCCATTGTCGGCGCCCACCTCGGCCGCTGCCTCCCCGTTGTCGGCGGCCGCGGCCACCGCCGCCTCCTTCTCCGCTGCGGCCGCCTCGCCG
CCDS6805.1	Q7Z591	AKNA	no	no	NNY	619	12	AGCCTCGACCACCCTAGTGACAGCCTTGATTCTACC
CCDS6805.1	Q7Z591	AKNA	no	no	NNY	2125	13	CCTGCTACCACCACTGCCGCCGCCAGCACTGGCCCCTGC
CCDS6805.1	Q7Z591	AKNA	no	no	NYN	3130	13	CCACCCCCAGCCCCCGCCCCTGCCGCTGCGCCTCTACCC
CCDS6805.1	Q7Z591	AKNA	no	no	NYN	3982	14	CTGGCAACAGCGCCCCCAGCACCAGCCCCTCCAGCCTTTGCC
CCDS523.1	P14550	AKR1A1	no	no	NNY	118	13	GGCTACCGCCACATTGATTGTGCTGCTATCTACGGCAAT
CCDS5831.1	P15121	AKR1B1	no	no	NNY	622	10	ACCGCCTACAGCCCCCTCGGCTCTCCTGAC
CCDS5831.1	P15121	AKR1B1	no	no	NNY	466	10	GCTATTGGCATCTCCAACTTCAACCATCTC
CCDS47715.2	C9JRZ8	AKR1B15	no	no	NNY	202	10	TATCGCCACATTGACTGTGCCTATTTCTAT
CCDS7062.1	P52895	AKR1C2	no	no	NNY	919	11	ACCCTTGATATTTTTGCTGGCCCCCCTAATTAT
CCDS7062.1	P52895	AKR1C2	no	no	NNY	325	10	GACTATGTTGACCTCTATCTTATTCATTTT
CCDS7063.1	P42330	AKR1C3	no	no	NNY	904	16	AATCTCCACTATTTTAACAGTGATAGTTTTGCTAGCCACCCTAATTAT
CCDS7063.1	P42330	AKR1C3	no	no	NNY	325	10	GACTATGTTGACCTCTATCTTATTCATTCT
CCDS31077.1	Q9Y243	AKT3	no	no	YNN	1393	10	CGGCCGCATTTCCCTCAATTTTCCTACTCT
CCDS6794.2	P13716	ALAD	no	no	NNY	64	16	GCCACCACCACCCTCAATGCCTCCAACCTCATCTACCCCATCTTTGTC
CCDS2847.1	P13196	ALAS1	no	no	NNY	1549	15	GATGCCGGCCTCCCTGTTGTCCACTGCCCCAGCCACATCATCCCT
CCDS2847.1	P13196	ALAS1	no	no	NNY	1060	11	TACATCTTCCGCCACAATGATGTCAGCCACCTC
CCDS2847.1	P13196	ALAS1	no	no	NNY	1396	11	TCCTATGCTGCTGGCTTCATCTTCACCACCTCT
CCDS2847.1	P13196	ALAS1	no	no	NYN	1411	13	TTCATCTTCACCACCTCTCTGCCACCCATGCTGCTGGCT
CCDS14366.1	P22557	ALAS2	no	no	NNY	760	15	CTCTTCTCCTCCTGCTTTGTTGCCAATGACTCTACTCTCTTCACC
CCDS14366.1	P22557	ALAS2	no	no	NNY	1393	14	GGCCTTCCTGTCATCCCCTGCCCCAGCCACATCATCCCCATC
CCDS14366.1	P22557	ALAS2	no	no	NYN	1249	13	TTCATCTTTACCACTTCTCTGCCCCCCATGGTGCTCTCT
CCDS3555.1	P02768	ALB	yes	no	NNY	13	10	ACCTTTATTTCCCTTCTTTTTCTCTTTAGC
CCDS3555.1	P02768	ALB	yes	no	NYN	10	10	GTAACCTTTATTTCCCTTCTTTTTCTCTTT
CCDS33810.1	Q13740	ALCAM	yes	yes	NNY	1594	16	ATCGTTGTTGGTCTCCTCCTTGCTGCCCTTGTTGCTGGTGTCGTCTAC
CCDS12766.1	Q8IZ83	ALDH16A1	no	no	NNY	1504	10	AACTATGACACCTTTGGCCTCGCTGTTCCC
CCDS12766.1	Q8IZ83	ALDH16A1	no	no	NYN	583	17	ACCGTGGTGGCCCTCGTGCCCCCGGCCTCCCCGGCGCCCCTCCTCCTGGCC
CCDS12766.1	Q8IZ83	ALDH16A1	no	no	NYN	688	10	CCTGCGTCCCTGGTGCCCATCCTGGCCTCC
CCDS12766.1	Q8IZ83	ALDH16A1	no	no	NYN	511	10	CTCATCCTGCCACCCACATTCTCCTTCCTT
CCDS12766.1	Q8IZ83	ALDH16A1	no	no	NYN	2017	14	CCCCTGCTTGCCTTCGTGTCCCTGCTGGCTCCCGCCCTGGCC
CCDS7443.1	P54886	ALDH18A1	no	no	NNY	2164	12	AATGCCAGCACTCGCTTTTCTGATGGTTACCGCTTT
CCDS10163.1	O94788	ALDH1A2	no	no	NNY	871	10	AGTCCTAATATTATTTTTGCTGATGCTGAC
CCDS9155.1	P05091	ALDH2	no	no	NNY	1165	10	GGCATTGCTGCTGACCGTGGTTACTTCATC
CCDS188.1	P30038	ALDH4A1	no	no	NNY	1495	10	AATGCTGCCGGCAACTTCTACATCAACGAC
CCDS9826.1	Q02252	ALDH6A1	no	yes	NYN	1561	13	GCTACTCTTTCCTCACCTGCTGTTGTCATGCCTACCATG
CCDS9826.1	Q02252	ALDH6A1	no	yes	NYN	1417	13	GTCCCCATTCCAGTGCCTTTGCCAATGTTCTCATTCACC
CCDS9826.1	Q02252	ALDH6A1	no	yes	NYN	85	12	TCAGCATCTTCCTTCTCTTCTTCAGTGCCAACTGTA
CCDS6756.1	P05062	ALDOB	no	no	NNY	835	13	GATGCCACTCTCAACCTCAATGCTATCAACCTTTGCCCT
CCDS11236.1	P09972	ALDOC	no	no	NNY	844	12	TTCAACCTCAATGCCATCAACCGCTGCCCCCTTCCC
CCDS10528.1	Q9BT22	ALG1	yes	yes	YNN	31	10	CTGTGTCTGCTGCTGCCGCTGCTGCTGCTG
CCDS41769.1	Q5BKT4	ALG10	yes	yes	NNY	889	10	TTTACTCTCTTTTTTTCCTTTCCTCATCTC
CCDS41769.1	Q5BKT4	ALG10	yes	yes	NNY	292	12	TTTGTTAATCTTCTCTTCAGTGTTGGCAACTTCTAT
CCDS41769.1	Q5BKT4	ALG10	yes	yes	NYN	970	14	ATTCTGTTTTTTGTGGTTACCTTAGTCTCTGTGTTTTTAGTT
CCDS41769.1	Q5BKT4	ALG10	yes	yes	NYN	391	13	GTCTTGTCAACATTAACACTAGCAGTATTTCCAACACTT
CCDS41769.1	Q5BKT4	ALG10	yes	yes	NYN	880	11	TTTTTTTCATTTACTCTCTTTTTTTCCTTTCCT
CCDS41769.1	Q5BKT4	ALG10	yes	yes	YNN	853	13	TGTCTTCATTTTCCTCAACTATTCTACTTTTTTTCATTT
CCDS41769.1	Q5BKT4	ALG10	yes	yes	YNN	895	11	CTCTTTTTTTCCTTTCCTCATCTCCTGTCTCCT
CCDS31977.1	Q2TAA5	ALG11	yes	yes	NNY	583	11	AGCTATGTTCATTATCCTACTATCAGCACCGAC
CCDS31977.1	Q2TAA5	ALG11	yes	yes	NNY	289	13	GTTTATGTTGTTTATACCGGCGATGTTAATGTCAACGGT
CCDS14081.1	Q9BV10	ALG12	yes	yes	NYN	451	13	GTGCTGGCCCTGCCTGTAGTCCTGCTGGCCCTCGCGGCC
CCDS55477.1	Q9NP73	ALG13	no	no	NNY	2797	16	CCTCCTCCTCCTCCTCCTCCTCCTCCTCCTCCTCCTCCTGCTCTTGAT
CCDS55477.1	Q9NP73	ALG13	no	no	NNY	553	16	CTTTTTCCCTCTTGCCACGCTTTTTTTCCTCTCCCTCTTACCCCCACC
CCDS55477.1	Q9NP73	ALG13	no	no	NNY	517	11	GCCCTTGTTACTGCTACCCATCCTACCTGCACC
CCDS55477.1	Q9NP73	ALG13	no	no	NNY	2719	11	TGCCATTCTGCTATTCCTCATGCTGGTGCCTCT
CCDS55477.1	Q9NP73	ALG13	no	no	NYN	571	11	GCTTTTTTTCCTCTCCCTCTTACCCCCACCCTG
CCDS55477.1	Q9NP73	ALG13	no	no	NYN	2746	32	GCCTCTCTACCACCACCACCACCACCACCACCACCACCACCACCACCACCACCTCCTCCTCCTCCTCCTCCTCCTCCTCCTCCTCCTCCTGCTCTT
CCDS55477.1	Q9NP73	ALG13	no	no	NYN	445	10	TCTGCAGCGCTGACTTCAACTGCCTTTTCA
CCDS55477.1	Q9NP73	ALG13	no	no	YNN	2863	14	TTACAACCACCACCACCACTACCACCTCCACCTTATTCCTGT
CCDS55477.1	Q9NP73	ALG13	no	no	YNN	2749	29	TCTCTACCACCACCACCACCACCACCACCACCACCACCACCACCACCACCTCCTCCTCCTCCTCCTCCTCCTCCTCCTCCTCCTCCT
CCDS33840.1	Q6GMV1	ALG1L	no	no	NNY	508	10	GACCCCTGCTGTCCTTCCCGCAGCTTCTTC
CCDS6739.1	Q9H553	ALG2	no	no	NNY	244	10	GGCGGCCGCGGCGCCGCCGTCTGCGCCTAC
CCDS46968.1	Q92685	ALG3	yes	yes	NNY	1012	21	ATCGTTTCTACCCTCTTCACCTCCAACTTCATTGGCATCTGCTTCAGCCGCTCCCTCCACTAC
CCDS46968.1	Q92685	ALG3	yes	yes	NNY	238	10	GGCGTCATCAATGGTACCTATGACTATACC
CCDS46968.1	Q92685	ALG3	yes	yes	NNY	472	11	TGCTGCGCCTCTTACCGTGTCCACTCCATCTTT
CCDS46968.1	Q92685	ALG3	yes	yes	NYN	397	10	CTGGCTACCTTGCTGCTTGTCTTCTTGATC
CCDS9361.1	Q9Y673	ALG5	yes	yes	NYN	37	20	GCGGCGCTGGCGGCCGCAGCCCTCGTACTGATTTCCATCGTTGCATTTACAACTGCTACA
CCDS8258.1	Q9BVK2	ALG8	yes	yes	NYN	727	11	CTGGTTGTTTTCTTAGTTTCTGCTCTTTCATTG
CCDS8258.1	Q9BVK2	ALG8	yes	yes	NYN	1021	10	ACACTGATTGCCATATTGCCCTCTATTTTC
CCDS8258.1	Q9BVK2	ALG8	yes	yes	NYN	979	13	ACAGTCCTTCCCTCAGTGACTCCCTTGGCAACCCTCATC
CCDS8258.1	Q9BVK2	ALG8	yes	yes	NYN	1462	10	CCCTTCATCCCTTTGTTACTAACCTCAGTG
CCDS8258.1	Q9BVK2	ALG8	yes	yes	NYN	1207	10	GCTTCGATTTTTCTGATTCTGACCACAACA
CCDS8258.1	Q9BVK2	ALG8	yes	yes	NYN	1246	10	TCCCTCTTTCCTCTGCTCTTCACTGCACCA
CCDS33172.1	Q9UM73	ALK	yes	no	NNY	3268	11	ACCGACTACAACCCCAACTACTGCTTTGCTGGC
CCDS33172.1	Q9UM73	ALK	yes	no	NYN	4312	12	CCAGCTGCCCCACCACCTCTGCCTACCACCTCCTCT
CCDS33172.1	Q9UM73	ALK	yes	no	NYN	3091	23	CTGCCACTCTCGCTGATCCTCTCTGTGGTGACCTCTGCCCTCGTGGCCGCCCTGGTCCTGGCTTTCTCC
CCDS33172.1	Q9UM73	ALK	yes	no	NYN	25	11	CTCCTGCCGCTGCTGCTTTCCACGGCAGCTGTG
CCDS33172.1	Q9UM73	ALK	yes	no	YNN	16	10	CTCCTGTGGCTCCTGCCGCTGCTGCTTTCC
CCDS31897.1	Q6NS38	ALKBH2	no	no	NNY	544	11	AGCCCCATTGCCTCTGTCTCCTTCGGTGCCTGC
CCDS5723.1	Q9NXW9	ALKBH4	no	no	NNY	130	10	TACCGTTTCATTTACTGCTCCGACACCGGC
CCDS8337.2	Q96BT7	ALKBH8	no	no	NNY	1387	14	TCTTGTGATGCCTGCATCTCCATTGCTGTTATTCATCATTTT
CCDS11084.1	P18054	ALOX12	no	no	NNY	1309	10	ACCTACTGCTCCCTCTGTCCTCCTGACGAC
CCDS11084.1	P18054	ALOX12	no	no	NYN	973	10	TCTCCAACCCCAACACTGTTCCTGCCCTCA
CCDS11129.1	O75342	ALOX12B	no	no	NNY	265	14	ATCTGTGCCCCCAACGGCCGTATCTACCACTTCCCCGCCTAC
CCDS11129.1	O75342	ALOX12B	no	no	NNY	1420	12	CTCACCTATGACAGCCTCTACCTCCCCAATGACTTT
CCDS11049.1	P16050	ALOX15	no	no	NNY	1309	10	ACCTACAGCTCCTTCTGTCCCCCTGATGAC
CCDS11049.1	P16050	ALOX15	no	no	NYN	973	10	TCCCCACCACCTCCCCTTTTCTTGCCTACG
CCDS11128.1	O15296	ALOX15B	no	no	YNN	1165	11	CTGCGTCAGCTGCCCCACTGCCACCCTCTCTTC
CCDS11128.1	O15296	ALOX15B	no	no	YNN	301	10	CACCTCCTCTTCCCCTGCTACCAGTGGCTG
CCDS2492.1	P09923	ALPI	yes	no	NNY	1111	17	ACCCTCGTCACCGCTGACCACTCCCATGTCTTCTCCTTTGGTGGCTACACC
CCDS2492.1	P09923	ALPI	yes	no	NYN	1519	10	CCAGTTGCCGCGTCGCTGCCACTGCTGGCC
CCDS3697.1	Q96QP1	ALPK1	no	no	NNY	2677	10	AGCGGTAACATCCTCTTCCCTGTCCTCAGC
CCDS3697.1	Q96QP1	ALPK1	no	no	NYN	313	10	GCGGCTGCGGCGGCTATTGTGTTCTTGGTG
CCDS11966.2	Q86TB3	ALPK2	no	no	NNY	1183	10	GTTGCCACTGCTGGCTTCTGTGGTCATCAC
CCDS10333.1	Q96L96	ALPK3	no	no	NNY	3703	11	AGCCCCTGTACCTCCCGCCGCCTCACCGGCCTC
CCDS10333.1	Q96L96	ALPK3	no	no	NNY	3793	12	GGTCCTGGTCCCAGCTCCCTCACTGTCCCTGCCATT
CCDS10333.1	Q96L96	ALPK3	no	no	NYN	3577	11	CTGGTGCCCTCAGCCACTCTGACACCCACTGTG
CCDS217.1	P05186	ALPL	yes	no	NNY	508	11	AACCATGCCACCCCCAGCGCCGCCTACGCCCAC
CCDS217.1	P05186	ALPL	yes	no	NNY	1474	10	GCCAACCTCGGCCACTGTGCTCCTGCCAGC
CCDS217.1	P05186	ALPL	yes	no	NNY	319	11	GTCCCTGACAGTGCCGGCACCGCCACCGCCTAC
CCDS217.1	P05186	ALPL	yes	no	NNY	1162	10	TACACCCCCCGTGGCAACTCTATCTTTGGT
CCDS2490.1	P05187	ALPP	yes	no	NNY	1120	13	AGCCTCGTCACTGCCGACCACTCCCACGTCTTCTCCTTC
CCDS2490.1	P05187	ALPP	yes	no	NYN	1537	11	TCCGTGGTCCCCGCGTTGCTTCCTCTGCTGGCC
CCDS2491.1	P10696	ALPPL2	yes	no	NNY	1111	13	AGCCTCGTCACTGCCGACCACTCCCACGTCTTCTCCTTC
CCDS2491.1	P10696	ALPPL2	yes	no	NYN	1525	12	CCGTCCGTGGTCCCCGCGTTGCTTCCTCTGCTGGCA
CCDS42800.1	Q96Q42	ALS2	no	no	NNY	808	11	AACCATGCCAGCACTGCTCTCAGCCCCTCCACT
CCDS42800.1	Q96Q42	ALS2	no	no	NYN	4315	10	ACAATTCCTCTCTCTGCTCCTCTGCCAACC
CCDS42800.1	Q96Q42	ALS2	no	no	YNN	4441	10	CTGCTACCTCGGCTCTACCCACCGCTGTTT
CCDS2743.1	Q60I27	ALS2CL	yes	no	NNY	52	11	GCCACCCTCGCCCATGTCAACAGCCTTGTCCTC
CCDS9028.1	Q15699	ALX1	no	no	NNY	826	12	CCCCTCAACAATTTTTTCACTGACTCTCTTCTTACT
CCDS819.1	O95076	ALX3	no	no	NNY	877	14	GCTCACCCTGGCATCTACTCCATCCATGGCTTTCCCCCCACC
CCDS31468.1	Q9H161	ALX4	no	no	YNN	289	21	CCGCAGCCCCAGCCGCCGCCGCAGCCGCAGCCGCAGCAGCAGCAGCCGCAGCCCCAGCCGCCC
CCDS3543.1	Q9NP70	AMBN	yes	no	YNN	235	10	CTCCTCCCACCACATTCCTCTCTTCCATGG
CCDS3543.1	Q9NP70	AMBN	yes	no	YNN	316	11	CATCCCCCACCTCTCCCATCACAGCCATCCTTG
CCDS5086.1	P17707	AMD1	no	no	NNY	943	12	TTCAATGATTACAATTTTGTTTTTACCAGTTTTGCT
CCDS9057.1	Q96NU7	AMDHD1	yes	no	NNY	607	10	GCTGCTGATGACATCATCAATAACCACCTC
CCDS9057.1	Q96NU7	AMDHD1	yes	no	YNN	400	11	CTGTTCCGCTCCTTGCAGCAACGGCTCCAGTGC
CCDS14377.2	Q5JTC6	AMER1	no	no	NNY	3349	12	GGTGCCTCTCTTGCCACCAGCTACTCCTCCACTGCC
CCDS14377.2	Q5JTC6	AMER1	no	no	NYN	2986	13	ATACCTCCTATGACCATGTCAATATCACTATCAGTGCCA
CCDS8858.1	Q16671	AMHR2	yes	yes	NNY	292	25	GCCCACCCCAGCCCTGGCTCCACTCTCTTCACCTGCTCCTGTGGCACTGACTTCTGCAATGCCAATTACAGCCAT
CCDS8858.1	Q16671	AMHR2	yes	yes	NNY	154	11	GCTATCCGCTGCCTCTACAGCCGCTGCTGCTTT
CCDS8858.1	Q16671	AMHR2	yes	yes	NYN	1600	10	ACTTCAATTCCTGCCCCTACCATCCTCCCC
CCDS41723.1	Q86YT9	AMICA1	yes	yes	NYN	850	13	GCCACAATCCTGCTGCTCCCTGTTCTGATATTGATCGTG
CCDS30795.1	Q86WK6	AMIGO1	yes	yes	NYN	34	11	CTCCTGCTGCCGTCCTTGTCCCTGCTGCTTTTT
CCDS30795.1	Q86WK6	AMIGO1	yes	yes	YNN	685	13	CTCTACCAGCTGTTTTCACACTGGCAGTATCGGCAGCTG
CCDS30795.1	Q86WK6	AMIGO1	yes	yes	YNN	28	13	CTCTGGCTCCTGCTGCCGTCCTTGTCCCTGCTGCTTTTT
CCDS8751.1	Q86SJ2	AMIGO2	yes	yes	NNY	841	12	AATTGCTCTGACAGCATCATCAATGGTTCCTTTCGT
CCDS8751.1	Q86SJ2	AMIGO2	yes	yes	NNY	1330	13	ATTCTCAGTCCTGGCCCCGCTAGTGATGCCTCCGCTGAT
CCDS8751.1	Q86SJ2	AMIGO2	yes	yes	NNY	295	11	ATTCTTCGTCATAACAACATCACCAGCATTTCC
CCDS8751.1	Q86SJ2	AMIGO2	yes	yes	NNY	121	16	TGCCCCACCGCTTGCATCTGTGCCACTGACATCGTCAGCTGCACCAAC
CCDS33759.1	Q86WK7	AMIGO3	yes	yes	NNY	1216	13	CCCTGCCGCTGCTGCCGCCGTGCCTGCCGCTGCCGCCGC
CCDS33759.1	Q86WK7	AMIGO3	yes	yes	NNY	301	10	GGTCGCGGCGTCTTCGTCAACGCCAGCGGC
CCDS33759.1	Q86WK7	AMIGO3	yes	yes	YNN	673	13	TGCCGCCTCTACCACCTGCTACAGCGCTGGCACCAGCGG
CCDS14551.1	Q9Y4X0	AMMECR1	no	no	NNY	187	11	GGTAGCGGCAGCGGCTGTACCCTCTCTCCCCCC
CCDS14551.1	Q9Y4X0	AMMECR1	no	no	NNY	64	13	GGTGGCGGTGGTGGCGCCTCCTCCTCCTCCCACTGCAGC
CCDS14551.1	Q9Y4X0	AMMECR1	no	no	NYN	283	25	ACCCTACTTTCTACCCCGGCCGCCGCCACCTCTTCCTCACCCTCCTCATCGTCCGCCGCCTCGTCCTCATCGCCG
CCDS2152.1	Q6DCA0	AMMECR1L	no	no	NNY	571	11	CTTTTCTGCTCTGTCTCCCTCCTTACTAACTTT
CCDS9977.1	Q9BXJ7	AMN	yes	yes	NNY	301	11	CCTGCCGTCTTCCGCGACTCTGACCGCTTCTCC
CCDS9977.1	Q9BXJ7	AMN	yes	yes	NNY	1300	11	GACAGCACCAGCCACAGTTACTTCGTCAACCCT
CCDS9977.1	Q9BXJ7	AMN	yes	yes	NYN	1093	19	GTGGCGGCTGCCGTGCTGCTGGCGCTGCTGGTCCTGCTGGTGGCGCCGCCGCTGCTG
CCDS48154.1	Q4VCS5	AMOT	no	no	NNY	2788	11	GCCACTGCCGCTGCTACTGCTGCTGCTGTTTCT
CCDS48154.1	Q4VCS5	AMOT	no	no	NNY	2866	14	GCTGCTGCCGTTGCTCCTTCTGCTGCTGCTGCTGCTGCTGTT
CCDS48154.1	Q4VCS5	AMOT	no	no	NNY	2128	11	GTCATCAGTCACTCTCCTAACACCAGCTATGAC
CCDS48154.1	Q4VCS5	AMOT	no	no	NNY	2659	20	GTTGCTGCTGCCGCCACTGCTGCCGCCATCACTGCCACTGCTGCCACCATCACCACCACC
CCDS48154.1	Q4VCS5	AMOT	no	no	NYN	2623	70	ACTGCAGCTGTTGCTCCCATCTCTGTTCCTGCTCCAGTTGCTGCTGCCGCCACTGCTGCCGCCATCACTGCCACTGCTGCCACCATCACCACCACCATGGTAGCTGCTGCTCCAGTTGCTGTTGCTGCTGCTGCTGCTCCAGCTGCTGCTGCTGCCCCGTCTCCAGCCACTGCCGCTGCTACTGCTGCTGCTGTTTCTCCAGCTGCTGCT
CCDS48154.1	Q4VCS5	AMOT	no	no	NYN	2839	23	ATTCCAGCTGCTGCCTCTGTTGCCTCAGCTGCTGCCGTTGCTCCTTCTGCTGCTGCTGCTGCTGCTGTT
CCDS48154.1	Q4VCS5	AMOT	no	no	NYN	3007	21	GCACCAACTTCAGCTCCGGCTGTGGCTCCAACTCCAGCTCCAACTCCAACTCCAGCTGTGGCT
CCDS48154.1	Q4VCS5	AMOT	no	no	NYN	2911	23	GTTGCTCCAGCTGCTCCGGCTCCAGTTCCAGCTCCGGCTCTGGTTCCGGTTCCAGCTCCAGCAGCGGCT
CCDS48154.1	Q4VCS5	AMOT	no	no	NYN	2509	17	GTCCCTTCCACACCCTCGCCTGTGCCACCCTCGACTCCCCTGCTCTCGGCT
CCDS48154.1	Q4VCS5	AMOT	no	no	YNN	955	10	TCCTTGCCCTTGCTACAATCTCCACCATCC
CCDS48154.1	Q4VCS5	AMOT	no	no	YNN	1126	28	CAGCAGCAGCAGCAACAGCAGCAGCAGCACCATCATCACCATCACCACCAACAACAGCAGCAGCAGCAGCCACAGCAGCAGCCA
CCDS44712.1	Q8IY63	AMOTL1	no	no	NNY	52	12	TCCCCTTCTGCTTGTTATAGCCCCAGTAGTCCTGTC
CCDS44712.1	Q8IY63	AMOTL1	no	no	NYN	1210	12	TCTGTCTCCCTGCCGCTTCCACTCCCGATGGCCCTG
CCDS44712.1	Q8IY63	AMOTL1	no	no	NYN	2521	23	GCCTCTGCCCCACTGCTGCCACCCCCACCCACCTCAGCACTGTCCTCCATAGCCTCCACTACGGCAGCC
CCDS5456.1	P49418	AMPH	no	no	NYN	838	10	ACATTAGCACCTGCGTCTCCCGCACCAGCA
CCDS2093.1	Q9H1A4	ANAPC1	yes	no	NNY	4732	12	AATTCTTCCATTGCCGCTCTTCTCTGTGCCCTTTAT
CCDS2093.1	Q9H1A4	ANAPC1	yes	no	NNY	736	10	ATTGTTTTCCTCAATACTGACCCCTCTATT
CCDS2093.1	Q9H1A4	ANAPC1	yes	no	NYN	3694	10	ATTCCTGCTCTCTTACCCCCAACGTCCACA
CCDS2093.1	Q9H1A4	ANAPC1	yes	no	NYN	4552	11	GTGGTGCTGCTGTCTCTCGCCATGGTCATGGCT
CCDS7033.1	Q9UJX6	ANAPC2	no	no	NNY	1180	11	TGTGACATCATCACCCTCTATATCTCTGCCATC
CCDS9220.1	Q9UJX4	ANAPC5	no	no	NYN	1780	12	TCTTCCTCCCCTACCATCGCGCTGCCCATGCTCCTG
CCDS9145.2	Q9UJX3	ANAPC7	no	no	NYN	64	10	TCAGTGCTGCCGCCGCTGCCCGCGGCTTTG
CCDS1512.1	Q5VTE6	ANGEL2	no	no	NNY	1045	10	TGTGGTGACTTTAATTCTGTTCCTGGTTCT
CCDS6306.1	Q15389	ANGPT1	yes	no	NNY	7	11	GTTTTCCTTTCCTTTGCTTTCCTCGCTGCCATT
CCDS5958.1	O15123	ANGPT2	yes	no	NNY	151	10	GACAACTGCCGCTCTTCCTCCAGCCCCTAC
CCDS13009.1	Q9Y264	ANGPT4	yes	no	NNY	1381	12	AACCTCAACGGCGTCTACTACCACGCTCCCGACAAC
CCDS13009.1	Q9Y264	ANGPT4	yes	no	NYN	34	11	CTCCTCCTTGTGGTTGCCACCATGTCTGTGGCT
CCDS6868.1	Q9UKU9	ANGPTL2	yes	no	NNY	1318	10	TATAACGCCTGTGCCCACTCCAACCTCAAC
CCDS6868.1	Q9UKU9	ANGPTL2	yes	no	NYN	748	13	GTGCTGCCACCCCCTCTGCCCACTATGCCCACTCTCACC
CCDS12200.1	Q9BY76	ANGPTL4	yes	no	NNY	1051	11	TTTGGCACCTGCAGCCATTCCAACCTCAACGGC
CCDS12224.1	Q8NI99	ANGPTL6	yes	no	NNY	1258	11	TACCATGCCTGTGCCCACTCCAACCTCAACGGT
CCDS12224.1	Q8NI99	ANGPTL6	yes	no	NYN	583	13	GTCCTGCCGCCACCCCCACTGGTGCCTGTGGTTCCGGTC
CCDS7258.1	Q12955	ANK3	no	no	NNY	12568	10	AACAATGTTTTCCATGACCCTGTTGATGGT
CCDS7258.1	Q12955	ANK3	no	no	NNY	1195	10	AATGGCTTTACCCCTCTTCATATTGCCTGC
CCDS7258.1	Q12955	ANK3	no	no	NNY	11866	25	TCCACCTGTGTCACTACCACCACCACCACTGCCACCACCACCACCACTACCACCACTACCACCACCACCAGCTGC
CCDS7258.1	Q12955	ANK3	no	no	NYN	5080	11	ATTACAATGGCATCTTCTCTCTCATCACCTGTG
CCDS7258.1	Q12955	ANK3	no	no	NYN	3643	12	CCAATCACAATGACCATTCCGGTGCCCCCGCCCTCA
CCDS7258.1	Q12955	ANK3	no	no	NYN	5296	13	GTGTTTTCTACCACGACTGCAATGCCATTTTCCCCACTC
CCDS7258.1	Q12955	ANK3	no	no	NYN	4984	14	TCAATTATTACATCAGCAGCACCGCTAATATCTTCACCTTTA
CCDS7258.1	Q12955	ANK3	no	no	NYN	4909	11	TCATCAATTACTATGACACCCCCTGCCTCCCCC
CCDS7258.1	Q12955	ANK3	no	no	NYN	5632	10	TCATCTTTGTTCCTTGCACCCTCTGCCCTT
CCDS7258.1	Q12955	ANK3	no	no	NYN	5416	19	TCGTCAATATCTGCAACTACCTCATCTGTAACTTCATCAATTATAACAGTGCCAGTA
CCDS7258.1	Q12955	ANK3	no	no	NYN	11875	20	GTCACTACCACCACCACCACTGCCACCACCACCACCACTACCACCACTACCACCACCACC
CCDS33351.2	Q7Z5J8	ANKAR	yes	no	NNY	1819	17	ATTCACTTTGCCGCTTTCTATGACAACGTTTGCATCATTATTGCTCTCTGT
CCDS33351.2	Q7Z5J8	ANKAR	yes	no	NYN	238	10	TTCTCCACTGCAATCCTACTGACTCCCGTG
CCDS33351.2	Q7Z5J8	ANKAR	yes	no	NYN	4183	10	ATTTTTTCTTTTTCATCTACAATTACATCA
CCDS13108.1	Q9NU02	ANKEF1	no	no	NNY	190	12	GTCAGCTTTCTCCTTGACCTTGGTGCTCACCCTGAT
CCDS32686.1	Q8N957	ANKFN1	no	no	NYN	1492	11	ATACCAATATCCTCATCCTCATCCACAGTGCTG
CCDS32686.1	Q8N957	ANKFN1	no	no	NYN	2152	10	GTGTCCTTTCTTCTCCTGCTCCCTGCCTCA
CCDS3885.1	Q9HCJ1	ANKH	yes	yes	NYN	1117	11	ATCTTCTCCTTCTTCCCAGTTCCAGTCACAGTG
CCDS47639.1	Q9P2G1	ANKIB1	no	no	NNY	2884	12	GACCCCAACATCAATGACAATCTTCTCGGCAACATC
CCDS44734.1	Q8NFD2	ANKK1	no	no	NNY	31	11	GGCAGCCTCCCCGTCTTCACCCGCGACGACTTC
CCDS2536.1	Q9P2S6	ANKMY1	no	no	NNY	898	13	GCTGCTACTCACTGCCACAACGACATTGTCAACCTTCTC
CCDS2536.1	Q9P2S6	ANKMY1	no	no	NNY	361	10	TTCTCCAGCTTCATCACCCACAGCCCTGCC
CCDS2536.1	Q9P2S6	ANKMY1	no	no	NYN	1081	12	TTCCCAGTTGTTCCAATCCTTTCATCATCATTTATG
CCDS9520.1	Q9NXR5	ANKRD10	no	no	YNN	55	10	CTGCTCTCGCTCCGTTTCCCGCTGCACCGC
CCDS11843.1	Q6UB98	ANKRD12	no	no	NNY	6136	12	TTTTATGTTCCCCTTGTTGATGTTAACGACGACTTT
CCDS11843.1	Q6UB98	ANKRD12	no	no	NYN	5656	11	ATTCCCACAATTACACCACCACCTTCACTGTCA
CCDS9140.1	Q8IZ07	ANKRD13A	no	no	NNY	685	10	AGCCCTGTCATTAACACCAGCCTCGATACT
CCDS11251.1	Q86YJ7	ANKRD13B	no	no	NNY	1267	11	ATCTTCCACATCCTCAACGCCCGCATCACCTTC
CCDS11251.1	Q86YJ7	ANKRD13B	no	no	NNY	1372	12	GGCAGCGACTCCTCCAGCGTCAGCAGCTCCAGCTCC
CCDS648.2	Q8N6S4	ANKRD13C	no	no	NYN	1498	13	ATACCTGTGTTTCCCACAATCACAGCCACTGTGACTTTT
CCDS34004.1	O75179	ANKRD17	no	no	NNY	262	11	AGCAGCAGCGACAGCGACAACAGCGGCGGCGGT
CCDS34004.1	O75179	ANKRD17	no	no	NNY	2293	10	CCTGCCAATGTTGCCACCACTCTTCCCATC
CCDS34004.1	O75179	ANKRD17	no	no	NNY	3199	10	CTTCCTATCTACCCTGCCATTGATATTGAT
CCDS34004.1	O75179	ANKRD17	no	no	NNY	316	11	GGTGGCGGCGGCGGCACCAGCAGTAACAACAGC
CCDS34004.1	O75179	ANKRD17	no	no	NYN	5542	15	ACTGCCACAGCACTCACTGTGCCTGCAATTTCTTCTGCATCCACT
CCDS34004.1	O75179	ANKRD17	no	no	NYN	5509	10	ATGACAACTGTAGCTCTGTCATCAACATCT
CCDS34004.1	O75179	ANKRD17	no	no	NYN	10	11	GCGACGGTTCCGGTGGCGGCGGCGACGGCTGCA
CCDS34004.1	O75179	ANKRD17	no	no	NYN	6115	12	CCAGTATCATCCCCATCTTCCCCATCACCACCAGCC
CCDS34004.1	O75179	ANKRD17	no	no	NYN	3175	11	CCTATCATCTCTCCTTCAGCCATGCTTCCTATC
CCDS34004.1	O75179	ANKRD17	no	no	NYN	7615	10	GCAATGATTCCTCCAGTAGCACCTATCCCT
CCDS34004.1	O75179	ANKRD17	no	no	NYN	7195	11	GCACCATCTCCTGCCCCATCATCAGTACCGTTA
CCDS34004.1	O75179	ANKRD17	no	no	NYN	6022	10	GCCACCACAACAACAGTCACAACCACGGCA
CCDS34004.1	O75179	ANKRD17	no	no	NYN	6430	13	TCTGCTCCAGTGGCGGTGCCTTCTACTGCCCCAGTGACT
CCDS34004.1	O75179	ANKRD17	no	no	NYN	3349	10	TTTACTCCACTCATCTTGGCTGCCACAGCT
CCDS34004.1	O75179	ANKRD17	no	no	YNN	2689	13	CAACTTCAGCAACAGCAGCAACAGTCTTGCCAACACCTG
CCDS55311.1	Q8IVF6	ANKRD18A	no	no	NNY	391	11	GATATCTACGGCAACACTGCTCTCCATTATGCC
CCDS35028.1	Q5SQ80	ANKRD20A2	no	no	NNY	388	11	GATATCTACGGCAACACTGCTCTCCATTATGCC
CCDS35029.1	Q5VUR7	ANKRD20A3	no	no	NNY	388	11	GATATCTACGGCAACACTGCTCTCCATTATGCC
CCDS43828.1	Q4UJ75	ANKRD20A4	no	no	NNY	388	11	GATATCTACGGCAACACTGCTCTCCATTATGCC
CCDS7390.1	Q5VYY1	ANKRD22	yes	yes	NYN	271	12	CTACTAATTATCCTCTTAATGCCTGTTCTGCTTATT
CCDS45925.1	Q8TF21	ANKRD24	no	no	NNY	1447	10	GTCATCCCTCTTGCCCTCTATGACTCTCTC
CCDS32986.1	Q96NW4	ANKRD27	no	no	NNY	2437	11	CCCCTCATTTACGCCTGCTCCGGTGGCCATCAC
CCDS32986.1	Q96NW4	ANKRD27	no	no	NNY	1291	10	TGTCACCCTCTCTGCTTCTGCGATGACTGT
CCDS46769.1	O15084	ANKRD28	no	no	NNY	3064	10	CCTAGCTCCTATTGCAGTTTCAATAACATT
CCDS46769.1	O15084	ANKRD28	no	no	NNY	2989	10	TTCAATGCCATTAACCGTTATACCAACACC
CCDS46769.1	O15084	ANKRD28	no	no	NYN	2926	13	CTGGCTCTCATTTTGGCCACCATGATGCCTGTCTCATCA
CCDS47233.1	Q8N7Z5	ANKRD31	no	no	NNY	2689	13	AATTCTGATAATGATGATGATGATGATTGCTCTACCTCT
CCDS47233.1	Q8N7Z5	ANKRD31	no	no	NNY	1495	10	CACGATGATGCTGATCTTGTTCATCATTGT
CCDS47191.1	A6NCL7	ANKRD33B	no	no	NNY	367	11	ACCGGCCTTATTGTCGCCTGCTACCACGGCTTT
CCDS34194.1	A5PLL1	ANKRD34B	no	no	NYN	1435	10	GTGCTTATGCCAACAGTTCCGATTTTCCCT
CCDS11572.1	Q6AI12	ANKRD40	no	no	NNY	295	11	GATGATGATGATGATGATGATGACAACCTCCCC
CCDS11572.1	Q6AI12	ANKRD40	no	no	NYN	442	10	CCCTCCACACCCCCTGCATCACCCCCTGCA
CCDS34060.1	Q9ULJ7	ANKRD50	no	no	NNY	2794	10	CTTTTTAGCCATGGTGCTGATGTTAACTGC
CCDS34060.1	Q9ULJ7	ANKRD50	no	no	YNN	670	11	TTCTTTCCACCATGGCTATTGCTTCTCTGTTCT
CCDS44920.1	Q8NB46	ANKRD52	no	no	NNY	1969	11	CACGCTGCTGCTGCCTCTGGCCACACTGACTCC
CCDS44920.1	Q8NB46	ANKRD52	no	no	NNY	1255	14	CCTGACAACCTTGGCCGTACCTGTCTTCATGCTGCTGCTTCC
CCDS44920.1	Q8NB46	ANKRD52	no	no	NNY	2848	10	GACCTTGGCCTTATCAATGCTACCAACAGT
CCDS44920.1	Q8NB46	ANKRD52	no	no	NNY	1465	14	GGCTGCTCTCCCCTCCACTACGCTGCCGCTTCTGACACTTAC
CCDS13959.1	Q6NXT1	ANKRD54	no	no	NNY	550	10	GCCTGCACCAACCACGTTCCTGTCATCACC
CCDS56441.1	Q9Y2G4	ANKRD6	no	no	NNY	574	10	CTCCTCCTCACTGCTTTCTGTTCTGTCCAT
CCDS56441.1	Q9Y2G4	ANKRD6	no	no	YNN	1129	10	CATCGGTGTTCATCCCCACCCCCACCCCAT
CCDS43638.1	Q92527	ANKRD7	no	no	NNY	364	14	GATATTCGTTATAATACTGTTCTTCACTATGCTGTTTGTGGT
CCDS9973.1	Q96BM1	ANKRD9	no	no	YNN	904	10	CTGCCGCTGCCCCCATTCCTGCAGCCGTTG
CCDS4798.1	Q92625	ANKS1A	no	no	NNY	124	22	GGCGGCGGCGGCGGCAGCGGCGGCGGCGGCGGCGGCCTCGGCTCTTCCAGCCACCCCCTCTCCAGT
CCDS55872.1	Q7Z6G8	ANKS1B	no	no	NNY	2212	11	TCTGATTCTGATCTCATTGCCTATCCTTCCAAT
CCDS10520.1	Q6ZW76	ANKS3	no	no	NNY	874	13	GCTCCTCCCCGTGGCTATGTCACCTTCAACAGCAGTGGC
CCDS43856.1	Q68DC2	ANKS6	no	no	NYN	1666	10	GCAGTCATCCCCCCATTCCTACCCCCTTCC
CCDS43856.1	Q68DC2	ANKS6	no	no	NYN	2197	11	ACCTCTCCAACCCTCACGCCCTCCCCCTCACCC
CCDS43856.1	Q68DC2	ANKS6	no	no	NYN	979	10	GCGACGCCACTGATGCTAGCAGCTGTTACG
CCDS42821.1	Q9H8Y5	ANKZF1	no	no	NNY	2095	12	ACTCCCTTTCACTACCTCGACTTCTCTTTCTGCTCC
CCDS42821.1	Q9H8Y5	ANKZF1	no	no	NYN	19	11	GCAGCCCCGGCTCCTGCGTCGATCTCCCTGTTT
CCDS5447.1	Q9NQW6	ANLN	no	no	NYN	1810	11	ATCTCCTCAATGTCTTTACTTGCACCATTGGCA
CCDS5447.1	Q9NQW6	ANLN	no	no	NYN	2575	10	GCTCTGACATTCACTACTACATTTACTCTG
CCDS44663.1	Q5XXA6	ANO1	yes	yes	NNY	2482	16	CACGGCTTCGTCAACCACACCCTCTCCTCCTTCAACGTCAGTGACTTC
CCDS44663.1	Q5XXA6	ANO1	yes	yes	NNY	40	12	GACCGCAGCGTCCACATCATCAACATCTGCGCCATC
CCDS44663.1	Q5XXA6	ANO1	yes	yes	NNY	1192	11	GCCCGCGCCAGCCACCTCTTCGACAACCCCGCC
CCDS44663.1	Q5XXA6	ANO1	yes	yes	NNY	1591	10	TTTGCCATCGTCCTCGGCGTCATCATCTAC
CCDS44663.1	Q5XXA6	ANO1	yes	yes	NYN	1219	12	CCCGCCACGGTCTTCTTCTCTGTCTTCATGGCCCTC
CCDS44663.1	Q5XXA6	ANO1	yes	yes	NYN	2212	18	TTCGTCACCCTGTTTGTCGCCTCCTTCCCCCTGGCCCCACTGTTTGCGCTGCTG
CCDS44663.1	Q5XXA6	ANO1	yes	yes	NYN	1558	16	TTGGTCTCCATCATCTTCATGATTGCAGTGACGTTTGCCATCGTCCTC
CCDS44663.1	Q5XXA6	ANO1	yes	yes	NYN	1684	10	GTCACAGTCACAGCCACCGCAGTCATCATC
CCDS2710.2	Q9NW15	ANO10	yes	yes	NYN	652	11	TTCACTTTTGCATTAATCCCCATGGCTGTCATT
CCDS31447.1	Q9BYT9	ANO3	yes	yes	NNY	1948	10	AACAGTTCCATCTTCTATATCGCTTTCTTT
CCDS31447.1	Q9BYT9	ANO3	yes	yes	NYN	1660	13	ATATTCTTCATGATATCCTTGGTGATCACTGCAGTGTTT
CCDS31447.1	Q9BYT9	ANO3	yes	yes	NYN	1414	10	ACAGTCTTCTTTGCTATTTTTATGGCAATA
CCDS31447.1	Q9BYT9	ANO3	yes	yes	NYN	196	10	GCTCCCACATCTATAACCTTAATCTCCACT
CCDS31447.1	Q9BYT9	ANO3	yes	yes	NYN	2290	18	TTTACCACCATCTTTGTTGCGGCTTTTCCTCTAGCCCCTCTTTTGGCTTTGTTA
CCDS31444.1	Q75V66	ANO5	yes	yes	NYN	2044	18	TTTGTTACACTATTTGTGGCCTCTTTTCCTTTGGCTCCTCTTCTTGCTCTCATA
CCDS33423.1	Q6IWH7	ANO7	yes	yes	NYN	1501	13	TCTGTGGTGATCGTGGTGATGGTGGCCGTGGTGGTCATG
CCDS33423.1	Q6IWH7	ANO7	yes	yes	NYN	1402	10	TTTGCCGCCTCAGCCCCCATGACAGCCCCG
CCDS32949.1	Q9HCE9	ANO8	yes	yes	NNY	3352	10	GGCGCCCCTGCCCTCCGCACCCGCCGCAGC
CCDS32949.1	Q9HCE9	ANO8	yes	yes	NYN	3388	10	CCCGCGCCGCCGCCGCCAATGCCGCTGCCC
CCDS32949.1	Q9HCE9	ANO8	yes	yes	NYN	3589	10	CTCCCGCCCCCACCGCTACCGCCCACCTCG
CCDS32949.1	Q9HCE9	ANO8	yes	yes	NYN	2272	13	GTTGTGCTCTTCTCGTCCGCCTTCCCCCTGGCGGCGCTG
CCDS10356.1	P15144	ANPEP	yes	yes	NNY	1693	13	CACTTCCTCCTTGACCCCGATTCCAATGTTACCCGCCCC
CCDS10356.1	P15144	ANPEP	yes	yes	NNY	2572	14	GACGCCACCTCTACCATCATCAGCATTACCAACAACGTCATT
CCDS10356.1	P15144	ANPEP	yes	yes	NNY	964	12	GGCCCCATCCTTAACTTCTTTGCTGGTCATTATGAC
CCDS10356.1	P15144	ANPEP	yes	yes	NNY	2260	10	GTTAATGCCATCAGCACCGCCTGCTCCAAC
CCDS10356.1	P15144	ANPEP	yes	yes	NYN	130	14	TCCCCCGTGGCCTCCACCACCCCGTCCGCCTCAGCCACCACC
CCDS1892.1	Q9H6X2	ANTXR1	yes	yes	NNY	898	15	AACGATGGCCTCTCTTTTATCTCCAGTTCTGTCATCATCACCACC
CCDS1892.1	Q9H6X2	ANTXR1	yes	yes	NYN	1582	17	GCCCCTACCCCTCCCATCCCGTCCCCACCTTCCACCCTTCCCCCTCCTCCC
CCDS1892.1	Q9H6X2	ANTXR1	yes	yes	NYN	961	19	TCCATCCTGGCCATCGCCCTGCTGATCCTGTTCCTGCTCCTAGCCCTGGCTCTCCTC
CCDS1892.1	Q9H6X2	ANTXR1	yes	yes	YNN	1012	10	CTCCTCTGGTGGTTCTGGCCCCTCTGCTGC
CCDS47086.1	P58335	ANTXR2	yes	yes	NNY	511	11	GCTAGTGTTTATTGTGTTGGTGTCCTTGATTTT
CCDS47086.1	P58335	ANTXR2	yes	yes	NYN	955	14	ATCGCAGCCATCATTGTTATTTTGGTGTTACTGCTACTCCTG
CCDS7364.1	P50995	ANXA11	no	no	NNY	574	11	GGCACCATCACTGATGCTCCCGGCTTTGACCCC
CCDS3584.1	P12429	ANXA3	no	no	NYN	247	12	CTCATGGTGGCCCTAGTGACTCCACCAGCAGTCTTT
CCDS47315.1	P08133	ANXA6	no	no	NNY	430	11	GCTGACATCATCGGCGACACCTCTGGCCACTTC
CCDS7326.1	P20073	ANXA7	no	no	NNY	445	13	GATTCTTTTTCTTCCTATCCTGTTTTCTCTCCTGTTTCT
CCDS7326.1	P20073	ANXA7	no	no	NYN	748	10	CTGATCCTGGCCCTCTTCATGCCTCCTACG
CCDS11443.1	O75106	AOC2	yes	yes	NNY	2128	12	GACCCCTCCATCTTCTCCCCTGGCAGTGTCTACTTT
CCDS11443.1	O75106	AOC2	yes	yes	NYN	13	17	ATAGTCCTGGCGTTCCTGGCACTGTCCCTCATTACCATCTTTGCCCTGGCC
CCDS11443.1	O75106	AOC2	yes	yes	YNN	910	10	CCTCTTCCCCCTCTTCAGTTCTCGCCCCAG
CCDS33360.1	Q06278	AOX1	no	no	NNY	1936	12	CATCTTAGTGACGTCAACTCCTTCTGCTTTTTTACT
CCDS33360.1	Q06278	AOX1	no	no	NYN	2446	10	ATCATTGCAGCCGTCACTGCATTTGCCGCA
CCDS32480.1	O43747	AP1G1	no	no	NNY	703	10	CATGATGTTTCTGGTATCAGTGACCCCTTT
CCDS32480.1	O43747	AP1G1	no	no	NYN	1909	10	ATAACACCTGTTATTCCAACTGCGCCTACA
CCDS32480.1	O43747	AP1G1	no	no	NYN	2002	12	GCTCCAGCTGCTGCTCCTGCCCCTGCCTCAGTCCCA
CCDS9602.1	O75843	AP1G2	no	no	NYN	2071	11	CCTGCTTTGCTGTTAATCACCATCACTGCCACC
CCDS45964.1	Q9Y6Q5	AP1M2	no	no	NNY	730	13	CTCTCTCGCTTTGACAACGACCGCACCATCTCCTTCATC
CCDS47669.1	P61966	AP1S1	no	no	NNY	184	10	TATGCCAGCCTCTACTTCTGCTGCGCCATC
CCDS46148.1	O95782	AP2A1	no	no	NNY	937	10	ACCATCAGCCTCATCATCCACTATGACAGT
CCDS46148.1	O95782	AP2A1	no	no	NNY	616	10	GCCGCCGTCAGCCTCATCACCTGTCTCTGC
CCDS46148.1	O95782	AP2A1	no	no	NYN	1993	12	GCAGCCCCTCCCCCGGCAGCACCCCCGGCTTCTGCA
CCDS46148.1	O95782	AP2A1	no	no	YNN	781	11	CTCCTGCGGCTGCTGCAGTGCTACCCGCCTCCA
CCDS33062.1	P53680	AP2S1	no	no	NNY	169	14	ATCATTTACCGCCGCTATGCTGGCCTCTACTTCTGCATCTGT
CCDS45331.1	Q13367	AP3B2	no	no	NNY	376	13	ATTCGTGCCAGTGCCCTCCGTGTCCTCTCTAGCATCCGT
CCDS45331.1	Q13367	AP3B2	no	no	NNY	2674	12	CACATCCACTTCTCCAACAGCTCTGATACCCCCATC
CCDS45331.1	Q13367	AP3B2	no	no	NYN	2461	10	CCTGTGTCTCCCCCAGCAATTGTGTCTACC
CCDS45331.1	Q13367	AP3B2	no	no	NYN	415	12	GTGCCCATCATAGTGCCCATCATGATGCTAGCTATC
CCDS6125.1	P53677	AP3M2	no	no	NNY	685	11	GATGATGTCAGCTTCCATCCTTGTGTTCGTTTC
CCDS6125.1	P53677	AP3M2	no	no	NNY	70	10	GTCAGCCGTTCTGTTTGTGATTACTTTTTT
CCDS32240.1	Q9UPM8	AP4E1	no	no	NYN	193	10	GCGACTGTTTCTGCTCCTACTACAACACTG
CCDS5685.1	O00189	AP4M1	no	no	NNY	148	10	CATCACCATGGCCGTCATTTCATTCACATC
CCDS5685.1	O00189	AP4M1	no	no	NNY	427	11	CCCTTCAGCCTCTTTGACCTCAGCAGCGTTGGC
CCDS5685.1	O00189	AP4M1	no	no	YNN	868	12	CTCCCCTCACCGCTCCCCTTCCGGCTCTTCCCCTCT
CCDS47528.1	O43299	AP5Z1	no	no	NNY	2323	10	TGCAGCCCCCGCTATCACCGCGATGCCAAC
CCDS47528.1	O43299	AP5Z1	no	no	NYN	814	12	TCCACTCTGTCGGTGATCTCCGCCACCTCCTCTGCC
CCDS47528.1	O43299	AP5Z1	no	no	NYN	2089	10	GTGGTCACCGTGCTGATGACCACGCTGACG
CCDS9069.1	O14727	APAF1	no	no	NNY	2461	10	ATCTTTCTTTTTGACATTCATACTAGTGGC
CCDS9069.1	O14727	APAF1	no	no	NNY	3265	10	CTTTCTTGTGACATTTCTCACGATGCTACC
CCDS9069.1	O14727	APAF1	no	no	NNY	244	18	GATCTTGCTGCCCTTCTCCATGATGGCATTCCTGTTGTCTCTTCTTCCAGTGGT
CCDS9069.1	O14727	APAF1	no	no	NNY	2104	14	GTCAATTGCTGCCATTTCACCAACAGTAGTCATCATCTTCTC
CCDS6630.1	Q02410	APBA1	no	no	NNY	1375	11	ATCATTTTTGCCGCCAATTACCTTGGCTCCACT
CCDS6630.1	Q02410	APBA1	no	no	YNN	112	10	CAGCAGCAGCCGCCGCAGCAGCAGCACTAT
CCDS10022.1	Q99767	APBA2	no	no	NNY	286	10	GGCATCACCTACTACATCCGCTACTGCCCT
CCDS12110.1	O96018	APBA3	no	no	NNY	1423	15	CTCAGCATCGTCCACTGCCCTCCCGTCACCACCGCCATCATCCAC
CCDS12110.1	O96018	APBA3	no	no	NNY	1507	13	GACGGCATCATCTGCAGCCTCCTCCGTGGTGGCATCGCC
CCDS31167.1	Q7Z5R6	APBB1IP	no	no	NNY	82	10	GTTGACACTCTCCCTCCTCCTGACCCTAAT
CCDS31167.1	Q7Z5R6	APBB1IP	no	no	NYN	1657	11	TTCCTGCCGCCGCCGCCACCGCCGCCGCCCCTC
CCDS31167.1	Q7Z5R6	APBB1IP	no	no	NYN	1792	17	CTGCCCCCGCCGCCGCCGCCGCCGCCCGCGCCCGCGCCCGCCCCCGTCCCC
CCDS31167.1	Q7Z5R6	APBB1IP	no	no	YNN	1657	11	TTCCTGCCGCCGCCGCCACCGCCGCCGCCCCTC
CCDS4107.1	P25054	APC	no	no	NNY	6070	11	AACAGTTCTCTCAGTTCTCTTAGTATTGACTCT
CCDS4107.1	P25054	APC	no	no	NNY	2893	10	AATAGTGTCAGTAGTAGTGATGGTTATGGT
CCDS4107.1	P25054	APC	no	no	NNY	2380	11	AGTCTCTATGGTGATTATGTTTTTGACACCAAT
CCDS4107.1	P25054	APC	no	no	NNY	5596	10	GATTTTGATGATGATGATGTTGACCTTTCC
CCDS12068.1	O95996	APC2	no	no	NNY	2752	17	GCCCACGCCAGCCTCTCCAACGACAGCCTCAACAGCGGCAGTGCCAGCGAC
CCDS12068.1	O95996	APC2	no	no	NYN	6877	10	GCCCCGGCCACTGCCTCCGCCACCCTCCTG
CCDS12068.1	O95996	APC2	no	no	NYN	3355	11	GCCACCTCGCTGCCCGTAGCCATTCCGGCTCCC
CCDS12068.1	O95996	APC2	no	no	NYN	2347	11	GCACCGTCATCCCTGGCTGCGGCCGCGGCCACC
CCDS11849.1	Q8J025	APCDD1	yes	yes	NNY	688	11	CTCTTCCTTGGTGACATTCACACTGATGCCACC
CCDS11849.1	Q8J025	APCDD1	yes	yes	NNY	916	16	GTCCTCTTCCTCACCCGCCACTTCATCTTCCATGACAACAACAACACC
CCDS13467.1	Q8NCL9	APCDD1L	yes	no	NYN	1447	11	ATAGCCCCCTTCCCACTTCTGCCCCTAGTTCTA
CCDS13467.1	Q8NCL9	APCDD1L	yes	no	NYN	799	12	CCGCCCGTGCTGCCGCCCCCTCTGGCCCTGCCCCTG
CCDS1186.1	P02743	APCS	yes	no	NNY	172	16	GCCTATAGTGATCTCTCTCGTGCCTACAGCCTCTTCTCCTACAATACC
CCDS2801.1	P13798	APEH	yes	no	NNY	1753	11	GGTGGTTCCCATGGTGGCTTCATTTCCTGCCAC
CCDS9550.1	P27695	APEX1	no	no	NNY	910	10	GCCCTCGGCAGTGATCACTGTCCTATCACC
CCDS9550.1	P27695	APEX1	no	no	YNN	850	10	TACTTTTTGTTGTCCCACTCTCTGTTACCT
CCDS41390.1	Q96BI3	APH1A	yes	yes	NNY	352	20	GCCTATGTTTCTGGTCTCTCCTTCGGTATCATCAGTGGTGTCTTCTCTGTTATCAATATT
CCDS41390.1	Q96BI3	APH1A	yes	yes	NYN	46	11	CCGGCCTTCGCGCTTTTCTTGATCACTGTGGCT
CCDS41390.1	Q96BI3	APH1A	yes	yes	NYN	469	14	TTCCTGACTTCAGCCTTTCTGACAGCAGCCATTATCCTGCTC
CCDS41390.1	Q96BI3	APH1A	yes	yes	NYN	127	10	CTGGTCTCCCTGCTCCTGGCCTCTGTGGTC
CCDS10184.1	Q8WW43	APH1B	yes	yes	NNY	52	10	CTCGCCCTTTATGTCTTCACCATCGCCACC
CCDS10184.1	Q8WW43	APH1B	yes	yes	NYN	637	11	CTGGCGTCAGCATTTATAATCCTGGTGCTCATG
CCDS10184.1	Q8WW43	APH1B	yes	yes	NYN	127	10	TTGGTGTCTCTACTGATTTCGTCCCTTGTT
CCDS10184.1	Q8WW43	APH1B	yes	yes	NYN	475	11	TCAGCTTTCATGACGCTGGTCATTATCTTGCTG
CCDS7895.1	Q96GX9	APIP	no	no	NYN	358	10	GCTGCTGTGATGGCCACACTTCTCTTTCCA
CCDS1888.1	Q8IW19	APLF	no	no	NNY	1183	10	CATTTTAGCCATCCTGGTGATAGTGATTAT
CCDS48165.1	Q9ULZ1	APLN	yes	yes	YNN	184	10	TTCCGCCGCCAGCGGCCCCGCCTCTCCCAT
CCDS7950.1	P35414	APLNR	yes	yes	NNY	865	29	AACATCTTCCCCTACTGCACCTGCATCAGCTACGTCAACAGCTGCCTCAACCCCTTCCTCTATGCCTTTTTCGACCCCCGCTTCCGC
CCDS7950.1	P35414	APLNR	yes	yes	NNY	340	15	TACGCCAGCGTCTTCTGCCTCACCGGCCTCAGCTTCGACCGCTAC
CCDS7950.1	P35414	APLNR	yes	yes	NYN	745	11	ATCATCGTGGTGCTGGTGGTGACCTTTGCCCTG
CCDS7950.1	P35414	APLNR	yes	yes	NYN	628	10	TTTGTGGTGCCCTTCACCATCATGCTGACC
CCDS7950.1	P35414	APLNR	yes	yes	NYN	463	13	GTGCTGGCCGCCCTCCTGGCCATGCCTGTCATGGTGTTA
CCDS13166.1	Q9HDC9	APMAP	yes	yes	NYN	121	15	GTGACCTTCTTGATGCTGGCTGTTTCTCTCACCGTTCCCCTGCTT
CCDS13166.1	Q9HDC9	APMAP	yes	yes	YNN	19	10	CTGCGACAGCGCCGGCCCCTGCGGCCGCAG
CCDS8378.1	P02647	APOA1	yes	no	NYN	7	12	GCTGCGGTGCTGACCTTGGCCGTGCTCTTCCTGACG
CCDS1226.1	P02652	APOA2	yes	no	NYN	7	11	CTGCTCGCAGCAACTGTGCTACTCCTCACCATC
CCDS8376.2	Q6Q788	APOA5	yes	no	NYN	31	11	GCTCTGGCTCTTCTTTCAGCGTTTTCGGCCACC
CCDS13983.1	Q9NRW3	APOBEC3C	no	no	NNY	343	12	AATCTCACCATCTTCACCGCCCGCCTCTACTACTTC
CCDS13983.1	Q9NRW3	APOBEC3C	no	no	YNN	364	11	CGCCTCTACTACTTCCAGTATCCATGTTACCAG
CCDS46709.1	Q96AK3	APOBEC3D	no	no	NNY	931	12	AATCTCACCATCTTCACCGCCCGCCTCTGCTACTTC
CCDS46709.1	Q96AK3	APOBEC3D	no	no	NNY	385	10	ACCATCTCTGCCGCCCGCCTCTACTACTAC
CCDS33648.1	Q8IUX4	APOBEC3F	no	no	NNY	892	12	AATCTCACCATCTTCACCGCCCGCCTCTACTACTTC
CCDS33648.1	Q8IUX4	APOBEC3F	no	no	NNY	346	10	ACCATCTCCGCCGCCCGCCTCTACTACTAC
CCDS1358.1	Q8WW27	APOBEC4	no	no	NNY	67	13	AGCTTCTCTCTCGATTGCTCTAATTGTCCTTACCATATT
CCDS1358.1	Q8WW27	APOBEC4	no	no	NYN	865	10	GCTCCTGTTGTTTTTGTGCTAGTGCCTCTC
CCDS12648.1	P02654	APOC1	yes	no	NYN	7	16	CTCTTCCTGTCGCTCCCGGTCCTGGTGGTGGTTCTGTCGATCGTCTTG
CCDS8377.1	P02656	APOC3	yes	no	NYN	13	14	GTACTCCTTGTTGTTGCCCTCCTGGCGCTCCTGGCCTCTGCC
CCDS44923.1	Q13790	APOF	yes	no	YNN	70	10	CTGCTACTTTGCTACCTCCTGCTGCACCCT
CCDS11663.1	P02749	APOH	yes	no	NNY	400	10	CTTCCTGTCTGTGCTCCCATCATCTGCCCT
CCDS11663.1	P02749	APOH	yes	no	NYN	427	11	CCTCCACCATCCATACCTACGTTTGCAACACTT
CCDS13926.1	O14791	APOL1	yes	yes	NNY	535	10	TCTGGCTCTCTCAGCATTTCCTCTGGCATC
CCDS43014.1	Q9BQE5	APOL2	yes	yes	NNY	358	10	TCCAACTCTGTTGGCACTACCTCTGGCATC
CCDS13922.1	O95236	APOL3	no	no	NNY	571	10	TCCAGCTCCACTGGCGCTGCCTCTGGCATC
CCDS13919.1	Q9BWW8	APOL6	yes	yes	NYN	235	10	ATGGTGGCCACCTCTACTGCTGTCATCTCT
CCDS44833.1	Q96LR9	APOLD1	yes	yes	NNY	583	11	TACAATTCTGTCTACTTCATCGTCTTCTTTGGC
CCDS4710.1	O95445	APOM	no	no	NNY	28	12	CTCTACTTCTATGGTATTATCCTTAACTCCATCTAC
CCDS14208.1	Q9BUR5	APOO	no	yes	NNY	340	10	CTTGGTGTTATTGGTTTTGCTGGCCTTATT
CCDS13576.1	P05067	APP	yes	yes	NNY	805	11	ACCACCAGCATTGCCACCACCACCACCACCACC
CCDS13576.1	P05067	APP	yes	yes	NYN	2128	14	GTTGTCATAGCGACAGTGATCGTCATCACCTTGGTGATGCTG
CCDS32699.1	Q92624	APPBP2	no	no	NNY	34	10	ACTCTCTATAACACCGCCATCTCCGCTGTC
CCDS9101.1	Q8NEU8	APPL2	no	no	YNN	520	10	CAGCACCTCTCCTCCCTTCAGTACTACTGT
CCDS32511.1	P07741	APRT	no	no	NNY	103	11	GACCCCGCCTCCTTCCGCGCCGCCATCGGCCTC
CCDS32511.1	P07741	APRT	no	no	NYN	502	10	CTGGCACCTGTACCCTTCTTCTCTCTCCTG
CCDS1065.1	Q96PS8	AQP10	yes	yes	NNY	427	11	GCCTCCATTTTTGCCACCTATCCTGCCCCCTAT
CCDS8251.1	Q8NBQ7	AQP11	yes	yes	NNY	511	10	GCCGTCTGCTCCTTTCTCTTCCACAGCGCT
CCDS8251.1	Q8NBQ7	AQP11	yes	yes	NYN	583	10	CTGCTGGCTGCACTCATCACCTTTTTGGTC
CCDS8792.1	P41181	AQP2	yes	yes	NNY	61	13	CTCCTCTTCGTCTTCTTTGGCCTCGGCTCTGCCCTCAAC
CCDS8792.1	P41181	AQP2	yes	yes	NYN	49	10	TTCCTGGCCACACTCCTCTTCGTCTTCTTT
CCDS6542.1	Q92482	AQP3	yes	yes	NNY	529	11	GCCATTGTTGACCCCTACAACAACCCCGTCCCC
CCDS6542.1	Q92482	AQP3	yes	yes	NNY	151	10	GGCACCCACGGTGGTTTCCTCACCATCAAC
CCDS6542.1	Q92482	AQP3	yes	yes	NNY	619	11	GGCTTCAACTCCGGCTATGCCGTCAACCCTGCC
CCDS11889.1	P55087	AQP4	yes	yes	NNY	259	12	TGCTTTGGCCATATCAGCGGTGGCCACATCAACCCT
CCDS11889.1	P55087	AQP4	yes	yes	NYN	124	10	TTTCTGGCCATGCTTATTTTTGTTCTCCTC
CCDS31798.1	Q13520	AQP6	yes	yes	NNY	469	10	CTCTGTGTCTTCGCTTCCACCGACAGCCGT
CCDS31798.1	Q13520	AQP6	yes	yes	NNY	592	10	GCCCGCTCCTTCGGCCCTGCCATCATCATT
CCDS6541.1	O14520	AQP7	yes	yes	NNY	694	10	CCCCCCCGCATCTTCACCTTCATTGCTGGT
CCDS6541.1	O14520	AQP7	yes	yes	NNY	463	11	GCTGGCATTTTTGCCACCTACCTTCCTGATCAC
CCDS6541.1	O14520	AQP7	yes	yes	NYN	925	11	CCCACGATCTCTCCCCTCACCCCCGTCTCTGTG
CCDS10626.1	O94778	AQP8	yes	yes	NYN	277	10	CCTGCGGTGTCCCTGGCAGCCATGCTGATC
CCDS10626.1	O94778	AQP8	yes	yes	NYN	484	11	ATCATCCTGACGACGCTGCTGGCCCTGGCTGTA
CCDS10165.1	O43315	AQP9	yes	yes	NNY	223	10	GCTGGCGGTGTCTCTGGTGGTCACATCAAC
CCDS10165.1	O43315	AQP9	yes	yes	NYN	496	15	GTGGTGGCCACCATGATACTCCTCATAATCGTCTTTGCCATCTTT
CCDS10165.1	O43315	AQP9	yes	yes	NYN	592	10	CTCCTGATTATTGTCATTGCTTCCTCCCTG
CCDS42013.1	O60306	AQR	no	no	NNY	841	10	GTTCACTGTTACCTTTCCAATCTTGTTCGT
CCDS41687.1	Q96P48	ARAP1	no	no	NNY	1507	10	CCCTACCGCATCTTCAGCTTCTCTGCTGAC
CCDS41687.1	Q96P48	ARAP1	no	no	NNY	1681	10	GCCTCCATCAACCTCTGTGTTGTTATCTGC
CCDS41687.1	Q96P48	ARAP1	no	no	NNY	3889	14	GGTGGCTTCCACGATCGCTACTTCATCCTCAACAGCAGCTGC
CCDS41687.1	Q96P48	ARAP1	no	no	NYN	532	10	TCATTGCTGCCATCATTATCATCCCCTCCC
CCDS41687.1	Q96P48	ARAP1	no	no	YNN	604	12	CCTCCCCAGCCTCCCTCTCCACCTCCCTGCCCCCCG
CCDS3441.1	Q8WZ64	ARAP2	no	no	NNY	1519	11	TTTGATGGCCTTAGCATTTCTTACTACAATAAT
CCDS3441.1	Q8WZ64	ARAP2	no	no	NYN	1576	10	ATAATTCCCCTTTCTGCTATATCAACAGTA
CCDS3441.1	Q8WZ64	ARAP2	no	no	NYN	775	10	GTTCCATCATCACCAATCCTAGCACCTGTG
CCDS4266.1	Q8WWN8	ARAP3	no	no	NNY	3238	14	CTCATTGATGGCTACATCTCTGTCTTTGATATCGATTCTGAC
CCDS4266.1	Q8WWN8	ARAP3	no	no	NNY	2470	10	TTTGGCCTCCTTCGTGGTGACCACCTCTTC
CCDS4266.1	Q8WWN8	ARAP3	no	no	YNN	1156	12	CACCCCCGGCCCCCCCAACCACCCCGACCCCTCCGC
CCDS3565.1	P15514	AREG	yes	yes	NYN	595	23	ATTGCATTAGCAGCCATAGCTGCCTTTATGTCTGCTGTGATCCTCACAGCTGTTGCTGTTATTACAGTC
CCDS3565.1	P15514	AREG	yes	yes	NYN	7	16	GCCCCGCTGCTACCGCCGGCGCCGGTGGTGCTGTCGCTCTTGATACTC
CCDS41971.1	O15033	AREL1	no	yes	NNY	895	12	GCTTATCTTTATAATGCTACCAACTGTAGCAGCACT
CCDS41971.1	O15033	AREL1	no	yes	NYN	22	12	ATCACAGTGTCTGTGGTTGCATTCTTCTTCACAATT
CCDS2884.1	P18085	ARF4	no	no	NNY	127	10	GTCACCACCATTCCTACCATTGGTTTTAAT
CCDS6199.1	Q9Y6D6	ARFGEF1	no	no	NYN	1507	11	CTTTCTCTTTCTATATTTCTTACTTTGTTGTCA
CCDS6199.1	Q9Y6D6	ARFGEF1	no	no	YNN	673	11	CATCGGCAGCATCATCATCTGTTACAGTCTCCA
CCDS13411.1	Q9Y6D5	ARFGEF2	no	no	NNY	1360	10	CTCTCTCTTGCCATTTTTCTTACTCTTCTT
CCDS34080.1	P53367	ARFIP1	no	no	NNY	991	12	GTCCTTTTCCACAATGCCATTGCCGCTTACTTTGCT
CCDS34080.1	P53367	ARFIP1	no	no	NYN	205	12	TCCCCAGCACCGCCACTGCCATCTGTTATGTCTCCT
CCDS5145.1	P05089	ARG1	no	no	NNY	160	11	CCCTTTGCTGACATCCCTAATGACAGTCCCTTT
CCDS33834.1	A6NJG6	ARGFX	no	no	YNN	733	12	TCTTCTTTCCACTGTCTGTATCAGTATCTCTCACCC
CCDS34075.1	A1A4S6	ARHGAP10	no	no	NNY	2128	10	TCCCCTTTCCCCTTTTCTCCTCCTGCTACT
CCDS34075.1	A1A4S6	ARHGAP10	no	no	NYN	1918	13	TCACTTTCCTCCCCGTCTCCCGTGACTACAGCTGTCCCT
CCDS34075.1	A1A4S6	ARHGAP10	no	no	NYN	2125	13	TCGTCCCCTTTCCCCTTTTCTCCTCCTGCTACTGTAGCG
CCDS7454.2	Q14CB8	ARHGAP19	no	no	NNY	691	11	CTCTTCCTCATTCTCCCTCCTCCTAATCGTAAT
CCDS56027.1	Q9P227	ARHGAP23	no	no	NNY	748	12	CCCCGCCCCAGCCCTGGTGCCTTCCCCCACCTCTCC
CCDS56027.1	Q9P227	ARHGAP23	no	no	NYN	1750	10	CCATCTTCCCCGACCTTCACTTTCACCCTC
CCDS56027.1	Q9P227	ARHGAP23	no	no	NYN	3487	10	ATGCTGGCGATCTCCTTCATCTCGGCCGTC
CCDS34025.1	Q8N264	ARHGAP24	no	no	NNY	1699	12	AACTCCAACTCCTGTCGCTCTTCTACCACCACCTGC
CCDS34025.1	Q8N264	ARHGAP24	no	no	NNY	1858	11	AGTAGTCGTGCCACCAGTAGCAGTGACAACAGT
CCDS4277.1	Q9UNA1	ARHGAP26	yes	no	NNY	2176	11	TTCAGCCTCCTCGTCAACTTTGTTCCCTGCCAT
CCDS4277.1	Q9UNA1	ARHGAP26	yes	no	NYN	2122	11	TTTTCTGTTGCTGCCGTTGTTCTCTCATTGGCT
CCDS748.1	Q52LW3	ARHGAP29	no	no	NYN	3547	10	CCAGCTTCACCCTCAGCAGCAGTGCCTCCT
CCDS748.1	Q52LW3	ARHGAP29	no	no	NYN	2563	12	CCCACAACTGCTCCTATCACCATCTCCTCCCTTGCA
CCDS30918.1	Q7Z6I6	ARHGAP30	no	no	NNY	1369	16	AGCCCTGCCTCTGGCCCTGGCCCTGGCCCTGGCCTTGGCCCTGGCCCC
CCDS43135.1	Q2M1Z3	ARHGAP31	no	no	NNY	3328	10	GACCCTGCCATTCCCATTGCTGACCTCTTC
CCDS43135.1	Q2M1Z3	ARHGAP31	no	no	NNY	2905	10	GTTCCCTCCTCCAGCAGCTGTGCTAATCTT
CCDS43135.1	Q2M1Z3	ARHGAP31	no	no	NYN	706	10	CTGACCTTGCCAGCCCTCTCCCTGCCCATG
CCDS43135.1	Q2M1Z3	ARHGAP31	no	no	NYN	2116	10	TCCTTCCCTGCTCCAGTCTCCACCCCTCTG
CCDS43135.1	Q2M1Z3	ARHGAP31	no	no	NYN	2329	15	CTGTCTCCTCCACTCCCACCTGCTCCTCCCCCTCCAACTCCTCTG
CCDS44769.1	A7KAX9	ARHGAP32	no	no	NNY	5146	10	ACTGGCTATTTCTCTCCCAACGACCATAAT
CCDS44769.1	A7KAX9	ARHGAP32	no	no	NNY	1213	11	ATCTATCGCCTTTCTGGTGTTGCCTCCAATATC
CCDS44769.1	A7KAX9	ARHGAP32	no	no	NNY	4957	10	TATTCCAGTTCTTCTAGTTCCTATTACAGT
CCDS44769.1	A7KAX9	ARHGAP32	no	no	NNY	763	13	TCCATCAACACTCCTGCTGTCGGTGCTGCCCATGTTATC
CCDS44769.1	A7KAX9	ARHGAP32	no	no	NNY	4075	12	TCTGCCTTCATCAGTGACAGTGGTGCTGCTGCTGCT
CCDS44769.1	A7KAX9	ARHGAP32	no	no	NYN	3076	11	TCAGTCTCTCTTATCCCACCACCACCGCCTCCG
CCDS44769.1	A7KAX9	ARHGAP32	no	no	NYN	4324	10	TCCTTTGTCACTGCTTCATCCACCTCTGTG
CCDS14628.1	Q6ZRI8	ARHGAP36	yes	yes	NNY	1510	10	CCTTCCGGCACTGCCCGTTCCCATGACGAT
CCDS14628.1	Q6ZRI8	ARHGAP36	yes	yes	NYN	52	15	ATCATGCCCCCTTTGCTGTTGTTGTCCGCCTTCATTTTTTTAGTG
CCDS14736.1	P98171	ARHGAP4	no	no	NNY	1576	10	AGCTGCATTCGCTTCATCAACCTCAATGGC
CCDS14736.1	P98171	ARHGAP4	no	no	NNY	595	10	AGTGTCCCCACCACCACCGCTGGTGCCACT
CCDS14736.1	P98171	ARHGAP4	no	no	NNY	751	11	GCTAGTGTCAACGCTGCTGTCAGTAACTACTAC
CCDS14736.1	P98171	ARHGAP4	no	no	YNN	280	10	CCGTCCCTCCTGTCGCCCTTGCACTGCTGG
CCDS45616.1	Q17R89	ARHGAP44	no	no	NYN	2113	16	CTCTCCCCAGCTGCAGCTCCTCCCCTGGCCTCTCCTTCTGTCTTTACA
CCDS45616.1	Q17R89	ARHGAP44	no	no	NYN	1654	10	CTGGCTGCGCCCCTGCCTTCGCCGCTGCCG
CCDS32062.1	Q13017	ARHGAP5	no	no	NNY	2392	11	CCCTTCCTTGATTCTCATTCTTGCAGTGCTGCT
CCDS32062.1	Q13017	ARHGAP5	no	no	NNY	2911	10	GACTGTTTTCCCTATAATAACTACCCTGAT
CCDS32062.1	Q13017	ARHGAP5	no	no	YNN	2752	10	CTGTATTCTTTATCTCAGTATCATCGGCAA
CCDS32062.1	Q13017	ARHGAP5	no	no	YNN	4432	12	CCACTTCAGTTGCCGCCACCATTGCAACCTCAGCTG
CCDS14140.1	O43182	ARHGAP6	yes	no	NNY	1534	10	CCTCCCTGCAACTGCGACACCCTCCACCGC
CCDS41727.1	Q9NZN5	ARHGEF12	no	no	NNY	2110	10	CCTCGTACTCTCAATACTGTCTTTGATTTC
CCDS11139.1	O94989	ARHGEF15	no	no	NNY	55	10	ATCATCCGCCCCCGCCCTCCTTCTCGTTCC
CCDS11139.1	O94989	ARHGEF15	no	no	NNY	2110	12	CCCCCTACCTTCCGCCTCTCCCTTCTCAGCAACCAC
CCDS11139.1	O94989	ARHGEF15	no	no	NNY	613	13	GCCTGCCCTCCCTGCTGCCCCTGTGTCTGCCACACCACC
CCDS11139.1	O94989	ARHGEF15	no	no	NYN	214	10	CCCCCTGCTCTTTTGCCCCCCTCAGCTTCT
CCDS11139.1	O94989	ARHGEF15	no	no	NYN	1639	11	CTCCCGCTGCCGTCCTTCCTGCTACTGCCCTTC
CCDS11139.1	O94989	ARHGEF15	no	no	YNN	1636	14	CGGCTCCCGCTGCCGTCCTTCCTGCTACTGCCCTTCCAGCGC
CCDS46.2	Q5VV41	ARHGEF16	no	no	NNY	1108	11	CACTTCCACCCCTACATCGCCTACTGCTCCAAC
CCDS46.2	Q5VV41	ARHGEF16	no	no	NYN	1240	11	CTGCCCATGCTCTCCTTCCTGATCCTCCCCATG
CCDS8221.1	Q96PE2	ARHGEF17	no	no	NNY	3475	12	AACATCTATTCTGCCTATATCGATAACTTCCTCAAT
CCDS8221.1	Q96PE2	ARHGEF17	no	no	NNY	5134	11	GCCCTTCGCCGCTCCAGCCACGGCTCCTTCACC
CCDS8221.1	Q96PE2	ARHGEF17	no	no	NNY	685	23	GCCTCCTGCTCCTCCTCCTCCATCGCCGCCTCCTATCCTGTCAGCCGCAGTCGTGCTGCCAGCTCCAGC
CCDS8221.1	Q96PE2	ARHGEF17	no	no	NNY	4621	13	GCCTGCATCGCCGTCTGTTCCGCCCGCATCCTCTGCATC
CCDS8221.1	Q96PE2	ARHGEF17	no	no	NNY	1156	10	GGCTCCCGCGGTAGCAGCCGTTATTCCAGC
CCDS8221.1	Q96PE2	ARHGEF17	no	no	NNY	4357	10	TTCCCTCACCCTGACGCCCGCCTTGGTTTT
CCDS8221.1	Q96PE2	ARHGEF17	no	no	NYN	1555	10	CCCATACCCATCCCAGCCCCAGCATCACCT
CCDS8221.1	Q96PE2	ARHGEF17	no	no	NYN	2884	11	GTGCCCGCCACATTTATGCCTATTGTGGTGCCT
CCDS45946.1	Q6ZSZ5	ARHGEF18	no	no	NNY	361	13	ACCCACTTTCTCAGCACCAACTCTGTCCTTGCCTCTGTC
CCDS45946.1	Q6ZSZ5	ARHGEF18	no	no	NYN	382	10	TCTGTCCTTGCCTCTGTCACAGCCTCGCTC
CCDS45946.1	Q6ZSZ5	ARHGEF18	no	no	NYN	3442	12	CCCCCAGCTCCCTCGCCACTGCCGGCCACACCACTC
CCDS170.1	Q8IW93	ARHGEF19	no	no	NYN	1804	10	CTGGCACCACTGCCTGCAGCACCCCCTGCC
CCDS170.1	Q8IW93	ARHGEF19	no	no	NYN	1516	11	CTGCCCCTTACCTCCTTCCTTATCCTGCCCTTC
CCDS46938.1	Q96DR7	ARHGEF26	no	no	NNY	526	10	AATGGCCTTGCCGCTAATAACGACTCTCCT
CCDS46938.1	Q96DR7	ARHGEF26	no	no	NNY	964	11	GTCAGTGGCTTTGATTTTGACAGTCCTACCAGC
CCDS46938.1	Q96DR7	ARHGEF26	no	no	NYN	394	13	GCGGTGACCTTGCCTGCGCCGCCGCCGCCGCCGGTTCTG
CCDS46938.1	Q96DR7	ARHGEF26	no	no	NYN	1705	11	TTACCCATGATCTCTTTTCTCATTCTCCCCATG
CCDS34770.1	A5YM69	ARHGEF35	no	no	NYN	1330	10	CTGTCCCCCGCAGCTCTGTCTCCCTTGCTA
CCDS43385.1	A1IGU5	ARHGEF37	no	no	NNY	559	10	GTCCCTGATGCCAGTGCCTATCCTGTCCTT
CCDS43385.1	A1IGU5	ARHGEF37	no	no	NYN	1783	10	CCAGCTCTAGTGCCCTCTATTCCCACCATG
CCDS6584.2	Q8N4T4	ARHGEF39	no	no	YNN	442	12	CTGCTCCCTCTGCCTCTGCAACGGCTCCAGCAGTAT
CCDS32041.1	Q8TER5	ARHGEF40	no	no	NYN	1789	12	GCACCTCCACTGCCTCCAGCACTCATTCCTGCCTTG
CCDS32041.1	Q8TER5	ARHGEF40	no	no	YNN	2344	10	CAGCGGCAGTGCCTGCGGCGACTCCAGCAG
CCDS34771.1	Q12774	ARHGEF5	no	no	NNY	2464	11	CCCCACCTTCCTCCCATTTCTGCTCCTGGTAGC
CCDS34771.1	Q12774	ARHGEF5	no	no	NYN	1330	10	CTGTCCCCCGCAGCTCTGTCTCCCTCGCTA
CCDS34771.1	Q12774	ARHGEF5	no	no	NYN	1972	12	ACCGTTTCAGCATCCCCTACTGCCTTATCCACGCTG
CCDS14660.1	Q15052	ARHGEF6	no	no	NNY	361	11	CGTTCCTCTTCTCTTAGTGCTGCTAATACTTCT
CCDS14660.1	Q15052	ARHGEF6	no	no	NNY	190	10	GCTGACTGCATCAACAACATCAATGACTTC
CCDS14660.1	Q15052	ARHGEF6	no	no	NNY	1690	10	TGTAGTGCTCATTCTTCTTTTAGCTCTACC
CCDS45068.1	Q14155	ARHGEF7	no	no	NYN	286	12	CTGGTAACCACCATTCTCTTGTCTGCTTCTACGTTT
CCDS45068.1	Q14155	ARHGEF7	no	no	YNN	253	12	CTCCTGTTTCCTCCTTCCCAGCCTCCTCAGCATCTG
CCDS285.1	O14497	ARID1A	no	no	NNY	601	10	AACTCTCACGACCACGGCTTCCCCAACCAC
CCDS285.1	O14497	ARID1A	no	no	NNY	361	10	CCCGGCGGCGGCGGTGGCGGCAGCAGCGAT
CCDS285.1	O14497	ARID1A	no	no	NNY	4039	10	GGCACCCCTTCTGGCAGCCCCTTCCCCAGC
CCDS285.1	O14497	ARID1A	no	no	NNY	3769	10	GGTGACCCCTACAGTCGTGCTGCCGGCCCT
CCDS285.1	O14497	ARID1A	no	no	NNY	634	12	TACAACTCCTACTACCCCAACCGCAGCGCCTACCCC
CCDS285.1	O14497	ARID1A	no	no	NNY	2092	10	TCCCCTGTTGGCTCTCCCGCCAGTGTTGCT
CCDS285.1	O14497	ARID1A	no	no	NNY	2035	10	TCTCCTTTCTCTCCTCATACCTCCCCTCAC
CCDS285.1	O14497	ARID1A	no	no	NYN	472	12	CCGTCTGCCGTCGCCGCCGCCGCGGCCGCCGTCTTC
CCDS285.1	O14497	ARID1A	no	no	NYN	769	11	GCCTCCGCCTCCTCGTCGTCTTCGTCCTTCGCT
CCDS285.1	O14497	ARID1A	no	no	NYN	412	10	TCAGCCGCGGCCGCCTTGCCGCCCCCAGCC
CCDS285.1	O14497	ARID1A	no	no	NYN	1015	12	GCTGCGGCGGCGGCAGCTGCGGCGGCGGCCGCCTCG
CCDS285.1	O14497	ARID1A	no	no	YNN	1489	35	CAACCTTCGTATCAGCAGCAGCCACAGTCTCAACCACCACAGCTCCAGTCCTCTCAGCCTCCATACTCCCAGCAGCCATCCCAGCCTCCACATCAGCAGTCCCCG
CCDS285.1	O14497	ARID1A	no	no	YNN	1774	10	TATTCCCAGCAGCGCTTCCCTCCACCGCAG
CCDS285.1	O14497	ARID1A	no	no	YNN	1735	11	TATCCTCAGCCCCAGTCTCAGCAGTCCCAGCAA
CCDS285.1	O14497	ARID1A	no	no	YNN	1669	12	CAGTCTCCTTACCAGCAGCAGCAACCTCAGCAGCCA
CCDS285.1	O14497	ARID1A	no	no	YNN	3967	14	CGCTACCCCCCGCAGCAGCAGCAGCAGCAGCAGCAACGACAT
CCDS285.1	O14497	ARID1A	no	no	YNN	1426	17	CCTCACCCTCAGCAGCAGCAGCCACCCTACTCCCAGCAACCACCGTCCCAG
CCDS31783.1	Q68CP9	ARID2	no	no	NNY	4621	10	ATCAGTGACCCCAACAATGCTGGCTGCAGC
CCDS31783.1	Q68CP9	ARID2	no	no	NNY	1849	13	GTTTCTACTTCTGTTGTTCGTGTTGATTCTGTTCCTGAT
CCDS31783.1	Q68CP9	ARID2	no	no	NYN	2950	11	GTCCCTACTGCCATGTCGTCGTCCTCTACCCCT
CCDS31783.1	Q68CP9	ARID2	no	no	NYN	2902	13	ATAACTCCATCTTCTTCACCATCACCTGTCCCAGCTACT
CCDS12050.1	Q99856	ARID3A	no	no	NNY	1153	11	AGCACCAATGGCAGCTCCATCACCCCCGCCCCT
CCDS12050.1	Q99856	ARID3A	no	no	NNY	1651	10	GGCGGCGGCGGCGGCGGCAGCAGCAGCAAC
CCDS12050.1	Q99856	ARID3A	no	no	NYN	1612	10	CCGCCGGCCCCCACGCCAACCTCTGCTCCC
CCDS35006.1	A6NKF2	ARID3C	no	no	NNY	1129	10	GTCTACACTGGTGTCCTCTTTGCCCGCCGC
CCDS35006.1	A6NKF2	ARID3C	no	no	NYN	532	12	CTACCCACCACCATCACCTCGGCCGCCTTCACTCTA
CCDS35006.1	A6NKF2	ARID3C	no	no	YNN	67	11	TGCCCGCTGCTGCCACCGCAGCCTCCCCTGCCT
CCDS9732.1	P29374	ARID4A	no	no	NYN	2959	13	TCTCTTGTTTCTATTCCACCTGCCCTACCTCCTGTAGTC
CCDS31061.1	Q4LE39	ARID4B	no	no	NYN	3814	12	GCTGCTACATCCTCATCCTCCTCTTCACCTTCATCC
CCDS31061.1	Q4LE39	ARID4B	no	no	NYN	3853	11	TCCATAACAGCTGCTGTTATGTTAACTTTAGCT
CCDS31208.1	Q14865	ARID5B	no	no	NNY	2371	11	CATCACCTTAACCCCCTTGCTGACTCCTACGTC
CCDS31208.1	Q14865	ARID5B	no	no	NNY	2104	11	GCCAGCCTCTCCAGCAGCTACCCTTATGGCTCC
CCDS10244.1	Q9Y4X5	ARIH1	no	no	NNY	226	14	CCCGGCGGTGGCGGCGGCGGCGGCGGCGGCGGTGGTGGTGGC
CCDS43088.1	Q8N7S6	ARIH2OS	yes	no	NYN	784	10	ATCTTAACTGCCTTGCTTGCAGTTTCTTTT
CCDS2925.1	Q3SXY8	ARL13B	no	no	NYN	1114	10	CCAACGCCACCCCCACCCCCTCCTCCTGTT
CCDS7869.1	Q8N8R7	ARL14EP	no	no	NNY	655	11	TGTTTCTATGCTTGTCCTGCCTGTGGTTCTACC
CCDS11463.1	P49703	ARL4D	no	no	NYN	22	10	ATGGCGCCCACTGCCTCCTCCTTCTTGCCC
CCDS7131.1	Q96KC2	ARL5B	no	no	NNY	256	10	TTCATCATTCTTGTTGTTGATAGCATTGAC
CCDS45664.1	A6NH57	ARL5C	no	no	NNY	412	10	ATCTCCCATTTCCTTACTCTCAGCACCATC
CCDS2928.1	Q9H0F7	ARL6	no	no	NNY	265	10	GCTATTATTTTTGTCATTGATAGTAGTGAT
CCDS10572.1	Q15041	ARL6IP1	yes	yes	NYN	487	10	CTGATAGTGACTTCCTTACTATTGCTTCCT
CCDS10572.1	Q15041	ARL6IP1	yes	yes	NYN	412	12	TTCATGACCATGATCGTTTCCCTTGCTGCGGTTGCT
CCDS2912.1	O75915	ARL6IP5	yes	yes	NYN	376	10	ATTACTTTTCCTTTGCTGTTGATGTTTATC
CCDS2912.1	O75915	ARL6IP5	yes	yes	NYN	292	11	CCCACGACGTTCGTTATGGTGGTCATGTTGGCG
CCDS2912.1	O75915	ARL6IP5	yes	yes	NYN	142	11	CTGGTGGTGGCTGCCATGATGATTTCCATTGTG
CCDS2197.1	Q8N6S5	ARL6IP6	yes	yes	NNY	346	14	CTCTTCGCCATTCTTCTCGCCTTCCTCCTCGCCATCGCCTAC
CCDS2197.1	Q8N6S5	ARL6IP6	yes	yes	NYN	550	10	ATGTTTCCTCCTACTCCTCTTTCACCTGCC
CCDS2197.1	Q8N6S5	ARL6IP6	yes	yes	NYN	340	15	TCGCTGCTCTTCGCCATTCTTCTCGCCTTCCTCCTCGCCATCGCC
CCDS5069.2	Q8NEN0	ARMC2	no	no	NNY	2194	14	GATATCTGCTTTTCTGCCTGTGGTGTTCTCCTCAATCTCACT
CCDS5069.2	Q8NEN0	ARMC2	no	no	NNY	1603	10	GTCGTCCGTGTTGTTTTTATTCTTGGCAAC
CCDS5069.2	Q8NEN0	ARMC2	no	no	NYN	2416	10	ACACTCTTACTCTTGCTCTCATCATTTTTA
CCDS45472.1	Q96C12	ARMC5	yes	no	NYN	2293	10	GCGGCCTCAGCCACCGCCTCCCCTTTCTTC
CCDS11714.1	Q9H6L4	ARMC7	no	no	NNY	106	15	GTCCTCGCCAACCTCGCCAACTTCGCTTATGACCCCAGCAACTAC
CCDS11714.1	Q9H6L4	ARMC7	no	no	NYN	340	10	ACGGTGCTGTCTGCCATCACCACGCTCATG
CCDS14487.1	Q9P291	ARMCX1	no	yes	YNN	958	11	CATTACCAACATTTGCTTTCCTATTCTTTTCCA
CCDS14490.1	Q7L311	ARMCX2	yes	yes	NYN	397	11	GCTGCAATGGCTTCTGCAATAGCACCACCTCCC
CCDS14489.1	Q9UH62	ARMCX3	no	yes	NNY	721	10	CTTGCTAATTCCATTTCTGACTTTTTTCGT
CCDS14488.1	Q7L4S7	ARMCX6	yes	yes	NYN	829	10	ATGCTCTTCTCATTCATGTCCCTCTTTATC
CCDS53585.1	P0C7Q2	ARMS2	no	no	NYN	70	14	CTGTCCTCCTCGGTGGTTCCTGTGTCCTTCATTTCCACTCTG
CCDS970.1	P27540	ARNT	no	no	NNY	2065	12	CCTGGTGCTGCTGCCTACCCTAGTCTCACCAATCGT
CCDS970.1	P27540	ARNT	no	no	NNY	1711	10	GGCATCTCCTCCAGCACTGTCCCTGCCACC
CCDS32307.1	Q9HBZ2	ARNT2	no	no	NNY	1825	10	GACCCCTCTTCCTACAGCCCCCTCTCCAGC
CCDS32307.1	Q9HBZ2	ARNT2	no	no	NYN	55	12	TCTGTGACGTTGCCCGTTGCCCCCATGGCGGCCACC
CCDS5661.1	O15143	ARPC1B	no	no	NYN	730	11	ACACTACCACTGCTGGCGCTGACCTTCATCACA
CCDS2661.1	Q9UBL0	ARPP21	no	no	NNY	520	12	ATTATTGATTTCATTGCTGACAACAATAATCATTAT
CCDS2661.1	Q9UBL0	ARPP21	no	no	NNY	1369	11	GTTGCTCCCAGCAGCACCAGCTACATCCTCCTT
CCDS2661.1	Q9UBL0	ARPP21	no	no	YNN	1546	18	CAGTCCCAACAGCAGCCACCACAGCAGCAGCCCTCCCCGCAGCCCCAACAGCAG
CCDS14399.1	P36575	ARR3	no	no	NNY	628	13	CCCATCTCTGTCAATGTTTCTATCAACAACTGCACCAAC
CCDS44684.1	P49407	ARRB1	no	no	NNY	637	13	CCCATCAGCGTCAACGTCCACGTCACCAACAACACCAAC
CCDS11050.1	P32121	ARRB2	no	no	NNY	169	10	ACCCTCACCTGCGCCTTCCGCTATGGCCGT
CCDS11050.1	P32121	ARRB2	no	no	NNY	715	10	TACGCCGACATCTGCCTCTTCAGCACCGCC
CCDS7049.1	Q8N5I2	ARRDC1	no	no	NNY	760	10	GGCTGCAGCCTCATCCACATCGACTACTAC
CCDS7049.1	Q8N5I2	ARRDC1	no	no	NYN	907	11	GCCCCACCCCTGGTGGTGCCTTCCGCACCACCC
CCDS7049.1	Q8N5I2	ARRDC1	no	no	NYN	268	11	TTCCTGCTTCCTGCCACTGCACCCACGTCCTTT
CCDS12370.1	Q8TBH0	ARRDC2	no	no	YNN	1138	10	TTCCGCTACCGCCCGCCACCCCTGTACTCT
CCDS34202.1	Q96B67	ARRDC3	no	no	NNY	34	11	AGCTTTGACTGTCTTAATGACAGCAATGTCCCT
CCDS34202.1	Q96B67	ARRDC3	no	no	YNN	1156	10	TTTCGATTCTTGCCTCCACCTCTTTATTCA
CCDS10377.1	Q8NCT1	ARRDC4	no	no	YNN	1168	10	TTCCGGTTTCAACCCCCACCTCTTTATTCA
CCDS45929.1	A6NEK1	ARRDC5	no	no	NNY	313	10	GGCAGCCACACCTTTGACTTCCATTTCAAC
CCDS4043.1	P15848	ARSB	no	no	NNY	172	11	AACGACGTCGGCTTCCACGGCTCCCGCATCCGC
CCDS4043.1	P15848	ARSB	no	no	NYN	52	18	CTGCTCCTCCCCGTCGTCCTCCCGCTGCTGCTGCTGCTGTTGTTGGCGCCGCCG
CCDS35196.1	P51689	ARSD	yes	yes	YNN	877	10	CCATTTCTCCTCTTCCTTTCTTTGCTGCAT
CCDS14122.1	P51690	ARSE	yes	yes	NNY	463	17	GCCAGTGATCATTGCCACCACCCTCTCCATCATGGCTTTGACCATTTCTAC
CCDS14122.1	P51690	ARSE	yes	yes	NYN	607	11	GTCCTGGCCTTGGTTGCCCTCACACTGGTAGCA
CCDS14122.1	P51690	ARSE	yes	yes	NYN	688	10	TCAGCCCTTTCGGCCGTCCTCCTCCTCGCA
CCDS14122.1	P51690	ARSE	yes	yes	YNN	4	10	TTACATCTGCACCATTCTTGTTTGTGTTTC
CCDS14123.1	P54793	ARSF	yes	yes	NNY	844	10	ACTTTCCTTCTCTTTTTCTCCTTTCTTCAC
CCDS14123.1	P54793	ARSF	yes	yes	NYN	583	11	CTAGTTGCCATTGCCATCCTCACCCTAACCTTT
CCDS14123.1	P54793	ARSF	yes	yes	NYN	649	13	CTCCTGATCTTCTCCATGATTCTGTTTATTTTCCTCTTG
CCDS11676.1	Q96EG1	ARSG	yes	no	NNY	424	16	CACCACGGCTCTTATCACCCCAACTTCCGTGGTTTTGATTACTACTTT
CCDS35198.1	Q5FYA8	ARSH	yes	yes	NNY	586	10	GTCATCTTTGTCTTTGCTCTCCTCGCCTTT
CCDS35198.1	Q5FYA8	ARSH	yes	yes	NYN	505	16	ATCTCCACGGTAGCCCTTGCCCTGGTTCCTTTTCTGCTTCTCATTCCC
CCDS35198.1	Q5FYA8	ARSH	yes	yes	NYN	586	15	GTCATCTTTGTCTTTGCTCTCCTCGCCTTTCTGTTTTTCACTTCC
CCDS35198.1	Q5FYA8	ARSH	yes	yes	YNN	778	10	CCTTTTCTCCTCTTTTTTTCCTTCCTGCAC
CCDS34275.1	Q5FYB1	ARSI	yes	no	NNY	847	18	CGCTACGGTTTCTACAACAACAGTGTCATCATCTTCTCCAGTGACAATGGTGGC
CCDS34275.1	Q5FYB1	ARSI	yes	no	NNY	526	10	GACTATTACACCTATGACAACTGTGATGGC
CCDS43264.1	Q5FYB0	ARSJ	yes	no	NNY	937	13	ACTTATGGTTTCTATAACAACAGCATTATCATTTACTCT
CCDS4073.1	Q6UWY0	ARSK	yes	yes	NYN	16	14	GTGTCGGTGGTCGCAGCCTTGGCGCTGGCGGTACTGGCCCCC
CCDS4073.1	Q6UWY0	ARSK	yes	yes	YNN	616	10	TTACCACACCCTTACCCTTCACCATCTTCT
CCDS7744.1	P52961	ART1	yes	no	NYN	7	12	ATGCCTGCTATGATGTCTCTGCTTCTTGTGTCTGTG
CCDS7744.1	P52961	ART1	yes	no	YNN	916	10	TGGTCTTTGCTGCTGCTGCTCTGGTTCCTC
CCDS47079.1	Q13508	ART3	yes	yes	NYN	22	12	ATAGTCACCATGCTGCTGGCAACCATGATTCTAGTG
CCDS7743.1	Q96L15	ART5	yes	no	NNY	22	10	ATCGCCCTCGGCAGCCTCGGCCTCCACACC
CCDS1589.1	Q9H2C2	ARV1	yes	yes	NNY	454	10	ACTGCCTATTTTATTGGCATTTTTACCTTC
CCDS1589.1	Q9H2C2	ARV1	yes	yes	NYN	55	11	GTGGCAGCGACTCCTACTGCTGCCTCGGCCTCC
CCDS13771.1	O00192	ARVCF	no	no	NNY	1273	11	CGCAACCTCTCCTATGGCCGCGACACTGACAAC
CCDS13771.1	O00192	ARVCF	no	no	NYN	946	11	CCTGCGTTCCCAATGGTGACGGCGCCCCTGGCC
CCDS13771.1	O00192	ARVCF	no	no	NYN	2407	10	GTGCCAGCGTTGGTGGCTCTCGTGGCCTCC
CCDS14215.1	Q96QS3	ARX	no	no	NNY	1291	11	ACTGCCGCTGCCGCCGCCGCCGCCGCCGCCTTC
CCDS14215.1	Q96QS3	ARX	no	no	NYN	817	12	GCCGTGGCCGCAGCAGCTGCCGCTGCAGTGGCCACA
CCDS14215.1	Q96QS3	ARX	no	no	NYN	1291	12	ACTGCCGCTGCCGCCGCCGCCGCCGCCGCCTTCCCG
CCDS14215.1	Q96QS3	ARX	no	no	NYN	430	12	GCCGCCGCGGCAGCCGCGGCCGCGGCCGCCGCGGCC
CCDS14215.1	Q96QS3	ARX	no	no	NYN	538	10	GCGCCCTTCGTGCCGCCGCCGCCCGCGCTG
CCDS14215.1	Q96QS3	ARX	no	no	NYN	298	20	GCGGCAGCGGCGGCGGCGGCGGCGGCGGCGGCGGCGGCAGCGGCCGCCACGGCCACGGCG
CCDS6006.1	Q13510	ASAH1	yes	no	NYN	19	10	GTCGCCTTAGTCCTCCTGGCTGCCGCCGTC
CCDS7239.2	Q9NR71	ASAH2	no	yes	NNY	1102	12	TCCTGTGATAACGCCAATAGCACTTGTCCCATTGGT
CCDS7239.2	Q9NR71	ASAH2	no	yes	NYN	31	10	ACATTCCTGATTTTCCTCCTTGTAATGATG
CCDS6362.1	Q9ULH1	ASAP1	no	no	NNY	2212	10	AGCTTCTGCCACTCCTCCAGCATCTCCCCC
CCDS1661.1	O43150	ASAP2	no	no	NYN	2521	11	CCCCTGACCCCCACGCCGCCCCCACCCGTTGCC
CCDS33416.1	Q9Y576	ASB1	no	no	NNY	649	11	AACCCTGACTTCAACTGCAATGGTCCTGTCAAC
CCDS33416.1	Q9Y576	ASB1	no	no	NNY	424	12	CACCATCGCAGCACCCCTGTCTACCACGCCTCTCGC
CCDS14164.1	Q8WXH4	ASB11	yes	yes	NNY	400	11	CCCCTCTTCAATGCTTGCTGCAGCGGCAGTGCT
CCDS14164.1	Q8WXH4	ASB11	yes	yes	NYN	37	12	ATTTTTATTACAATGTTTGCTACGTTTTTTTTCTTT
CCDS34742.1	Q8WXK1	ASB15	no	no	NNY	1063	11	TATTTTGGCGTTTCTAATAATGACGTTCATTGC
CCDS46548.1	Q6ZVZ8	ASB18	no	no	YNN	1261	10	CCACGCTGCCTGCAGCATCTTTGCCGCTGT
CCDS5641.1	Q9Y574	ASB4	no	no	NYN	1207	11	GCAATTCCTTTGCTTTCCCTCCCATTGTCATTG
CCDS3827.1	Q8WWX0	ASB5	yes	yes	NNY	97	10	ATCAGCCTTGCCATCCTCAGTCATTTCTAC
CCDS6924.1	Q9NWX5	ASB6	no	no	YNN	814	10	CTGCACTTCCCTCTCCTGCGCTTCCTCCTG
CCDS13869.1	Q9H1I8	ASCC2	no	no	NNY	445	10	ATCCTCTACAATAACTTCCTCTTTGACATT
CCDS13869.1	Q9H1I8	ASCC2	no	no	NNY	730	11	GACATTGTTCTCTACCTTTGTGATACCTGCACC
CCDS5046.1	Q8N3C0	ASCC3	no	no	NNY	6412	12	AATCATCATGTTGCTTCCCTTTCTTTTTATACCCCT
CCDS5046.1	Q8N3C0	ASCC3	no	no	NNY	2221	11	AATTGTGGCCATATTCCCTTCTTTTTTCCTACC
CCDS5046.1	Q8N3C0	ASCC3	no	no	NNY	2443	11	GGTGTCAATCTTCCCGCCCATGCTGTTATTATT
CCDS5046.1	Q8N3C0	ASCC3	no	no	NYN	361	10	CCCTTTCCTTCATCATCTGCCACTGCAGCT
CCDS31886.1	P50553	ASCL1	yes	no	NNY	571	10	CCCACCATCTCCCCCAACTACTCCAACGAC
CCDS31886.1	P50553	ASCL1	yes	no	NYN	91	17	TTCTTTGCCACGGCCGCAGCCGCGGCGGCCGCAGCCGCCGCAGCGGCAGCG
CCDS31886.1	P50553	ASCL1	yes	no	YNN	151	12	CAGCAGCAGCAGCAGCAGCAGCAGCAGCAGCAGCAG
CCDS31886.1	P50553	ASCL1	yes	no	YNN	40	14	CAGCAGCCCCAGCCGCAGCCCCAGCAGCCCTTCCTGCCGCCC
CCDS7732.1	Q99929	ASCL2	no	no	NYN	25	10	TCCGCGCCCCCTGCGCCCCCCGTCCCTGTC
CCDS12306.1	Q9NVP2	ASF1B	no	no	NNY	556	10	CTCCCTGGCTGCATCCCTGGCCTCCTCCCT
CCDS11089.1	P07306	ASGR1	yes	yes	NNY	760	10	GACTGTGCCCACTTCACCGACGACGGCCGC
CCDS11089.1	P07306	ASGR1	yes	yes	YNN	73	13	CCACCTCCTCCCCAGCCCCTCCTGCAGCGTCTCTGCTCC
CCDS42296.1	Q16515	ASIC2	no	no	NNY	55	15	ATCTTTGCCAACACCTCCACCCTCCATGGCATCCGCCACATCTTC
CCDS42296.1	Q16515	ASIC2	no	no	NNY	883	13	GGCCTCGACTTTTTTCCTGTTTACAGCATCACCGCCTGT
CCDS3793.1	Q9NY37	ASIC5	yes	yes	NNY	916	10	AATTTTAGCAGCTACAGCACTTCTGGTTGC
CCDS3793.1	Q9NY37	ASIC5	yes	yes	NNY	109	12	TTTGACCATGACTTTGCCATCTCCACTTCCTTTCAT
CCDS13232.1	P42127	ASIP	yes	no	NNY	37	11	GTCTTCCTCTGCTTCTTCACTGCCAACAGCCAC
CCDS13232.1	P42127	ASIP	yes	no	NNY	346	11	TGCCGCTTCTTCCGCAGCGCCTGCTCCTGCCGC
CCDS13232.1	P42127	ASIP	yes	no	NYN	16	10	TTACTCCTGGCCACCCTGCTGGTCTTCCTC
CCDS5652.1	P08243	ASNS	no	no	YNN	1267	12	CATCGATTTTCTTCCTATTACTTGTCTCTGCCACCA
CCDS11028.1	P45381	ASPA	no	no	NNY	319	15	GATTCCTATGACATTATTTTTGACCTTCACAACACCACCTCTAAC
CCDS46153.1	A6ND91	ASPDH	no	no	NYN	577	10	ACCATGGCGGCGGCTGCCCTGGCTGCCCCC
CCDS45170.2	Q86U10	ASPG	no	no	NYN	352	13	ACCATGGCCTTTGCTGCCTCGATGCTGTCCTTCATGCTG
CCDS34898.1	Q12797	ASPH	yes	yes	NNY	25	14	AGCAGCGGCAACAGCAGCAGCAGCGGCTCCGGCAGCGGTAGC
CCDS10660.1	Q5U4P2	ASPHD1	yes	no	NNY	847	13	AGTGCCAACACCTTCGGCAATGCCGGCTTTTCCGTTCTC
CCDS10660.1	Q5U4P2	ASPHD1	yes	no	NYN	214	13	CCACTACCCCTGGCCTCCTCGGCCCTCACCTTGCTCTTC
CCDS10660.1	Q5U4P2	ASPHD1	yes	no	YNN	265	10	TCCCTGTTCCTCTGGTACTGCTACCGCCTG
CCDS1389.1	Q8IZT6	ASPM	no	no	NNY	2713	10	CTCATTGATCATGATCCTTGTCTCTTCTGT
CCDS1389.1	Q8IZT6	ASPM	no	no	NYN	1684	11	GTAACACCCTCTTCGACAACAGCTTCAGTTGCT
CCDS1897.1	Q53RT3	ASPRV1	yes	no	NYN	55	11	GCCACAGCACTGCCTGCCTCTGCCCCAGCAGTC
CCDS8019.1	Q7L266	ASRGL1	no	no	NNY	889	12	ATTGATCCTGACGATACTACTATCACCGACCTTCCC
CCDS3068.1	Q2TB18	ASTE1	no	no	NNY	82	15	ATTGTCATTGATGGTTATGCTCTTTTCCACCGTCTTTGCTTCAGT
CCDS45847.1	Q9C0F0	ASXL3	no	no	NNY	5746	10	AATGGCGGCTTCCACACTGACGCTGGTACC
CCDS45847.1	Q9C0F0	ASXL3	no	no	NYN	2182	11	ACTTCTTCAGTGTCTTCCATGCTTCTCACCTCT
CCDS45847.1	Q9C0F0	ASXL3	no	no	NYN	1624	10	TCTCTTATTCCTTCCACTTCATCTATGACT
CCDS45847.1	Q9C0F0	ASXL3	no	no	NYN	3208	11	GCTGCTGCAGCTGCTGCTGTGGCTGCTGCAGCG
CCDS45847.1	Q9C0F0	ASXL3	no	no	NYN	6049	30	CCGCCGCCGCCACCGCCTCCCCCTCCCCCTCCACCCTTGGCTTTGCCCCCGCCTCCCCCCCCACCACCTCCGCTACCTCCACCTCTCCCT
CCDS45847.1	Q9C0F0	ASXL3	no	no	YNN	820	15	TCCTTACCTCAGCATTTTCAACAATACCTCCTGCTTTTGCTCCCA
CCDS45847.1	Q9C0F0	ASXL3	no	no	YNN	6091	16	TTGCCCCCGCCTCCCCCCCCACCACCTCCGCTACCTCCACCTCTCCCT
CCDS45847.1	Q9C0F0	ASXL3	no	no	YNN	6046	14	CATCCGCCGCCGCCACCGCCTCCCCCTCCCCCTCCACCCTTG
CCDS7386.1	Q8NBU5	ATAD1	no	no	NYN	517	10	TTGGCTGCTGCTGTCTTCTCCCTTGCCATA
CCDS6343.1	Q6PL18	ATAD2	no	no	NNY	790	14	GATGATGATGATGATGACGATGATGATGATGATGATGATGAT
CCDS6343.1	Q6PL18	ATAD2	no	no	NYN	2650	13	ATTCCTTCATTTGCTCCAGTTTTACTACTTGCAACTTCT
CCDS6343.1	Q6PL18	ATAD2	no	no	NYN	1648	10	TCTATTGTTTCCACCCTGCTAGCTCTTATG
CCDS46227.1	Q9ULI0	ATAD2B	no	no	NYN	2794	10	GTGCTTCCTCTTGCACTACCTTCTCCACCT
CCDS46227.1	Q9ULI0	ATAD2B	no	no	NYN	1570	10	TCTATAGTATCAACCCTCCTTGCTCTTATG
CCDS46227.1	Q9ULI0	ATAD2B	no	no	NYN	2572	13	ATACCATCATTTTCACCTATATTTTTATTGTCTACCTCT
CCDS30.1	Q5T9A4	ATAD3B	no	no	NNY	1801	11	GACCCCTCCTACCCCTGCCTTGCCGGCCCCTGC
CCDS30.1	Q5T9A4	ATAD3B	no	no	NNY	1375	10	TTCGACTGTGCCATCAACAGCCGCATTGAC
CCDS11260.1	Q96QE3	ATAD5	yes	no	NYN	10	13	GTCCTGGCCATGGCGGCTGCAGCTGCTCCGCCTCCCGTG
CCDS45923.1	Q86WG3	ATCAY	no	yes	NNY	601	10	GACAGCAGCCTCCCCGACTACCACTACATC
CCDS8803.1	P18846	ATF1	no	no	NYN	577	12	ACTGTGGTGATGACATCTCCTGTGACTCTCACCTCT
CCDS8803.1	P18846	ATF1	no	no	NYN	262	14	GTTTCTGCTGCTGTCACTTCTATGTCTGTTCCAACTCCCATC
CCDS12789.1	Q9Y2D1	ATF5	no	no	NYN	88	10	CTCCCCCCGGCCCCTGCCCCCCTGGCTCCC
CCDS12789.1	Q9Y2D1	ATF5	no	no	NYN	355	30	GCCCCGCCCCTCCCACCACCCTCCCCGCCGCCACTACCACCACCACCACTACCACCAGCCCCCTCCCTCCCCCTGTCCCTCCCCTCCTTT
CCDS12789.1	Q9Y2D1	ATF5	no	no	YNN	415	10	CCCTCCCTCCCCCTGTCCCTCCCCTCCTTT
CCDS12789.1	Q9Y2D1	ATF5	no	no	YNN	358	18	CCGCCCCTCCCACCACCCTCCCCGCCGCCACTACCACCACCACCACTACCACCA
CCDS12789.1	Q9Y2D1	ATF5	no	no	YNN	532	20	CCGCCTCTGCCCCCGCCACAGCAGCCCCCTCCTCCTTCTCCACCTCAACCTTCTCGCCTG
CCDS1235.1	P18850	ATF6	yes	no	NYN	1141	10	GTGATGATAGTATTGGCATTTATAATACTG
CCDS4737.1	Q99941	ATF6B	yes	no	NNY	445	10	ATCAACGTTATCCCCACCTCTGATGATTCC
CCDS4737.1	Q99941	ATF6B	yes	no	NNY	1204	10	GTCTTCCTTCTCTTCATTGCCTTCAACTTT
CCDS4737.1	Q99941	ATF6B	yes	no	NNY	274	11	TCTTCCCCCTGCTCTTCCTCCTCCCTCAGCTCC
CCDS4737.1	Q99941	ATF6B	yes	no	NYN	742	11	CCTGTAGTGCTAACCACTGTCCCAATGCCATCC
CCDS4737.1	Q99941	ATF6B	yes	no	NYN	1198	10	ATCATGGTCTTCCTTCTCTTCATTGCCTTC
CCDS4737.1	Q99941	ATF6B	yes	no	NYN	1849	10	ATGTCCCTGGTGATGCCTGCCATGGCCCCC
CCDS4737.1	Q99941	ATF6B	yes	no	NYN	823	10	CCACCCCCAGTGTCCCCAGTTGTCCTCATC
CCDS4737.1	Q99941	ATF6B	yes	no	YNN	271	10	CCATCTTCCCCCTGCTCTTCCTCCTCCCTC
CCDS8663.1	Q6VMQ6	ATF7IP	no	no	NNY	3565	14	AGCTGTGCCACTGTTGATAGCTACCATCTCTATGCTTACCAT
CCDS8663.1	Q6VMQ6	ATF7IP	no	no	NNY	655	10	CCCATTTCTGGTGATTGTGCCGCTGATGAT
CCDS8663.1	Q6VMQ6	ATF7IP	no	no	NNY	490	10	CCCTCCTCTAGTGATGCTGCCTCTGGTGAT
CCDS8663.1	Q6VMQ6	ATF7IP	no	no	NNY	448	13	GCCTCTGGTGATTCCACCTCTGGTGATCCCACCTCTAGC
CCDS8663.1	Q6VMQ6	ATF7IP	no	no	NNY	553	26	TCCCCTGGTGATGCCACCTCTGGTGATGCCACTGCTGATGATCTCTCCTCTGGTGATCCCACCTCTAGTGATCCCATC
CCDS8663.1	Q6VMQ6	ATF7IP	no	no	NYN	2236	11	TCCCTCACAGCAACGTCAGTTCTTCCTGCACCC
CCDS32087.1	Q6ZNE5	ATG14	no	no	NNY	181	11	AGCGGCGATTTCGTCTACTTCGACGGCCGCGAC
CCDS32087.1	Q6ZNE5	ATG14	no	no	NYN	1417	11	ATGATCTCCTCTGCAGCAGCCTCGGTGACCTCC
CCDS31634.1	Q8NAA4	ATG16L2	no	no	NNY	1375	10	ACCATCAATGTCCTTTCCTACTGTAATGAC
CCDS31634.1	Q8NAA4	ATG16L2	no	no	NNY	1417	10	GACCATATCATCATTAGTGGCCACAATGAC
CCDS31634.1	Q8NAA4	ATG16L2	no	no	NNY	1015	12	GTCAATGCTGTTCGTTTTGGCCCCAACAGCAGCCTC
CCDS31634.1	Q8NAA4	ATG16L2	no	no	NYN	826	10	TCTGCCTCAGCCACCTCCCTGACGCTGTCC
CCDS31602.1	Q2TAZ0	ATG2A	no	no	NNY	4357	10	AGCTCCCCTTCCCGCTGCTCTGGCCCCAAC
CCDS46564.1	Q9Y4P1	ATG4B	no	no	NNY	778	12	CCCAACAGCGCCCACTACTTCATCGGCTACGTTGGT
CCDS12241.1	Q86TL0	ATG4D	no	no	NNY	271	13	ATCTCCAGCATCCACCTCTGTGGCCGCCGCTACCGTTTC
CCDS2605.1	O95352	ATG7	no	no	NNY	1801	10	GGCTATGCCATTGCCAGCAGCAGTGACGAT
CCDS2605.1	O95352	ATG7	no	no	YNN	424	10	TACCACTTCTACTATTGGTTTTGCTATCCT
CCDS42820.1	Q7Z3C6	ATG9A	yes	yes	NNY	1000	11	CTCTATGGCCGCTGCTACCTCCGCCACTTCAAC
CCDS42820.1	Q7Z3C6	ATG9A	yes	yes	NNY	2263	10	TCTATCCCTCGCTCTGCTAGCTATCCCTGT
CCDS42820.1	Q7Z3C6	ATG9A	yes	yes	NYN	1447	10	CCCATTGTCACACCCCTCATCCTCATCTTC
CCDS42820.1	Q7Z3C6	ATG9A	yes	yes	NYN	1156	11	TCCATCCTGGCTGTGCTTATTGCCCTCACCATT
CCDS42820.1	Q7Z3C6	ATG9A	yes	yes	NYN	1102	10	TTCTTGTCACCTCTTTTGACACTGCTGGCC
CCDS42820.1	Q7Z3C6	ATG9A	yes	yes	NYN	217	12	TTCCTCTTTGTGGTTGCCTTCACTACCTTCCTGGTC
CCDS42820.1	Q7Z3C6	ATG9A	yes	yes	YNN	676	10	TCCCTCCTGCCTCTGCGCTTCCGCCTGCCT
CCDS31322.2	Q32M88	ATHL1	no	no	YNN	1984	12	CTGTGGCCATCCCAGTCCCGGCTCTCCCTGTTGCCA
CCDS2398.1	P31939	ATIC	no	no	NNY	1600	11	GTTTCTATCAGCTCTGATGCCTTCTTCCCTTTC
CCDS46260.1	Q8NHH9	ATL2	yes	yes	NYN	1420	12	ACCCCAGCCACACTGTTTGCGGTCATGTTTGCTATG
CCDS32494.1	O43313	ATMIN	yes	no	NYN	931	11	TTTTCTGTCATGCCTGTCTTTGTGCCTACAGCC
CCDS31734.1	P54259	ATN1	no	no	NNY	334	10	AGCCTTAATGATGATGGCAGCAGCGACCCT
CCDS31734.1	P54259	ATN1	no	no	NNY	1153	15	GCCTCCTCTTCCAGTTCTTCCTCCTCTTCCTCTGCCTCCCCCTTC
CCDS31734.1	P54259	ATN1	no	no	NNY	1702	12	GTCTCTTCCTCTTCCAACTCTTCCTCTTCCACTTCT
CCDS31734.1	P54259	ATN1	no	no	NYN	760	10	CCCCCACCCACTACTCCCATTTCAGTATCA
CCDS31734.1	P54259	ATN1	no	no	NYN	1798	27	CCTTTCCCACCGGTGCCTACGGTCACCACCTCTTCGGCTACCCTTTCCACGGTCATTGCCACCGTGGCTTCCTCGCCAGCA
CCDS31734.1	P54259	ATN1	no	no	NYN	2113	13	CTGCCATCGCTGCCACCACCACCTGCGGCCCCTGCCTCA
CCDS31734.1	P54259	ATN1	no	no	NYN	3376	12	CTGCCGGCCTCCCTTTCTGCCCCGATGTCAGCAGCT
CCDS31734.1	P54259	ATN1	no	no	NYN	1072	14	TCTCTGCCTCCTGCTTCCTCTTCTGCTCCAGCGCCCCCCATG
CCDS31734.1	P54259	ATN1	no	no	NYN	1168	13	TCTTCCTCCTCTTCCTCTGCCTCCCCCTTCCCAGCTTCC
CCDS31734.1	P54259	ATN1	no	no	YNN	1435	26	CATCACCATCACCACCAGCAACAGCAACAGCAGCAGCAGCAGCAGCAGCAGCAGCAGCAGCAGCAGCAGCAGCATCAC
CCDS31734.1	P54259	ATN1	no	no	YNN	469	16	CGCCCCTACCACCCACCTCCACTCTTTCCTCCTTCCCCTCAACCGCCA
CCDS31734.1	P54259	ATN1	no	no	YNN	1744	11	TCCTACCCATGTTCACACCCCTCCCCTTCCCAG
CCDS3638.1	Q92858	ATOH1	no	no	YNN	55	20	CACCATCGCCAGCCCCAGCCGCATCATCTCCCGCAACCGCCGCCGCCGCCGCAGCCACCT
CCDS1985.1	Q96SQ7	ATOH8	no	no	NNY	856	15	GCTGACCTTGACTACAGTGCCGACCACAGCAACCTCAGCTTCTCC
CCDS1985.1	Q96SQ7	ATOH8	no	no	NYN	361	12	CTCCCCACGCCGCCGCCGCCGCCGCCTCCTGCGCCC
CCDS1985.1	Q96SQ7	ATOH8	no	no	NYN	487	13	CCCGCGCCGTCAGCACCCCCAGCACCGCCAGCGCCCCCG
CCDS1985.1	Q96SQ7	ATOH8	no	no	NYN	205	18	CCGGTCCCGGTACCGGTGCCGGTGCCAGTCCCAGTGGCGCCGGCCGTTCCCCCA
CCDS32178.1	O60312	ATP10A	yes	yes	NYN	3835	10	CTGATGACGCCTGTCGCTGCACTGCTGCCC
CCDS32178.1	O60312	ATP10A	yes	yes	NYN	328	15	CTGGCACTGGCGCCGGTGCTCTTCATCCTGGCCATCACGGCCTTC
CCDS32178.1	O60312	ATP10A	yes	yes	NYN	3613	13	ACCCCTATTGTGACAATCGCGCTGCTCACTTTCCTGCTC
CCDS32178.1	O60312	ATP10A	yes	yes	NYN	3382	11	CTGCTCTTCTCGTCACTTCCCCCGCTCGTGACT
CCDS32178.1	O60312	ATP10A	yes	yes	NYN	3712	10	GTCCTTTTGTTTTTCACCGTGGCTTTGATT
CCDS43394.1	O94823	ATP10B	yes	yes	NNY	3883	10	AACCCCACTTTCTACCTCGTCTGCTTTCTC
CCDS43394.1	O94823	ATP10B	yes	yes	NNY	1054	11	GATGCCAATGGCAGCTTCCTTCCCAGTGCCCTT
CCDS43394.1	O94823	ATP10B	yes	yes	NNY	1714	15	GCTTCCCTCTCCACCACCTCCTCCATTGCTGATTTCTTCCTTGCC
CCDS43394.1	O94823	ATP10B	yes	yes	NNY	2257	11	GGCACCTGCCTCACCTTCAGCCTCCTCTGCACC
CCDS43394.1	O94823	ATP10B	yes	yes	NNY	3814	15	TACAATGCCACCTGCGTCATCTGCAACAGCCCCACCAATCCCTAT
CCDS43394.1	O94823	ATP10B	yes	yes	NYN	349	15	ATCACCATGTTACCATTGGCCATTGTCCTGTTCGTCATCATGATC
CCDS43394.1	O94823	ATP10B	yes	yes	NYN	3907	10	TTTCTCACACCAGTTGTTGCTCTTCTCCCA
CCDS43394.1	O94823	ATP10B	yes	yes	NYN	1714	10	GCTTCCCTCTCCACCACCTCCTCCATTGCT
CCDS43394.1	O94823	ATP10B	yes	yes	NYN	3454	11	CTCTTCTTTACCTCCTTGCCTCCTCTTGTCTTT
CCDS3476.1	Q9P241	ATP10D	no	yes	NNY	3151	12	ACCCTTGCTATTGGTGATGGTGCCAATGATGTTAGC
CCDS3476.1	Q9P241	ATP10D	no	yes	NYN	364	15	ATCACCATGTTGCCTCTGGTGGTGGTCCTTACAATTATCGCAATT
CCDS3476.1	Q9P241	ATP10D	no	yes	NYN	3457	10	CTCCTCTTCACATCTGCCCCTCCTGTCATT
CCDS3476.1	Q9P241	ATP10D	no	yes	NYN	3910	10	ATCCTCACGACGTCCATTGCTCTTCTGCCC
CCDS33896.1	Q9Y2G3	ATP11B	yes	yes	NNY	2590	10	CTTTTTGTTCATGGTCATTTTTATTATATT
CCDS33896.1	Q9Y2G3	ATP11B	yes	yes	NNY	2902	10	GGCTTCAGTCATGCCTTTATTTTCTTTTTT
CCDS33896.1	Q9Y2G3	ATP11B	yes	yes	NYN	274	12	CTTCCATTATTCTTTGTGATAACAGTAACTGCCATA
CCDS33896.1	Q9Y2G3	ATP11B	yes	yes	NYN	3007	13	ACTTTGGTCTTCACAGTCATGGTTATTACAGTCACAGTA
CCDS33896.1	Q9Y2G3	ATP11B	yes	yes	YNN	2674	14	CCCCAGTTTTTATATCAGTTCTACTGTTTGTTTTCTCAGCAA
CCDS31948.1	P54707	ATP12A	yes	yes	NNY	1000	10	GACTCCATCATCTTCCTCATTGGCATCATT
CCDS31948.1	P54707	ATP12A	yes	yes	NNY	940	12	GCTGTCTCCATCGGCATCCTTTTCTTCATCATCGCT
CCDS31948.1	P54707	ATP12A	yes	yes	NNY	829	10	GGTGACCGCACCATCATTGGCCATATTGCC
CCDS31948.1	P54707	ATP12A	yes	yes	NYN	955	10	ATCCTTTTCTTCATCATCGCTGTGTCCCTG
CCDS31948.1	P54707	ATP12A	yes	yes	NYN	1051	13	CTCCTGGCCACTGTCACTGTGACCCTGTCGCTGACAGCA
CCDS32970.2	Q9HD20	ATP13A1	yes	yes	NNY	3073	10	GCCGGCTGCTTCCTCTTCATCTCCCGTTCC
CCDS32970.2	Q9HD20	ATP13A1	yes	yes	NYN	1444	10	ACCCTGATCCTCACCTCGGTCGTGCCTCCT
CCDS32970.2	Q9HD20	ATP13A1	yes	yes	NYN	799	10	GTCTTTACGCTATCCATGCTGGTGGCGTTC
CCDS32970.2	Q9HD20	ATP13A1	yes	yes	NYN	1330	17	ACCTTCATCTTCATCCTCTTCCTCCTGGTGTTTGCCATCGCTGCAGCTGCC
CCDS175.1	Q9NQ11	ATP13A2	yes	yes	NNY	565	18	GACCATGGCCGCTCTTGTGACGACGTCCACCGCTCCCGCCATGGCCTCAGCCTC
CCDS175.1	Q9NQ11	ATP13A2	yes	yes	NNY	1306	13	GCTCTCCTCGGCACCATCTACAGCATCTTCATCCTCTAC
CCDS175.1	Q9NQ11	ATP13A2	yes	yes	NNY	1864	10	GTCAGCGTCCTCCACCGCTTCCCCTTCTCT
CCDS175.1	Q9NQ11	ATP13A2	yes	yes	NNY	784	11	TGCATCTTCCTCATTTCCTCCATCTCCATCTGC
CCDS175.1	Q9NQ11	ATP13A2	yes	yes	NYN	2902	11	CTGGTCATCACCACCACAGTGGCAGTGCTCATG
CCDS175.1	Q9NQ11	ATP13A2	yes	yes	NYN	1390	16	CTGGTGACCGTGGTGGTGCCACCTGCCCTGCCTGCTGCCATGACTGTG
CCDS175.1	Q9NQ11	ATP13A2	yes	yes	NYN	1282	11	TTTGTGGCTGCCCTCTCTGTCCTGGCTCTCCTC
CCDS175.1	Q9NQ11	ATP13A2	yes	yes	NYN	3235	10	GTGCCCTTCCTGGTGGCCCTGGCGCTCCTG
CCDS43187.1	Q9H7F0	ATP13A3	yes	yes	NYN	1345	16	ATTATCACAATTACTGTGCCCCCTGCACTTCCTGCTGCAATGACTGCT
CCDS43187.1	Q9H7F0	ATP13A3	yes	yes	NYN	2917	11	CTGGCAATCATTTTGGTAGTGGTATTTACAATG
CCDS43187.1	Q9H7F0	ATP13A3	yes	yes	NYN	703	13	GCTCTAGCTATTGTGGTTATGTCCATAGTATCAATCGTA
CCDS3304.2	Q4VNC1	ATP13A4	yes	yes	NYN	1309	16	GTCATCACAATTGCGGTTCCTCCGGCTCTACCTGCTGCTCTGACCACA
CCDS3304.2	Q4VNC1	ATP13A4	yes	yes	NYN	2896	12	CTGATCTCTCCACCTCTGCTACTCTCTGTGATTTTC
CCDS3304.2	Q4VNC1	ATP13A4	yes	yes	NYN	676	16	GCTTTTGCCATCATAATCATGTCCATAATTTCCATATCTTTGACAGTA
CCDS33914.1	Q4VNC0	ATP13A5	yes	yes	NYN	679	14	TCTGTGGCCATCATCATTTTGACTGTTATCTCCATTGTCTTA
CCDS33914.1	Q4VNC0	ATP13A5	yes	yes	NYN	2902	12	CTCCTTTCTCCCCCTTTACTGCTTTCAATATTTTTG
CCDS33914.1	Q4VNC0	ATP13A5	yes	yes	NYN	1288	23	ACTGTGACCATGGCCCTGATCCTCCTCACCGTGACTGTCCCTCCAGTGCTGCCAGCTGCCCTGACCATA
CCDS33914.1	Q4VNC0	ATP13A5	yes	yes	NYN	3229	10	ATATTTTCATTTCTGCTGCTAGCTGCCTTG
CCDS33914.1	Q4VNC0	ATP13A5	yes	yes	YNN	2761	10	TTACTGCTCTATTGGCAACTACAACTCTTT
CCDS33914.1	Q4VNC0	ATP13A5	yes	yes	YNN	2899	10	CAGCTCCTTTCTCCCCCTTTACTGCTTTCA
CCDS887.1	P05023	ATP1A1	yes	yes	NNY	1546	10	GACCGTTGCAGCTCTATCCTCCTCCACGGC
CCDS887.1	P05023	ATP1A1	yes	yes	NNY	223	13	GATGGTCCCAACGCCCTCACTCCCCCTCCCACTACTCCT
CCDS887.1	P05023	ATP1A1	yes	yes	NNY	2965	11	TTCTGTGCCTTCCCCTACTCTCTTCTCATCTTC
CCDS887.1	P05023	ATP1A1	yes	yes	NYN	2359	10	ATCACCCCGTTCCTGATATTTATTATTGCA
CCDS887.1	P05023	ATP1A1	yes	yes	NYN	400	10	GTGGTGCTATCAGCCGTTGTAATCATAACT
CCDS887.1	P05023	ATP1A1	yes	yes	NYN	910	10	GTGTCTTTCTTCATCCTTTCTCTCATCCTT
CCDS1196.1	P50993	ATP1A2	yes	yes	NNY	709	12	ACCCGCAATATCTGTTTCTTCTCCACCAACTGTGTT
CCDS1196.1	P50993	ATP1A2	yes	yes	NNY	1264	10	ATTGCTGGTCTCTGCAACCGCGCCGTCTTC
CCDS1196.1	P50993	ATP1A2	yes	yes	NNY	412	10	GTCATTGTCACTGGCTGCTTCTCCTACTAC
CCDS1196.1	P50993	ATP1A2	yes	yes	NNY	2956	14	TTCTGCGCCTTCCCCTACAGCCTCCTCATCTTCATCTATGAT
CCDS1196.1	P50993	ATP1A2	yes	yes	NYN	2350	10	ATCACCCCCTTCCTGCTGTTCATCATTGCC
CCDS1196.1	P50993	ATP1A2	yes	yes	NYN	904	10	GTCTCCTTCTTCGTGCTCTCCCTCATCCTG
CCDS1196.1	P50993	ATP1A2	yes	yes	NYN	394	10	GTGGTGCTGGCAGCTGTGGTCATTGTCACT
CCDS1197.1	Q13733	ATP1A4	yes	yes	NNY	2434	10	ACCATCCTCTGCATTGATCTCGGCACTGAC
CCDS1197.1	Q13733	ATP1A4	yes	yes	NNY	2983	14	CTCTGTGCCATTCCCTACAGTATTCTCATCTTCGTCTATGAT
CCDS1197.1	Q13733	ATP1A4	yes	yes	NNY	442	10	GTCATCGTCACTGGCTGCTTCTCCTATTAT
CCDS1197.1	Q13733	ATP1A4	yes	yes	NYN	2776	10	ACGGCCTTTTTTGTCACCATCGTGGTTGTG
CCDS1197.1	Q13733	ATP1A4	yes	yes	NYN	424	10	ATCGTACTGTCCGTCGTGGTCATCGTCACT
CCDS1197.1	Q13733	ATP1A4	yes	yes	NYN	2377	10	ATCACGCCCTTCCTGATGTTCATCATCCTC
CCDS1197.1	Q13733	ATP1A4	yes	yes	NYN	934	10	GTCACTTTTTTTGCGCTCTCACTTCTCTTG
CCDS32550.1	P14415	ATP1B2	yes	yes	NNY	268	11	AACCTTGATGTCATTGTCAATGTCAGTGACACT
CCDS32550.1	P14415	ATP1B2	yes	yes	NNY	112	11	GCCTTTATCCTCCTCTTCTACCTCGTTTTTTAT
CCDS32550.1	P14415	ATP1B2	yes	yes	NYN	148	10	TTCCTCACCGCCATGTTCACCCTCACCATG
CCDS3121.1	P54709	ATP1B3	yes	yes	NYN	145	10	TTCCTGGCTGCACTCTTCTCATTCACGATG
CCDS48158.1	Q9UN42	ATP1B4	yes	yes	NNY	472	13	CCCTTCGCCCATAGCCTTAACTTCAACTTCAACGTTTCT
CCDS48158.1	Q9UN42	ATP1B4	yes	yes	NNY	865	12	GCTTCTTTTGACCTCCGCTACTACCCTTACTACGGC
CCDS10643.1	O14983	ATP2A1	yes	yes	NNY	817	12	CTTATCAACATTGGCCACTTCAACGACCCCGTCCAT
CCDS10643.1	O14983	ATP2A1	yes	yes	NNY	1240	11	GCCACCATCTGTGCCCTCTGCAATGACTCCTCC
CCDS10643.1	O14983	ATP2A1	yes	yes	NYN	271	10	CCCTTTGTCATCCTCTTGATCCTCATTGCC
CCDS10643.1	O14983	ATP2A1	yes	yes	NYN	892	11	ATTGCCGTGGCCTTGGCTGTGGCTGCCATCCCC
CCDS10643.1	O14983	ATP2A1	yes	yes	NYN	2686	12	CCCATGACCATGGCCCTGTCCGTGCTGGTGACCATC
CCDS9144.1	P16615	ATP2A2	yes	yes	NNY	2512	10	GCTATTGGCTGTTACGTCGGCGCTGCTACC
CCDS9144.1	P16615	ATP2A2	yes	yes	NYN	892	11	ATTGCAGTGGCCCTGGCTGTAGCAGCCATTCCT
CCDS9144.1	P16615	ATP2A2	yes	yes	NYN	271	10	CCTTTTGTAATTTTACTCATATTAGTAGCC
CCDS9144.1	P16615	ATP2A2	yes	yes	NYN	2683	12	CCGATGACAATGGCGCTCTCTGTTCTAGTAACTATA
CCDS9144.1	P16615	ATP2A2	yes	yes	NYN	3049	11	CCGTTTGTGCTGCTCATAATGCCCCTGGTGATC
CCDS33701.1	Q01814	ATP2B2	yes	yes	NNY	1615	12	ATCAATGCCATCGCCATCAACAGCGCCTACACCACC
CCDS33701.1	Q01814	ATP2B2	yes	yes	NNY	2980	10	CATTACACCATCATCTTCAACACCTTCGTC
CCDS33701.1	Q01814	ATP2B2	yes	yes	NNY	3538	10	CCCCACATCCCCCTCATTGATGACACCGAC
CCDS33701.1	Q01814	ATP2B2	yes	yes	NNY	652	12	TATGGTGACCTCCTCCCTGCCGACGGCCTCTTCATC
CCDS33701.1	Q01814	ATP2B2	yes	yes	NYN	1204	13	TTGGTGATGTCAGCCATCACGGTGATCATCCTGGTGCTC
CCDS33701.1	Q01814	ATP2B2	yes	yes	NYN	1375	10	CTCCCTCTGGCCGTCACCATCTCGTTGGCC
CCDS33701.1	Q01814	ATP2B2	yes	yes	NYN	2887	10	CTTGCCCTCATCTTCACCCTGCTCTTTGTT
CCDS35440.1	Q16720	ATP2B3	yes	yes	NNY	1915	12	GCTTGCGATGGCCTCCGCACCATCTGCATCGCCTAC
CCDS35440.1	Q16720	ATP2B3	yes	yes	NNY	1537	12	GTCCATGCCATCTCCATCAACAGTGCCTATACCACC
CCDS35440.1	Q16720	ATP2B3	yes	yes	NNY	2989	14	TTCGACGGCATCTTCAGCAACCCCATCTTCTGCACCATCGTT
CCDS35440.1	Q16720	ATP2B3	yes	yes	NYN	1297	10	CTGCCTCTTGCTGTCACCATCTCCTTAGCT
CCDS35440.1	Q16720	ATP2B3	yes	yes	NYN	2809	10	CTCGCCATCATCTTCACCCTGCTGTTTGTC
CCDS35440.1	Q16720	ATP2B3	yes	yes	NYN	1126	13	CTGGTGATGTCTGCCATCACCGTCATCATCCTGGTCCTC
CCDS42207.1	O75185	ATP2C2	yes	yes	NNY	712	10	GACCTCACCACCCTCAGCAACATCGTCTTC
CCDS42207.1	O75185	ATP2C2	yes	yes	NYN	409	14	ATCGCCACGGCAGTGCTTGTCGTGGTCACTGTCGCCTTCATC
CCDS42207.1	O75185	ATP2C2	yes	yes	NYN	1015	11	CTGCCCATCGTCGTCATGGTGACGCTGGTCCTG
CCDS12467.1	P20648	ATP4A	yes	yes	NNY	3013	10	CCCTACGGCATCCTCATCTTCGTCTATGAT
CCDS12467.1	P20648	ATP4A	yes	yes	NNY	349	12	GTTGCCGCCGCCATCTGCCTCATCGCCTTTGCCATC
CCDS12467.1	P20648	ATP4A	yes	yes	NNY	451	10	GTTGTCGTCACCGGCTGCTTTGGCTACTAC
CCDS12467.1	P20648	ATP4A	yes	yes	NYN	427	12	CTGGCAATCGCTCTCATTGCTGTGGTTGTCGTCACC
CCDS12467.1	P20648	ATP4A	yes	yes	NYN	991	11	GCCATGGTCTTCTTCATGGCCATCGTGGTGGCC
CCDS8924.1	P06576	ATP5B	no	no	NYN	58	10	CTCACCCCTTCAGCGTCGCTGCCCCCAGCT
CCDS12058.1	P30049	ATP5D	no	no	NNY	34	12	CTTGGCCGCCTCGTCCGCCACGCCCGTGCCTATGCC
CCDS836.1	P24539	ATP5F1	no	no	NYN	13	13	GTGGTACTTTCCGCCGCCGCCACAGCGGCCCCCTCTCTG
CCDS11539.1	P05496	ATP5G1	no	yes	NNY	319	10	CTCTTCTCCTATGCCATTCTTGGCTTTGCC
CCDS11539.1	P05496	ATP5G1	no	yes	NYN	376	11	TTGATGGTCGCCTTCCTCATCCTCTTCGCCATG
CCDS2263.1	P48201	ATP5G3	no	yes	NNY	283	10	GTCTTTGGCAGCCTTATCATTGGTTATGCC
CCDS2263.1	P48201	ATP5G3	no	yes	NYN	394	11	TTGATGGTTGCTTTCTTGATTTTGTTTGCCATG
CCDS33032.1	Q9NW81	ATP5SL	no	no	YNN	448	11	CTCCAGTCCTTGTCGCTGCAGCGCTGCTGCCAC
CCDS35451.1	Q15904	ATP6AP1	yes	yes	NNY	1039	13	GTCCACAGCAATGGCTCCGTCGCCTACTTCAATGCTTCC
CCDS35451.1	Q15904	ATP6AP1	yes	yes	NNY	1234	15	TTCTCCTACGCCAGCGACTGTGCCAGCTTCTTCTCCCCCGGCATC
CCDS35451.1	Q15904	ATP6AP1	yes	yes	NYN	376	11	CTGGCCCCCTCCTCACTGGTGCTTCCTGCCGTC
CCDS35451.1	Q15904	ATP6AP1	yes	yes	NYN	76	16	CTGCCGGTGTTTTTGTCGTTGGCGGCGGCGGCGGCGGCGGCAGCGGCG
CCDS35451.1	Q15904	ATP6AP1	yes	yes	NYN	1288	12	CTGCTCACCTCCCTGTTCATGCTCTTCATCTTCACC
CCDS34196.1	Q52LC2	ATP6AP1L	yes	yes	NNY	538	10	TATGATCTCATCGCCTCTCCTGCCCACTTC
CCDS34196.1	Q52LC2	ATP6AP1L	yes	yes	NNY	244	10	TATGCTCCCTCTGGTTACTCCTACCGCTGC
CCDS34196.1	Q52LC2	ATP6AP1L	yes	yes	NYN	457	12	CTGGCAATGTCCCTGATCCTGCTGCTGGTGTTGGCC
CCDS34196.1	Q52LC2	ATP6AP1L	yes	yes	NYN	424	10	GCCTCCTCCTTCTCGCCAGCTTTTCTGATC
CCDS14252.1	O75787	ATP6AP2	yes	yes	NYN	937	13	ATAATGATCGCCTTGGCCTTGGCTGTGATTATCACCTCT
CCDS9254.1	Q9Y487	ATP6V0A2	yes	yes	NNY	1579	10	GGCCCTTATCCCCTTGGCATTGATCCTATT
CCDS9254.1	Q9Y487	ATP6V0A2	yes	yes	NNY	2332	10	GGCCTCCGCGTTGACACCACCTATGGCGTC
CCDS9254.1	Q9Y487	ATP6V0A2	yes	yes	NNY	1387	10	TACACTGGCCTCATCTACAACGACTGCTTT
CCDS9254.1	Q9Y487	ATP6V0A2	yes	yes	NYN	1951	15	GTGCTGCTGGTTGTCACAGCATTGTCTGTCCCTGTCCTCTTCTTG
CCDS9254.1	Q9Y487	ATP6V0A2	yes	yes	NYN	2359	22	GTCTTGCTACTGCTCCCGGTTATCGCGCTCTTTGCAGTTTTGACCATTTTCATCCTTCTGATCATG
CCDS9254.1	Q9Y487	ATP6V0A2	yes	yes	NYN	1255	12	TTTGTGATGTTTTTATTTGCCCTCTTGTTGGTGTTA
CCDS9254.1	Q9Y487	ATP6V0A2	yes	yes	NYN	1186	17	CCAGCTCTCTTTACCATCATCACCTTCCCGTTTTTATTTGCTGTGATGTTT
CCDS5849.1	Q9HBG4	ATP6V0A4	yes	yes	NNY	1132	11	AATATTGTTGATGCCTATGGTGTCGGCAGCTAC
CCDS5849.1	Q9HBG4	ATP6V0A4	yes	yes	NNY	1822	11	CACGCCCCCAGCATCCTCATCCACTTCATCAAC
CCDS5849.1	Q9HBG4	ATP6V0A4	yes	yes	NNY	1180	10	GCCCCCTACACCATCATCACTTTCCCCTTC
CCDS5849.1	Q9HBG4	ATP6V0A4	yes	yes	NNY	2056	11	GGTGATAGCTCCAGCCCTTCTAGCCGTTCTGGC
CCDS5849.1	Q9HBG4	ATP6V0A4	yes	yes	NNY	1657	11	GTTTTCGGTGTCATCCTCAGCCTTTTCAATCAC
CCDS5849.1	Q9HBG4	ATP6V0A4	yes	yes	NYN	1189	13	ACCATCATCACTTTCCCCTTCCTGTTCGCTGTGATGTTT
CCDS5849.1	Q9HBG4	ATP6V0A4	yes	yes	NYN	1042	10	TCCTCCATGGCCCCCATCATGACCACAGTG
CCDS5849.1	Q9HBG4	ATP6V0A4	yes	yes	NYN	2332	19	GTTTTTATTATTTTTGCCGTATTTGCTGTCCTGACAGTAGCCATCCTTCTGATCATG
CCDS5849.1	Q9HBG4	ATP6V0A4	yes	yes	NYN	1924	11	TTCTTTGTGGTTATGGCTTTGATTTCTGTGCCG
CCDS505.1	Q99437	ATP6V0B	yes	yes	NNY	202	11	GGCATCTATATTACCGGCTCCTCCATCATTGGT
CCDS10470.1	P27449	ATP6V0C	yes	yes	NNY	421	13	CTCGGCCTCTACGGTCTCATCGTCGCCCTCATCCTCTCC
CCDS10838.1	P61421	ATP6V0D1	no	no	NNY	649	13	GACCGCCGCGCCTTCATCATCACCATCAATTCTTTCGGC
CCDS6241.1	Q8N8Y2	ATP6V0D2	no	no	NNY	655	12	CGTGCTTTTATCATCACTCTTAACTCCTTTGGCACT
CCDS1912.1	P15313	ATP6V1B1	no	no	NNY	94	10	AACTACATCACCCACCCCCGTGTCACCTAC
CCDS1912.1	P15313	ATP6V1B1	no	no	NNY	643	11	GATTACCATGACGACAACTTCGCCATCGTCTTT
CCDS42653.1	Q8NEY4	ATP6V1C2	no	no	NNY	1234	16	GACTATTTTCCTTATGTCTACTTCCATATTGACCTTAGTCTTCTTGAC
CCDS35339.1	Q04656	ATP7A	yes	yes	NNY	2470	10	ACTCTTGATTCTGATAATATCCTCCTCAGT
CCDS35339.1	Q04656	ATP7A	yes	yes	NNY	2809	17	CTCAGTGGCTATTTTGTTCCTTTTATTGTTTTTGTTTCCATTGCCACCCTC
CCDS35339.1	Q04656	ATP7A	yes	yes	NNY	208	14	GGCTTTGATGCTGTTATCCATAATCCTGACCCTCTCCCTGTT
CCDS35339.1	Q04656	ATP7A	yes	yes	NYN	370	11	ACTGTAGCAGTGACAATAATCCCTTCTATAGTG
CCDS35339.1	Q04656	ATP7A	yes	yes	NYN	4168	18	TCTGCAGCAATGGCTGCTTCATCTGTTTCTGTAGTACTTTCTTCTCTCTTCCTT
CCDS35339.1	Q04656	ATP7A	yes	yes	NYN	2347	11	ACACCCCCTATGCTGTTTGTGTTTATTGCACTA
CCDS35339.1	Q04656	ATP7A	yes	yes	NYN	259	13	ACCTTGTTTCTGACTGTTACGGCGTCACTGACTTTGCCA
CCDS35339.1	Q04656	ATP7A	yes	yes	NYN	2242	12	GTACTGATTGTGCTGGCAACCACCATTGCATTTGCC
CCDS35339.1	Q04656	ATP7A	yes	yes	NYN	2821	15	TTTGTTCCTTTTATTGTTTTTGTTTCCATTGCCACCCTCTTGGTA
CCDS41892.1	P35670	ATP7B	no	yes	NNY	1768	13	AATGGCATCACTTATGCCTCCGTTGCCCTTGCCACCAGC
CCDS41892.1	P35670	ATP7B	no	yes	NYN	2296	11	ACGCCCCCCATGCTCTTTGTGTTCATTGCCCTG
CCDS41892.1	P35670	ATP7B	no	yes	NYN	4066	16	TCAGCGGCCATGGCAGCCTCCTCTGTGTCTGTGGTGCTCTCATCCCTG
CCDS41892.1	P35670	ATP7B	no	yes	NYN	1546	10	GTTCTCTCCGTGTTGGTTGCCTTGATGGCA
CCDS41892.1	P35670	ATP7B	no	yes	NYN	2230	10	TCTCTGGTCATCCTGGTGGTTGCTGTGGCT
CCDS41892.1	P35670	ATP7B	no	yes	NYN	2770	15	TTTGTCCCATTTATCATCATCATGTCAACTTTGACGTTGGTGGTA
CCDS3466.1	Q9Y2Q0	ATP8A1	yes	yes	NNY	1036	13	ACCTTCATCATCCTTTTCAACAATCTCATTCCTATCAGC
CCDS3466.1	Q9Y2Q0	ATP8A1	yes	yes	NNY	2164	13	ACTCTCAGTCGTCACTGTACTACCCTTGGTGATGCTCTC
CCDS3466.1	Q9Y2Q0	ATP8A1	yes	yes	NYN	2692	11	GTGATGTTTACAGCAATGCCTCCTTTAACTCTT
CCDS3466.1	Q9Y2Q0	ATP8A1	yes	yes	NYN	3163	11	TTGTTATTCATCCCTGTGGCATCTCTGCTCCTT
CCDS3466.1	Q9Y2Q0	ATP8A1	yes	yes	NYN	298	15	ACAACACTGGTTCCTCTCTTATTTATTTTAGCTGTGGCAGCTATC
CCDS32238.1	Q8TF62	ATP8B4	yes	yes	NNY	2038	10	ACTGCCATCAACATCGGTTATGCCTGCAAC
CCDS32238.1	Q8TF62	ATP8B4	yes	yes	NNY	2473	10	AGTGCTCACATTGGTGTTGGCATCAGCGGC
CCDS32238.1	Q8TF62	ATP8B4	yes	yes	NYN	3205	17	CTTGTAATTCTCTTAACAACAGTGGCTTCAGTTATGCCAGTGGTGGCATTC
CCDS32238.1	Q8TF62	ATP8B4	yes	yes	NYN	2977	14	TCCTTTGCAGTTACCATGGCCACATCTTTGGTCATTGTGGTC
CCDS32238.1	Q8TF62	ATP8B4	yes	yes	NYN	232	16	TTTACCACCATTGTGCCTTTGGTCCTGGTGATAACTATGACAGCTGTC
CCDS33489.1	O75110	ATP9A	yes	yes	NYN	2653	10	ACCATGTTTCCTGTGTTTTCTCTGGTCCTG
CCDS33489.1	O75110	ATP9A	yes	yes	NYN	2857	12	ATCGTGGCCATCTCCTTCACCTCGCTGATCCTCACC
CCDS33489.1	O75110	ATP9A	yes	yes	NYN	928	12	GCCCTGGTGGTGGTCTCGCTGGTCATGGTTGCCCTT
CCDS12014.1	O43861	ATP9B	yes	yes	NNY	874	11	GACCTTTTTTCTATCAGTGCTTATGTTTATGCT
CCDS12014.1	O43861	ATP9B	yes	yes	NNY	1234	10	TTCCTTCTCCTCTTTTCTTACATCATTCCC
CCDS12014.1	O43861	ATP9B	yes	yes	NYN	1147	16	GCGCTATTTTTGGCTTTAGTTGCTCTTTCCATTGTTATGGTAACCTTA
CCDS12014.1	O43861	ATP9B	yes	yes	NYN	2920	10	ACCATGTTCCCAGTGTTCTCCTTAGTGCTG
CCDS12014.1	O43861	ATP9B	yes	yes	NYN	3124	12	GTGGTGGCCATCTCCTTCACCGCACTGATCCTGACC
CCDS12014.1	O43861	ATP9B	yes	yes	NYN	3310	10	GTTGCCTTTATCACCACCGTGACCTTCCTG
CCDS12014.1	O43861	ATP9B	yes	yes	YNN	1225	10	CTTTTTCGGTTCCTTCTCCTCTTTTCTTAC
CCDS32585.1	Q8N5M1	ATPAF2	no	no	NNY	790	14	GCCCGCACCGCCGCCGGCACCCTCTTCATCCATCTCTGCTCC
CCDS3124.1	Q13535	ATR	yes	no	NNY	2932	15	ATTGCCAACGTTTTCGACTTTCCTGATCTTAATCGTTTTCTTACT
CCDS3124.1	Q13535	ATR	yes	no	NYN	6790	11	TCAGTCATGATACCTACACTTCCATCAATTCTG
CCDS3124.1	Q13535	ATR	yes	no	YNN	2665	10	CTCTTACACTTATTGCATTGTTTGTTATCC
CCDS62877.1	Q6UW56	ATRAID	yes	yes	NYN	625	10	GCCACCACTCTATCCGTCTCCATTCTGCTT
CCDS13053.1	O75882	ATRN	yes	yes	NNY	3748	12	AATATCACTTTCTTTGTTTATGTCAGTAATTTCACC
CCDS13053.1	O75882	ATRN	yes	yes	NNY	310	13	CCCTGTGTCAACGGCGGTCGCTGCAACCCTGGCACCGGC
CCDS13053.1	O75882	ATRN	yes	yes	NNY	1498	10	GGTTACGGCCATAGCAGTGTTTACGACCAT
CCDS13053.1	O75882	ATRN	yes	yes	NNY	1885	12	TTCGGTGGTTTCAATAGTCTCCTCCTCAGCGACATC
CCDS13053.1	O75882	ATRN	yes	yes	NYN	181	18	CTGCTGCTGCTGCTGTTGTTGCTCTCGCCGCCGCTGCTGCTGCTGCTGCTGCCC
CCDS13053.1	O75882	ATRN	yes	yes	NYN	3868	11	TTCCTCTCTTTGCTCCTGGTGGCTGCTGTGGTT
CCDS13053.1	O75882	ATRN	yes	yes	YNN	139	33	CTGCGCCTCCCGCGGCTGCTGTCTCCACCGCTGCGGCCACGGCTGCTGCTGCTGCTGTTGTTGCTCTCGCCGCCGCTGCTGCTGCTGCTGCTGCCCTGT
CCDS7592.1	Q5VV63	ATRNL1	yes	yes	NNY	622	11	ATCAATTCTTGTCCTAACAATTGCTCTGGTCAT
CCDS7592.1	Q5VV63	ATRNL1	yes	yes	NNY	214	11	GGCCGCTGTGTCAACTCCACCTGCCTCTGCGAC
CCDS7592.1	Q5VV63	ATRNL1	yes	yes	NNY	2743	11	TGTGTTGACTCTAATGCCTATATCATCTCTTTT
CCDS7592.1	Q5VV63	ATRNL1	yes	yes	NYN	3721	11	TTCCTATCCTTATTGCTGGTGGCTGCTGTGGTA
CCDS14434.1	P46100	ATRX	no	no	NNY	688	11	ATTTGTTGTGACTTTTGCCATAATGCTTTCTGC
CCDS34342.1	P54253	ATXN1	no	no	NNY	877	10	TACGCCGACTCCGGCAGCCACTTTGTCCCT
CCDS34342.1	P54253	ATXN1	no	no	NYN	1510	10	GCAGCCCCGGCCATAGTCACGTCATCCCCC
CCDS34342.1	P54253	ATXN1	no	no	NYN	1675	14	TCCGTGGCCTCCCCGGCGGCGGCTCCCCCTACGCTGCCTCCC
CCDS34342.1	P54253	ATXN1	no	no	NYN	283	11	TCTGTCCCCGTGGCCACCACGCTGCCTGCCGCG
CCDS34342.1	P54253	ATXN1	no	no	YNN	589	31	CAGCAGCAGCAGCAGCAGCAGCAGCAGCAGCAGCAGCATCAGCATCAGCAGCAGCAGCAGCAGCAGCAGCAGCAGCAGCAGCAGCAGCACCTC
CCDS14070.1	Q9UBB4	ATXN10	no	no	NNY	1207	11	GACAACTGCAACATCAGTGACAGTAACCCCTTT
CCDS31902.1	Q99700	ATXN2	no	no	NNY	2539	11	AATAGCAGCAGCAACTGTACCAGTGGCAGCAGC
CCDS31902.1	Q99700	ATXN2	no	no	NNY	298	14	CCTCCCCGCCCCTTCGTCGTCCTCCTTCTCCCCCTCGCCAGC
CCDS31902.1	Q99700	ATXN2	no	no	NNY	223	11	GACTGTTTTGGTAGCAACGGCAACGGCGGCGGC
CCDS31902.1	Q99700	ATXN2	no	no	NNY	1051	10	GATGCTTTTACTGACTCTGCTATCAGTGCT
CCDS31902.1	Q99700	ATXN2	no	no	NYN	2155	14	GCTGTTGCCATGCCTATTCCAGCTGCATCTCCTACGCCTGCT
CCDS31902.1	Q99700	ATXN2	no	no	NYN	307	10	CCCTTCGTCGTCCTCCTTCTCCCCCTCGCC
CCDS31902.1	Q99700	ATXN2	no	no	NYN	610	32	CTTCTAGCGTCGCCCGCCGCCGCGCCTTCGCCGTCCTCGTCCTCGGTCTCCTCGTCCTCGGCCACGGCTCCCTCCTCGGTGGTCGCGGCGACCTCC
CCDS31902.1	Q99700	ATXN2	no	no	NYN	3592	12	CTTGCGCCAACTCCACCCTCCATGACACCTGCCTCC
CCDS31902.1	Q99700	ATXN2	no	no	YNN	493	27	CCCCAGCAGCAGCAGCAGCAGCAGCAGCAGCAGCAGCAGCAGCAACAGCAGCAGCAGCAGCAGCAGCAGCAGCCGCCGCCC
CCDS31902.1	Q99700	ATXN2	no	no	YNN	1651	19	CCCTGGCCATCGCCTTGCCCATCTCCTTCCTCTCGCCCACCTTCTCGCTACCAGTCA
CCDS47682.1	Q9ULK2	ATXN7L1	no	no	NNY	1951	11	ACTTCCTCCTCCTCCTCCTCCTCCTCCTCTTCC
CCDS47682.1	Q9ULK2	ATXN7L1	no	no	NNY	448	12	GCCTGTCTCAGCGGCCATCACTCTGCCAGCAGCACC
CCDS47682.1	Q9ULK2	ATXN7L1	no	no	NYN	382	10	CCTTCTCCCTCTCCAGTGTCTCCAGCCTCC
CCDS47682.1	Q9ULK2	ATXN7L1	no	no	NYN	1567	10	ATCACCACCCCCGTTCCAGCATCCGTTTTG
CCDS47682.1	Q9ULK2	ATXN7L1	no	no	NYN	655	23	TCCACAACCACTACTGCAGTTTCTGCCTCCTCCACCTCGTCCTCTGCCGTCTCCACCCCTCCTTTAATT
CCDS47682.1	Q9ULK2	ATXN7L1	no	no	NYN	1798	16	GCCCCATCCGCCGTGTCCCCGATACCAGCCGTCATCCCTTCCCCATCC
CCDS47682.1	Q9ULK2	ATXN7L1	no	no	NYN	1945	14	TCTTCGACTTCCTCCTCCTCCTCCTCCTCCTCCTCTTCCTTG
CCDS47682.1	Q9ULK2	ATXN7L1	no	no	YNN	1954	12	TCCTCCTCCTCCTCCTCCTCCTCCTCTTCCTTGCAG
CCDS30794.1	Q5T6C5	ATXN7L2	no	no	NNY	973	11	GCTGCTCCCAGCAGCACCTTCTCTGTTCGTGCC
CCDS266.1	Q9H7T9	AUNIP	no	no	NYN	343	11	ATGGCATCCCCTTTAGCCACTTCAACCACTGCA
CCDS5539.1	Q8WXX7	AUTS2	no	no	NNY	1258	10	CCTCACATCTCCCACCACCCCTCTGCCTCC
CCDS5539.1	Q8WXX7	AUTS2	no	no	NNY	3361	13	CCTCACGACTACAGCCACCACCACCACCACCACCACCAC
CCDS5539.1	Q8WXX7	AUTS2	no	no	NNY	2182	13	CCTCCTCATCACAGCAACTTCCTCAACCCTGCTGCCCAC
CCDS5539.1	Q8WXX7	AUTS2	no	no	NYN	2395	10	ACGCCTCCGTCGTTCCCGACCCCTCCGCCC
CCDS5539.1	Q8WXX7	AUTS2	no	no	NYN	1276	11	CCCTCTGCCTCCCCGTTCCCCCTCTCCCTGCCC
CCDS5539.1	Q8WXX7	AUTS2	no	no	NYN	1645	16	GCCATCCCACCCACCGCCATCATGCCGACGCCAGCACCTCCCATGTTT
CCDS5539.1	Q8WXX7	AUTS2	no	no	NYN	1375	16	ATGTTTGCCCCTCCCACTGCTCTGCCTCCTCCACCACCACTGACATCA
CCDS5539.1	Q8WXX7	AUTS2	no	no	YNN	1570	10	TTCCATCAGCACCAGCACCAGCACCAGCAC
CCDS5539.1	Q8WXX7	AUTS2	no	no	YNN	3376	11	CACCACCACCACCACCACCACCACCCGCTGTCT
CCDS34613.1	Q8NBF6	AVL9	yes	no	NYN	649	10	GCACTGATGACTGTGTTATCCCTTTTTCCA
CCDS13045.1	P01185	AVP	yes	no	NNY	286	12	GGCCGCTGCGCCGCCTTCGGCGTTTGCTGCAACGAC
CCDS13045.1	P01185	AVP	yes	no	NNY	355	10	GGCTTTCACCGCCGCGCCCGCGCCAGCGAC
CCDS14735.1	P30518	AVPR2	yes	yes	NYN	625	11	ATTGCCCTGATGGTGTTCGTGGCACCTACCCTG
CCDS14735.1	P30518	AVPR2	yes	yes	NYN	121	13	CTGGCGCTGCTCTCCATAGTCTTTGTGGCTGTGGCCCTG
CCDS14735.1	P30518	AVPR2	yes	yes	NYN	913	10	GCGCCCTTTGTGCTACTCATGTTGCTGGCC
CCDS35321.1	Q58HT5	AWAT1	yes	yes	NNY	325	10	ACCTTTGGCGCCTTCTGCAACTTCTGCACT
CCDS35321.1	Q58HT5	AWAT1	yes	yes	NNY	724	15	AGCTGCTTCCGCCGTATCTTTGGTTTCTACTGTTGTGTCTTCTAT
CCDS35320.1	Q6E213	AWAT2	yes	yes	NNY	277	17	ACTCATGACATCTGCCCCAGCCGCAACTACATCCTCGTCTGCCACCCTCAT
CCDS35320.1	Q6E213	AWAT2	yes	yes	NNY	700	12	CACATTTTCACTCCTGGTGGCTTTGTCAACCGCTTC
CCDS35320.1	Q6E213	AWAT2	yes	yes	NYN	73	11	GCCTTGCTTATCACAACCACTGTGATTGCTGTC
CCDS10405.1	O15169	AXIN1	no	no	NNY	1741	15	AGTGTTGGCGCTGCCCCCAACGCCAGTGATGGCCTCGCCCACAGT
CCDS10405.1	O15169	AXIN1	no	no	NNY	901	11	GTCAACCCCTATTATGTCAATGCCGGCTATGCC
CCDS5680.1	P25311	AZGP1	yes	no	NYN	10	12	ATGGTGCCTGTCCTGCTGTCTCTGCTGCTGCTTCTG
CCDS10113.1	P61769	B2M	yes	no	NYN	10	13	TCCGTGGCCTTAGCTGTGCTCGCGCTACTCTCTCTTTCT
CCDS3193.1	O75752	B3GALNT1	yes	yes	NNY	538	10	GACACTGATGTTTTCATCAATACTGGCAAT
CCDS2227.1	Q9Y5Z6	B3GALT1	yes	yes	NNY	226	13	AACATTCCTTTTCTTGTTATCCTCATCAGCACCACTCAC
CCDS2227.1	Q9Y5Z6	B3GALT1	yes	yes	NNY	76	10	ACTCGCCCTACTTCTTCTTACACTGGCTCC
CCDS2227.1	Q9Y5Z6	B3GALT1	yes	yes	NNY	430	11	GACTTTATTGACTCCTACCATAACCTTACCCTC
CCDS1383.1	O43825	B3GALT2	yes	yes	NYN	88	14	GTACTTTCTCTAGTGTTTCTTTTTGCTATGTTTTTGTTTTTC
CCDS34425.1	O96024	B3GALT4	yes	yes	NYN	25	11	CTCCTTCTCGCCGCTTTGCTGCTGGTGATCGTC
CCDS34425.1	O96024	B3GALT4	yes	yes	NYN	103	13	CTCTCACTAGCCTCCCTGCTCCCAGCCCCCGCCTCACCG
CCDS13667.1	Q9Y2C3	B3GALT5	yes	yes	NYN	163	12	ACACCTCCCTTCCTCGTCCTGCTGGTGACCTCATCC
CCDS13.1	Q96L58	B3GALT6	yes	yes	NYN	163	10	GCCGCCGCCTTCCTGGCAGTGCTGGTGGCC
CCDS8500.1	Q9P2W7	B3GAT1	yes	yes	NNY	571	11	GTCTACTTCGCCGACGACGACAACACCTACAGC
CCDS8500.1	Q9P2W7	B3GAT1	yes	yes	NYN	19	10	ATCCTAGCGATCGTCCTCATCGTGCTGCCC
CCDS4974.1	Q9NPZ5	B3GAT2	yes	yes	NNY	541	11	CTCTTCTTCGCTGACGACGACAACACCTATAGT
CCDS8025.1	O94766	B3GAT3	yes	yes	NNY	223	11	CCTACTATCTATGTTGTTACCCCCACCTATGCC
CCDS8025.1	O94766	B3GAT3	yes	yes	NNY	565	12	GTCGTCTACTTTGCTGACGATGACAACACCTACAGC
CCDS1870.1	Q9NY97	B3GNT2	yes	yes	NNY	976	11	GTCCATCTCTACCCCATTGATGACGTTTATACT
CCDS12364.1	Q9Y2A9	B3GNT3	yes	yes	NNY	46	11	GCCATCGGCGCTTTCACCCTCCTCCTCTTCAGT
CCDS9227.1	Q9C0J1	B3GNT4	yes	no	NNY	652	10	GATGACGATGTCTTTGTCCACGTCCCCAAC
CCDS3244.1	Q9BYG0	B3GNT5	yes	yes	NNY	658	11	ATTGGTCGTGTTCATCGTGGTGCCCCTCCCATT
CCDS3244.1	Q9BYG0	B3GNT5	yes	yes	NNY	478	10	GACTTTGTTGATTCTTTCTACAATCTTACT
CCDS53681.1	Q6ZMB0	B3GNT6	yes	yes	YNN	274	14	TTCCTGCGGTACCGCCACTGCCGCCACTTCCCGCTGCTTTGG
CCDS46540.1	Q8NFL0	B3GNT7	yes	yes	NNY	679	11	GACATCTACTGCCCCCACGTCCCCTTCATTTTC
CCDS46540.1	Q8NFL0	B3GNT7	yes	yes	NNY	715	11	GGCGACGATGACGTCTTCGTCAACCCCACCAAC
CCDS46540.1	Q8NFL0	B3GNT7	yes	yes	NNY	331	11	TTTCTCTTCTACCGCCACTGCCGCTACTTCCCC
CCDS46540.1	Q8NFL0	B3GNT7	yes	yes	NYN	40	12	CTGGCCCTGGCCCTGCTCGTGGCCGTGACGGTGTTC
CCDS46540.1	Q8NFL0	B3GNT7	yes	yes	YNN	316	16	CCGCAGTTCCGGCAGTTTCTCTTCTACCGCCACTGCCGCTACTTCCCC
CCDS45509.1	Q6UX72	B3GNT9	yes	no	NNY	994	11	CCTCACCCTGCCTTCCGCACCTTTGGCATCCCC
CCDS8504.1	Q6L9W6	B4GALNT3	yes	yes	NNY	490	10	ACCAACTATGGCCTCCGCATCTTTGGCTAC
CCDS8504.1	Q6L9W6	B4GALNT3	yes	yes	NNY	2614	13	CACAGCATCATCTTCCTCTGTGACCTCCACATCCACTTC
CCDS8504.1	Q6L9W6	B4GALNT3	yes	yes	NNY	2455	11	CACTTCAACATCGTCATCACTGACTATAGCAGT
CCDS8504.1	Q6L9W6	B4GALNT3	yes	yes	NNY	1117	10	TCTTTTGTTTACCCCAATGACTATACCCGC
CCDS8504.1	Q6L9W6	B4GALNT3	yes	yes	NYN	73	10	CTGCTGCTGGCGCTCGCCGTGGTGTCTGTG
CCDS7694.1	Q76KP1	B4GALNT4	yes	yes	NNY	1105	13	TCCTTCGTTTATCCCAACGACTACACTCGCCTCACCCAC
CCDS1222.1	O60512	B4GALT3	yes	yes	NNY	136	15	TTTGACTATTCTCACCCTCGTGATGTCTACAGTAACCTCAGTCAC
CCDS1222.1	O60512	B4GALT3	yes	yes	YNN	406	19	CACCACCTGCGCCTGCTGCTCTACCACCTGCACCCCTTCTTGCAGCGCCAGCAGCTT
CCDS13420.1	O43286	B4GALT5	yes	yes	NYN	40	16	TCGCTGCTCGCCGCGCTCTTCTTCTTTTCTCTCTCGTCCTCGCTGCTG
CCDS13420.1	O43286	B4GALT5	yes	yes	YNN	55	13	CTCTTCTTCTTTTCTCTCTCGTCCTCGCTGCTGTACTTC
CCDS13420.1	O43286	B4GALT5	yes	yes	YNN	19	10	CTGCTGCGGCTGCCGCGCCGCTCGCTGCTC
CCDS11900.1	Q9UBX8	B4GALT6	yes	yes	NNY	28	16	GTTTCCAATCGCTCTCTCCTCGCCTTCATCTTCTTCTTCTCCCTCTCT
CCDS11900.1	Q9UBX8	B4GALT6	yes	yes	NYN	40	14	TCTCTCCTCGCCTTCATCTTCTTCTTCTCCCTCTCTTCGTCC
CCDS11900.1	Q9UBX8	B4GALT6	yes	yes	YNN	58	12	TTCTTCTTCTCCCTCTCTTCGTCCTGTCTGTACTTC
CCDS46012.1	Q9NWV8	BABAM1	no	no	NNY	718	13	TATTTCTTCTTTGACGTTGTTTACATCCACAATGGCACT
CCDS46012.1	Q9NWV8	BABAM1	no	no	YNN	655	10	CGTCCACCTTGCCAGCCCCAGTTCTCCTTG
CCDS13668.1	Q9Y5Z0	BACE2	yes	yes	NNY	502	14	GGCTTCAATACTTCTTTTCTTGTCAACATTGCCACTATTTTT
CCDS13668.1	Q9Y5Z0	BACE2	yes	yes	NYN	1441	14	GCCATCCTCCTTGTCTTAATCGTCCTGCTGCTGCTGCCGTTC
CCDS13668.1	Q9Y5Z0	BACE2	yes	yes	NYN	70	10	CTGGCCCCCGCGCCCTTCACGCTGCCCCTC
CCDS13668.1	Q9Y5Z0	BACE2	yes	yes	YNN	1465	13	CTGCTGCTGCTGCCGTTCCGGTGTCAGCGTCGCCCCCGT
CCDS5026.1	Q9BYV9	BACH2	no	no	NNY	1555	10	ACTTCCAGCTCCTGCTCTTCCTATTCCTAC
CCDS7615.1	O95817	BAG3	no	no	NNY	1111	17	GTTCCTTGTCCTCCTCCCAGCCCTGGCCCTTCTGCTGTCCCCTCTTCCCCC
CCDS6104.1	O95429	BAG4	no	no	NNY	1042	11	TATGGTAATGCCACCAGTGACCATCCCAACAAT
CCDS6104.1	O95429	BAG4	no	no	YNN	91	11	CACCCACCTCCACCCTTATATCCTCTTCGCCCT
CCDS10058.1	Q8TBE0	BAHD1	no	no	NNY	1735	12	CGCCCTCGCCGCCGCCGTCGCCGCCGCACTAATGGC
CCDS10058.1	Q8TBE0	BAHD1	no	no	NNY	448	12	GATCCCCACCGCAGCCGTGACCGTGATCGTGCTACT
CCDS10058.1	Q8TBE0	BAHD1	no	no	NNY	1372	12	TCTGTTACCCACGCTGGCACTACCTGTGGCGGCTGC
CCDS10058.1	Q8TBE0	BAHD1	no	no	NNY	2284	11	TTCCTTTGCCGCCATGTCTATGACTTCCGCCAC
CCDS10058.1	Q8TBE0	BAHD1	no	no	YNN	1726	12	CAGCGCCCACGCCCTCGCCGCCGCCGTCGCCGCCGC
CCDS11775.1	Q9UQB8	BAIAP2	no	no	NNY	742	10	GCCAGCAACGGCGCCACCCTCCCCAGCGCC
CCDS43018.1	Q6UXY1	BAIAP2L2	no	no	NYN	1174	20	CCCATGACCCCCGTGACCCCCATGACCTCCATGACCTCCATGTCCCCCATGACACCCATG
CCDS10434.1	O94812	BAIAP3	no	no	NNY	2806	14	AACCGTGACGTCTCTGCTGATTTCTACAGCCGCTTCCATTTC
CCDS10434.1	O94812	BAIAP3	no	no	NNY	1561	13	GACTACTTCCCTGCCACCAACAGCACCGCTGTCCACCGC
CCDS10434.1	O94812	BAIAP3	no	no	NNY	2212	10	GCCACTGCTGGTCTCTGCCTCAGCCACATC
CCDS10434.1	O94812	BAIAP3	no	no	NNY	1843	10	TACGCCAGCCTCTTCCACAGCATCCTCAAT
CCDS4781.1	Q16611	BAK1	no	yes	NNY	100	10	GTTTTCCGCAGCTACGTTTTTTACCGCCAT
CCDS7162.1	Q13145	BAMBI	yes	yes	NYN	487	11	CTGATTTTAGTGTTGCTTATTATGTTGGCCCTG
CCDS34038.1	Q8NDB2	BANK1	no	no	NYN	580	10	ACCATACCACTAGCAGTGGTGCTTCCCACT
CCDS730.1	Q9NY43	BARHL2	no	no	NYN	982	10	ACTACGGCGGCGGCGGCTGCCGCTGCCATG
CCDS730.1	Q9NY43	BARHL2	no	no	NYN	178	11	ACGGCGCCTTCTTCTCCTATCTCAGTCACCATG
CCDS730.1	Q9NY43	BARHL2	no	no	YNN	313	24	TTGCAGCCTTTGCCCCAACAGCAGCAGCCGCTGCCGCCACAGCAGCCGCCGCCGCCGCCCCCCCAGCAGCTG
CCDS35070.2	Q9HBU1	BARX1	no	no	NYN	130	10	GCCGCGCCCGCAGCCGCCGCTGCCGCGGCG
CCDS9843.1	Q16520	BATF	no	no	NNY	4	18	CCTCACAGCTCCGACAGCAGTGACTCCAGCTTCAGCCGCTCTCCTCCCCCTGGC
CCDS8087.1	Q8N1L9	BATF2	no	no	NYN	778	11	CCTCTCCTGGCCTTTCCTCTGCTCTCCTCTGCT
CCDS8087.1	Q8N1L9	BATF2	no	no	YNN	442	11	CTCCTCCAGTGCCCCCTGCCCTCACTGTCCCTT
CCDS9651.1	Q9NRL2	BAZ1A	no	no	NNY	3991	11	ATTGCCAGTCGTTCTACTCGCCACAGTCATGGC
CCDS9651.1	Q9NRL2	BAZ1A	no	no	NYN	1552	12	TCTGCACTGTCTGCAGTTGCATCTTTGGCAGCTGCA
CCDS9651.1	Q9NRL2	BAZ1A	no	no	NYN	1417	10	TTGCTTTTTTTCTTCCTGACTGCAATCTTC
CCDS44924.1	Q9UIF9	BAZ2A	no	no	NNY	16	11	AACGACCATTTTAACTTTACTGGCCTTCCCCCT
CCDS44924.1	Q9UIF9	BAZ2A	no	no	NNY	1009	17	ATTTCTGCCCTTGATTGCCCTTCCCTCAATAATGCTACTGCCTTCAGTCTC
CCDS44924.1	Q9UIF9	BAZ2A	no	no	NNY	2722	10	CTCCATGATCCTGGCTTTCCCTCCTACTGT
CCDS44924.1	Q9UIF9	BAZ2A	no	no	NNY	3526	11	GCTGGCTCCAACACCACTGCCAGTTCTCCTGCC
CCDS44924.1	Q9UIF9	BAZ2A	no	no	NNY	5089	12	TGTGACCGTGGCTGCCACATTTACTGCCATCGTCCC
CCDS44924.1	Q9UIF9	BAZ2A	no	no	NYN	1483	17	GCCTCTCCCGTAACTTCCCCAGCAGCTGCCTTTCCAACAGCCTCCCCAGCA
CCDS44924.1	Q9UIF9	BAZ2A	no	no	NYN	1450	10	GTCCCGTTGACGGCTTCAGTGACATCCCCA
CCDS44924.1	Q9UIF9	BAZ2A	no	no	NYN	1267	25	CCAGCAACCTCACCAGCAGTCTCGCCAACAACCTCCCCAGCAGTCTCCCTAGTGGTTTCTCCAGCAGCCTCCCCA
CCDS44924.1	Q9UIF9	BAZ2A	no	no	NYN	1363	28	CCCGCAGCTTCTACAGTTGTCTCTCCAGCAGTCTTCTCAGTGGTCTCTCCAGCTTCCTCAGCAGTCCTCCCAGCAGTCTCCTTA
CCDS44924.1	Q9UIF9	BAZ2A	no	no	NYN	4000	10	GCTGCCCCCACACCGCCCCCTGCAGTTTCT
CCDS44924.1	Q9UIF9	BAZ2A	no	no	YNN	3694	13	CAGCCCCAGCCTCAGCTTCAGCTTCAGCTTCAGTCCCAT
CCDS2209.2	Q9UIF8	BAZ2B	no	no	NNY	3886	14	GACAGTGATTATGACGATGATGATGACGATGACAGTGATGAC
CCDS2209.2	Q9UIF8	BAZ2B	no	no	NYN	1645	11	ACACCTGTAATGCCCTCTGCCTCTCCCATCCTG
CCDS2209.2	Q9UIF8	BAZ2B	no	no	NYN	19	24	TTACCATCCTCAGCAGCCTCCTCTACTACACCAACTTCATCTTCGACACCTTCTGTGGCTTCAGTAGTTTCA
CCDS8142.1	Q8NFJ9	BBS1	no	no	NYN	241	14	CCGCTACCTGCTCTGCCAGCTGCTGCTGCCACCTTCCTCATG
CCDS3728.1	Q6ZW61	BBS12	no	no	NYN	319	11	GTCCCCATTTCCATAATAGTATCAGTAATGTCA
CCDS32451.1	Q9BXC9	BBS2	no	no	NNY	736	10	AGCATTCATGCTTTTGACCTTAATTCTGAT
CCDS32451.1	Q9BXC9	BBS2	no	no	NNY	1291	15	CATCCCAGCATTCACAACCTCTCCAGTTCCATCTGCATCCCTATT
CCDS32451.1	Q9BXC9	BBS2	no	no	NNY	1207	10	CGCATTTCCACTTCTAATGACACCATCATC
CCDS3724.1	Q8IWZ6	BBS7	no	no	NNY	1267	12	AATTCTGCTGTTGTTAGCTTTAGCAGCTGTGATTCT
CCDS3724.1	Q8IWZ6	BBS7	no	no	NNY	376	10	AGTTACATCTATAACCATTATTGTGACTGC
CCDS1149.1	Q96GW7	BCAN	yes	no	NNY	145	13	CTCGGCGGCGCCCTCACCATCCCTTGCCACGTCCACTAC
CCDS1149.1	Q96GW7	BCAN	yes	no	NNY	490	10	GGCTCTGCCCGCTATGCTTTCTCCTTTTCT
CCDS1149.1	Q96GW7	BCAN	yes	no	NNY	1942	11	GGTGACTGTGTCCCCAGCCCCTGCCACAATGGT
CCDS1149.1	Q96GW7	BCAN	yes	no	NNY	2041	11	TGCGATGTTGGCCTCCGCTTCTGCAACCCCGGC
CCDS1149.1	Q96GW7	BCAN	yes	no	NYN	1651	10	CTAGCATCCCCATCACCTTCCACTCTGGTT
CCDS1149.1	Q96GW7	BCAN	yes	no	NYN	10	12	CTGTTCCTGCCCCTGCTGGCAGCCCTGGTCCTGGCC
CCDS45749.1	Q9H6U6	BCAS3	no	no	NNY	1108	10	GACACCCTTGGCCATGACTTTCATGTCTTC
CCDS45749.1	Q9H6U6	BCAS3	no	no	NNY	1504	14	GACTCCTATAACAATTTTACCAACAACAACCCTGGCAACCCT
CCDS45749.1	Q9H6U6	BCAS3	no	no	NNY	1279	13	GGTACTTCCCACGTTTTCCCCATCAACCCTTATGGTGGC
CCDS12735.1	O15382	BCAT2	no	no	NNY	475	10	GTCCCCGATGCCGCCGGCACCAGCCTCTAT
CCDS8790.1	Q7Z5W3	BCDIN3D	no	no	NNY	97	10	AATTTTCCTCATTATTCTCGCTTCCACCCT
CCDS8790.1	Q7Z5W3	BCDIN3D	no	no	NNY	643	12	CTCCATGATTTTGACCACTTCCACTCCCTTGCCATC
CCDS8790.1	Q7Z5W3	BCDIN3D	no	no	NNY	550	11	GCCCATCTTTCCTCCCTCTGCCACTACCTCCTT
CCDS8790.1	Q7Z5W3	BCDIN3D	no	no	YNN	100	10	TTTCCTCATTATTCTCGCTTCCACCCTCCG
CCDS8790.1	Q7Z5W3	BCDIN3D	no	no	YNN	553	10	CATCTTTCCTCCCTCTGCCACTACCTCCTT
CCDS12581.1	P12694	BCKDHA	no	no	NNY	733	10	GACGCCCATGCCGGCTTCAACTTCGCTGCC
CCDS12581.1	P12694	BCKDHA	no	no	NYN	604	10	TTCGTCACTATCTCCTCTCCACTGGCCACG
CCDS1862.1	Q9H165	BCL11A	no	no	NNY	1792	11	GACGATGGCACTGTTAATGGCCGCGGCTGCTCC
CCDS1862.1	Q9H165	BCL11A	no	no	NNY	1312	10	TCCGACGACGGTCTCTCCACCGCCAGCTCC
CCDS1862.1	Q9H165	BCL11A	no	no	NYN	1054	12	CCGCCCTTCCTGGCGACGCCCCCCCTCCCTCCTCTG
CCDS9950.1	Q9C0K0	BCL11B	no	no	NYN	448	11	CTGCCAGCGGTGGCCCCCATAGCTGCCTCCTCC
CCDS9950.1	Q9C0K0	BCL11B	no	no	YNN	529	10	CTCCCGCCCTGCCTCCCCCTGCCGTGCTGC
CCDS11981.1	P10415	BCL2	no	yes	NNY	298	14	GCCGGCGACGACTTCTCCCGCCGCTACCGCCGCGACTTCGCC
CCDS12642.2	P20749	BCL3	no	no	NNY	1153	12	AGCAGCAGCCGCCTCAGCTCCAATGGTCTTCTCTCC
CCDS12642.2	P20749	BCL3	no	no	NYN	532	11	CTGGCTGTGATCACCACATTACCGTCTGTGGTC
CCDS12642.2	P20749	BCL3	no	no	NYN	1180	11	CTTCTCTCCGCATCACCATCCTCCTCACCCTCC
CCDS12642.2	P20749	BCL3	no	no	NYN	1261	15	TTCTTCCTTCCTTCCCCATCTCCACCCGCCTTCCTGCCCTTTGCT
CCDS12642.2	P20749	BCL3	no	no	YNN	1192	11	TCACCATCCTCCTCACCCTCCCAGTCTCCCCCC
CCDS3289.1	P41182	BCL6	no	no	NNY	592	13	TACAGCCACCTCCCTGTCAGCAGCCTCCTCTTCTCCGAT
CCDS3289.1	P41182	BCL6	no	no	NNY	31	15	TTCACCCGCCATGCCAGTGATGTTCTTCTCAACCTTAATCGTCTC
CCDS30833.1	O00512	BCL9	no	no	NNY	2461	12	CCTCTCAACCCTTCCAGTAACCCCACCAGCCTCAAC
CCDS30833.1	O00512	BCL9	no	no	NYN	2854	11	GCACCCCTCACCATGGCCTCCCCAGCCATGCTG
CCDS30833.1	O00512	BCL9	no	no	NYN	766	10	CCAACTCCACCCATTCCGGCACCAGCACCC
CCDS8403.1	Q86UU0	BCL9L	no	no	NYN	907	12	CCACCTCCACTGCCGCCGCCGCCACCCCCGGCCCCT
CCDS8403.1	Q86UU0	BCL9L	no	no	NYN	3508	12	CCCCCGCCCGCCATGCTGCCCTCCCCCACCCCTCTG
CCDS8403.1	Q86UU0	BCL9L	no	no	YNN	3361	11	CGGCCCCTGCTGCCCCCCCCACCACCACCGCAG
CCDS8403.1	Q86UU0	BCL9L	no	no	YNN	895	14	CCGCAGTCCCAGCCACCTCCACTGCCGCCGCCGCCACCCCCG
CCDS8403.1	Q86UU0	BCL9L	no	no	YNN	3679	10	CCCTTCCCCCCTCGGCTGCAGCAGCCCCAT
CCDS5177.1	Q9NYF8	BCLAF1	no	no	NYN	2251	11	TCTTCATCCTCTTCAGCATCACCTTCTTCTCCC
CCDS5177.1	Q9NYF8	BCLAF1	no	no	YNN	421	10	TCATCCTCTTCTCGTTCTTCATCCCCATAT
CCDS48093.1	Q6W2J9	BCOR	no	no	NNY	889	11	AATCCTGTTGATTCCCACGCCTATCCTCACATC
CCDS48093.1	Q6W2J9	BCOR	no	no	NNY	529	10	AGCCCTCTCAACATCAATGGTGCTAGTTAT
CCDS48093.1	Q6W2J9	BCOR	no	no	NNY	1642	10	GGCGGCACCGATGCTGTCATCACTAACGTT
CCDS48093.1	Q6W2J9	BCOR	no	no	NNY	4762	10	GGTCGCAATGATGATGACGCCAGTGGCACT
CCDS48093.1	Q6W2J9	BCOR	no	no	NYN	1090	10	ATCTCCACCTCTCCTTCAGTTGCCCTGTCA
CCDS48093.1	Q6W2J9	BCOR	no	no	NYN	799	14	CTCTCGACACCTTCGGCCTCCCCAGCCATCCCGCCTCTCGTC
CCDS48093.1	Q6W2J9	BCOR	no	no	YNN	727	10	CGCTTTCTCTACCTGCCGCCACCTCACTAC
CCDS48093.1	Q6W2J9	BCOR	no	no	YNN	991	12	CTCCTGTTGCCCCCCTCGCCTCGGCCGTCACCCCGA
CCDS13806.1	P11274	BCR	yes	no	NNY	1987	10	CACACTCCTGCCAGCCACCCTGACCACCCC
CCDS3328.1	Q02338	BDH1	no	no	NNY	919	11	ACCGCCACCACCCCCTACACCCGCTACCACCCC
CCDS3328.1	Q02338	BDH1	no	no	NNY	712	13	CCCGGCAACTTCATCGCTGCCACCAGCCTTTACAGCCCT
CCDS3663.1	Q9BUT1	BDH2	no	no	NNY	223	13	CTTGATGTTCTCTTTAATGTTGCTGGTTTTGTCCATCAT
CCDS9943.1	P46663	BDKRB1	yes	yes	NNY	889	10	GCCAACTTCTTTGCCTTCACTAACAGCTCC
CCDS9943.1	P46663	BDKRB1	yes	yes	NNY	127	10	TTTATCATCTCCATCTGTTTCTTCGGCCTC
CCDS9943.1	P46663	BDKRB1	yes	yes	NYN	166	10	CTTTTTGTCCTGTTGGTCTTCCTCCTGCCC
CCDS9943.1	P46663	BDKRB1	yes	yes	NYN	742	14	ACCACAGCGCTGATCCTCACGCTCGTGGTTGCCTTCCTGGTC
CCDS9943.1	P46663	BDKRB1	yes	yes	NYN	631	11	TTCCTCCTACCACTGGCTGCGATCGTCTTCTTC
CCDS9942.1	P30411	BDKRB2	yes	yes	NNY	613	11	GGCCACAACGTCACCGCTTGTGTCATCAGCTAC
CCDS9942.1	P30411	BDKRB2	yes	yes	NYN	802	14	GCCACGGTGCTAGTCCTGGTTGTGCTGCTGCTATTCATCATC
CCDS43328.1	A6H8Y1	BDP1	yes	no	NNY	1078	10	CGCCCTTTTGACTTCGATTTTTTTGCTCAT
CCDS43328.1	A6H8Y1	BDP1	yes	no	NYN	6124	13	CTTTCTTCACCTGTCATTACTACATCTCCTGCATCATTT
CCDS43328.1	A6H8Y1	BDP1	yes	no	NYN	6601	10	ATGTTGTCAGTTGCTCCAGTTGCTTCCTCT
CCDS54015.1	Q3B7T3	BEAN1	yes	yes	NNY	208	16	CACCGCCACCGCCACCACCGCCACCACCACCACCATCATCACCACCGC
CCDS54015.1	Q3B7T3	BEAN1	yes	yes	NNY	136	10	GTCATCATCCTCTCCTGCATCACCATCATT
CCDS54015.1	Q3B7T3	BEAN1	yes	yes	YNN	196	25	CGGCTTCAGCGGCACCGCCACCGCCACCACCGCCACCACCACCACCATCATCACCACCGCCGGCGTCGACACCGA
CCDS9962.1	Q9BUH8	BEGAIN	no	no	NNY	517	12	GCCTACGCCGACAGCGTCCCCACCTGCGTCATTGCC
CCDS14184.1	Q8NDZ0	BEND2	no	no	NNY	2254	10	ACCTCCATCAACAGCGGTATCCGTAGCCTT
CCDS14184.1	Q8NDZ0	BEND2	no	no	NNY	40	13	ACTGTCGACGACAGTGATGATAACAATGATTGCAGTATT
CCDS14184.1	Q8NDZ0	BEND2	no	no	NYN	997	10	ACTGCCTCTTTATCTGTCTTCATCCCTCCC
CCDS14184.1	Q8NDZ0	BEND2	no	no	NYN	757	11	GCTACTACAGCAGTACCTATGGCAGTTCTGTCA
CCDS34507.1	Q5T5X7	BEND3	no	no	NNY	352	10	CCCTGCAACGATGCCACCACCCCTTCCTAC
CCDS34507.1	Q5T5X7	BEND3	no	no	NNY	553	10	GGCACTGACAACGACCCCAACATCTACTTC
CCDS47048.1	Q6ZU67	BEND4	no	no	NYN	355	18	CCGCCGCCCGCGTCCCCCGCCGCCTCCTCGTCGTCTTCGTTCGCCGCTGTCGTC
CCDS47048.1	Q6ZU67	BEND4	no	no	NYN	277	11	GCCGCCGCCGCCGCTTCGTCGTCGTCGCCGTCC
CCDS47048.1	Q6ZU67	BEND4	no	no	NYN	160	11	GCGCCCCCGCCGCCCCCGCCGCCCTTCGCGCCG
CCDS31580.1	O76090	BEST1	yes	yes	NNY	121	10	CTCTGCTACTACATCATCCGCTTTATTTAT
CCDS31580.1	O76090	BEST1	yes	yes	NNY	1150	10	GATGCTCACGCTGGCATCATTGGCCGCTTC
CCDS31580.1	O76090	BEST1	yes	yes	YNN	46	10	TCCTTCTCCCGCCTGCTGCTGTGCTGGCGG
CCDS8992.2	Q8N1M1	BEST3	yes	yes	NNY	1549	10	GGCTACCACCATGATTCCGCTACCTCCATC
CCDS8992.2	Q8N1M1	BEST3	yes	yes	NNY	715	11	GTTGTCACTCTTGCTGTCTATACCTTCTTCTTT
CCDS514.1	Q8NFU0	BEST4	yes	yes	YNN	1309	10	CCCCGCCCCCCGCATCTGCTGCGCTTCCGG
CCDS5635.1	O15155	BET1	yes	yes	NYN	298	12	ATGATGCTGTTTTCTTTATTTGTCTTTTTTATCATT
CCDS35354.1	Q9HBH7	BEX1	no	no	NNY	322	12	GTCAGCACTGACCCCCCTCACCATGACCATCATGAT
CCDS1134.1	P02818	BGLAP	yes	no	NYN	7	13	GCCCTCACACTCCTCGCCCTATTGGCCCTGGCCGCACTT
CCDS14721.1	P21810	BGN	yes	no	NNY	988	12	GCCTACTACAACGGCATCAGCCTCTTCAACAACCCC
CCDS5655.1	Q7RTS1	BHLHA15	no	no	NYN	376	10	TCGCTGACGGCCACCATCCTGACCATGTCC
CCDS5655.1	Q7RTS1	BHLHA15	no	no	YNN	445	10	CTCTACCAGCACTACCAGCAGCAGCAGCAG
CCDS14502.1	Q6PI77	BHLHB9	no	no	NNY	1297	14	ACTACTGATTTTGTCCATCACTACATTGTTGCCAATTACTTT
CCDS6179.1	Q8NFJ8	BHLHE22	no	no	NNY	439	10	AGCCCCGACGACGACAGCGACGGTCGCTGC
CCDS6179.1	Q8NFJ8	BHLHE22	no	no	NNY	547	14	GGCTGCTCCAATGCCCACCTCCACGGCGGCGCCAGCGTCCCC
CCDS6179.1	Q8NFJ8	BHLHE22	no	no	NNY	619	28	GGTAGCAGCAGCGGTAGCAGTGGCGGCGGTGGCGGTAGCGGTAGCGGCAGCGGCGGCAGCAGCAGCAGCAGCAGCAGCAGCAGC
CCDS6179.1	Q8NFJ8	BHLHE22	no	no	NYN	970	11	TCGGCGGCTGCAGCGGCAGCAGCTGCTGCCCTG
CCDS2565.1	O14503	BHLHE40	no	no	YNN	940	14	CCACACCCACACCAGCCTCCTTTCTGCCTGCCCTTCTACCTG
CCDS8706.1	Q9C0J9	BHLHE41	no	no	NNY	847	10	GATTCCCGCGGCGGCGGCAGCGGCGGCGGC
CCDS8706.1	Q9C0J9	BHLHE41	no	no	NNY	1201	10	GCCGCCGCCGCCGCTGCCGCCGCCGCCGCC
CCDS8706.1	Q9C0J9	BHLHE41	no	no	NYN	1174	22	ATCCCCGCCCCGGCGGCAGCCGCGGCAGCCGCCGCCGCCGCTGCCGCCGCCGCCGCCGCGTTCCCC
CCDS8706.1	Q9C0J9	BHLHE41	no	no	NYN	1132	11	CCGGCGGCGGCTGCCGCCCCGTTCCCGCTGCTA
CCDS8706.1	Q9C0J9	BHLHE41	no	no	YNN	1036	12	CCCTTCTGCCTGCCCTTCTGCTTCCTCTCGCCTTCT
CCDS8726.1	Q96G01	BICD1	no	no	NNY	763	11	TATATCAGCCTCAATGATAACCATATCAGCATC
[truncated: 22,060 more rows]

## Sheet: 5'UTR
CCDS_Name	uniprot	GeneName	secretome	With TMD	location in 5'UTR	# triplet repetitions	SECReTE10 sequence
CCDS9263.1	Q86V21	AACS	yes	no	146	10	GTCCCCGGCCCTCGCCTCAGCCCCGGCCCC
CCDS9263.1	Q86V21	AACS	yes	no	178	10	GTCCCCAGCCCTCGTCGCAGCCCCGGCCGC
CCDS3814.1	Q8N5Z0	AADAT	no	no	145	10	GGCACTTCCGGTCCCCTCGTCCTCAACCAC
CCDS32632.1	Q9NY61	AATF	no	no	21	12	CGCTTCCGCCTTCATGCTAGCAACGCCCGCAGTGAC
CCDS10534.1	P80404	ABAT	no	no	111	17	CATTCTGTCTTTCCCCTCCTCCTTCACCTTCCCTCCGTCCCTCTCCCTTGC
CCDS10534.1	P80404	ABAT	no	no	150	17	CATTCTGTCTTTCCCCTCCTCCTTCACCTTCCCTCCGTCCCTCTCCCTTGC
CCDS10534.1	P80404	ABAT	no	no	198	11	CCCCGTCATGGCTGTGGCTGCGTCCACAACACT
CCDS10534.1	P80404	ABAT	no	no	222	11	CCCTTTTCTGTCTCCTCCACCTGTCCCCATGTT
CCDS10534.1	P80404	ABAT	no	no	261	11	CCCTTTTCTGTCTCCTCCACCTGTCCCCATGTT
CCDS10534.1	P80404	ABAT	no	no	459	20	TTCTATTTTTTTCTCTCTGTTTATCGCTCTCCTTCTGCCTCTGTTAATCTTTGTTTCTGT
CCDS10534.1	P80404	ABAT	no	no	582	17	CATTCTGTCTTTCCCCTCCTCCTTCACCTTCCCTCCGTCCCTCTCCCTTGC
CCDS10534.1	P80404	ABAT	no	no	693	11	CCCTTTTCTGTCTCCTCCACCTGTCCCCATGTT
CCDS6762.1	O95477	ABCA1	yes	yes	211	15	CGCTTTGCTCCTTGTTTTTTCCCCGGTTCTGTTTTCTCCCCTTCT
CCDS11684.1	Q8WWZ4	ABCA10	yes	yes	21	10	AGTGTTGTTATTATTGTTTTTATTGTTGTT
CCDS11684.1	Q8WWZ4	ABCA10	yes	yes	23	13	TGTTGTTATTATTGTTTTTATTGTTGTTCTGTTAGTTAC
CCDS11684.1	Q8WWZ4	ABCA10	yes	yes	546	10	CTTCTCTCTTATTTTCTTAACTCTATTGCT
CCDS10466.1	Q99758	ABCA3	yes	yes	526	11	GACTGCCCCTCCTCCATCGCCTTCCCTGCCTCT
CCDS10466.1	Q99758	ABCA3	yes	yes	531	10	CCCCTCCTCCATCGCCTTCCCTGCCTCTCC
CCDS747.1	P78363	ABCA4	yes	yes	24	11	GGCGCTCTTAACGGCGTTTATGTCCTTTGCTGT
CCDS11685.1	Q8WWZ7	ABCA5	yes	yes	504	11	AGCTCTCTTTCTATTTGTTCCCCCTTCTACTTT
CCDS11685.1	Q8WWZ7	ABCA5	yes	yes	517	10	TTTGTTCCCCCTTCTACTTTTTGCTTCCCT
CCDS11683.1	Q8N139	ABCA6	yes	yes	32	18	GTTATTGTTTTTACTCTTTCTTGTTCCTGCCTCCATCTTGGTCTCATCATTTCT
CCDS11683.1	Q8N139	ABCA6	yes	yes	91	16	ACTAGTTCCATTTTCCTTGTTTACCGTTTTCCCCCTTATCCCTGTAGT
CCDS11683.1	Q8N139	ABCA6	yes	yes	106	11	AGTGCTTTTTATTATTTTCCTGACAGTTGTGTT
CCDS11683.1	Q8N139	ABCA6	yes	yes	418	11	AGTGCTTTTTATTATTTTCCTGACAGTTGTGTT
CCDS9241.1	Q9NP78	ABCB9	yes	yes	69	10	TCTCGCATTACTTCCGGTGGCGTTCCCAAT
CCDS42122.1	P33527	ABCC1	yes	yes	28	16	GCTCCCTGCGCCGCCGCCGCCGCCGCCGCCAGCGCTAGCGCCAGCAGC
CCDS10732.1	Q96J66	ABCC11	yes	yes	1058	12	CCCAGCACTTGCTTTTTTTTTTTTTTTTTTTCCTAT
CCDS10732.1	Q96J66	ABCC11	yes	yes	1352	10	GGCCTCCCCACTCCTCTCTTTAATCCCCTT
CCDS10730.1	Q96J65	ABCC12	no	yes	263	10	CCTCTCAATAACCTTTGCCATTTCTCTGCC
CCDS32681.1	O15438	ABCC3	yes	yes	6	10	GGCGGCTCCGGCGCCCGCTCTGCCCGCCGC
CCDS32681.1	O15438	ABCC3	yes	yes	40	11	TCCGACCGCGCTCGCCTTCCTTGCAGCCGCGCC
CCDS43176.1	O15440	ABCC5	yes	yes	516	11	TTCTCCCACGTTGATTATTCTGCTTCTACCCTT
CCDS43176.1	O15440	ABCC5	yes	yes	589	10	ATCCCTTCTCTTTCTTCCTCTCTTGATAGC
CCDS43176.1	O15440	ABCC5	yes	yes	898	11	CCTGCCTGCTCTCCTGATTGTGCCTCTTTTTCC
CCDS43176.1	O15440	ABCC5	yes	yes	1018	10	TTTAGCAGTGTCTACCACAGCAGTCACTGT
CCDS43176.1	O15440	ABCC5	yes	yes	1085	12	AGTCGTTTTGTCCCTGCCTCTCTCTGCTCCTGTGCT
CCDS749.1	P28288	ABCD3	no	yes	1	10	CTCTGCTCTCCTCCCAGTCTCCCCCGCGCT
CCDS749.1	P28288	ABCD3	no	yes	42	11	GGTAGCCGCCGCCGCCGCCGCCGCCGCGTCCCC
CCDS9828.1	O14678	ABCD4	yes	yes	22	10	GTCCGCGTCTCCCGCACCTTCCTCTCTATC
CCDS13682.1	P45844	ABCG1	no	yes	57	15	AGCCTCGTCCCCGCCGCCGCCGCCGCCGCCGCCGCCGCCGCCCCC
CCDS13682.1	P45844	ABCG1	no	yes	59	14	CCTCGTCCCCGCCGCCGCCGCCGCCGCCGCCGCCGCCGCCCC
CCDS3628.1	Q9UNQ0	ABCG2	no	yes	73	12	ACCTCCAGCCGCAGCGCCTCCCACGCCGGCCGCCGC
CCDS3628.1	Q9UNQ0	ABCG2	no	yes	107	12	ACCTCCAGCCGCAGCGCCTCCCACGCCGGCCGCCGC
CCDS3628.1	Q9UNQ0	ABCG2	no	yes	180	10	AGTTTCCTCTCTCATTCTTTCTCCTGCCCC
CCDS3628.1	Q9UNQ0	ABCG2	no	yes	220	10	AGTTTCCTCTCTCATTCTTTCTCCTGCCCC
CCDS3628.1	Q9UNQ0	ABCG2	no	yes	372	10	ACTCATCCCAACATTTACATCCTTAATTGT
CCDS8415.1	Q9H172	ABCG4	yes	yes	32	16	GCCTCTGCCGGCTGCCTCTTCTCCCCCGCCCCCTATTCCTTCAGTCCC
CCDS8415.1	Q9H172	ABCG4	yes	yes	106	10	ACCGCCTCTCACCATCCTTGCCGTCTCCTC
CCDS32007.1	Q7L211	ABHD13	yes	yes	120	12	TGCAGCCCTGCCGGCCGCCCCGACTCCGCTCACCAC
CCDS45902.1	Q96GS6	ABHD17A	yes	no	2481	10	GCCTTTGTTTGTTGTATTTCCTCTGTCTCC
CCDS4294.1	O94929	ABLIM3	no	no	373	13	TCCTGCCGCCTCCTTCTCCTTGCTCTCACCTGCGCCTAT
CCDS43509.1	Q9P1F3	ABRACL	no	no	26	12	AACACTTACTTTTCCCCCTACCCTGCTCCTCCTCCT
CCDS43509.1	Q9P1F3	ABRACL	no	no	51	17	CTCCTCCTCCTCCACAGCCGTCTTTCTCTTTGCCTCAGCCACTTCCTTCCT
CCDS43509.1	Q9P1F3	ABRACL	no	no	88	11	GCCACTTCCTTCCTTGGCCTCACCCTCCCCAGT
CCDS4616.1	Q9ULW3	ABT1	no	no	7	10	CTTTACGGCCGTCGTGCCGCTCGTGTCAGT
CCDS3053.1	Q9H845	ACAD9	no	no	41	12	CCTTCCCGCCCTTCTGGCCTCTCCATCCCCTGCTGC
CCDS11101.1	Q15027	ACAP1	no	no	94	11	GTCCCTCTCCTCCTTCCCCCTCATCTCCCCTTC
CCDS11101.1	Q15027	ACAP1	no	no	95	11	TCCCTCTCCTCCTTCCCCCTCATCTCCCCTTCC
CCDS33924.1	Q15057	ACAP2	no	no	72	11	ACTAGTCGTCGCCGTCTTCGCGGCTGCTATGAC
CCDS33924.1	Q15057	ACAP2	no	no	183	15	CGCGGCCGCTCCCGCGGCCCCCTCGGCTTTGCCAGCGCCGCCTGC
CCDS7907.1	Q96QU6	ACCS	no	no	30	10	AGTGCCAGCACCGCCTCCTCCAGCTCCGCC
CCDS7907.1	Q96QU6	ACCS	no	no	113	10	AGTGCCAGCACCGCCTCCTCCAGCTCCGCC
CCDS7907.1	Q96QU6	ACCS	no	no	151	10	TCCCTTGGCGCCGATCACACTTCCTCTGCC
CCDS34992.1	Q5QJU3	ACER2	yes	yes	61	10	GCCGCTTTCGCCGCTGGCTGTCGCCGCGTT
CCDS32118.1	Q3I5F7	ACOT6	no	no	34	16	TTTTGTTCTTTCTCTGCCAATCTCTCTACCCCCAATCTCCTTGGCTTC
CCDS928.1	Q9NPH0	ACP6	no	no	249	14	CTCTTCGCTGCTGCCACCTCTTGTTCTCTCCCCCGTTCCCAC
CCDS10298.1	Q96GR2	ACSBG1	no	no	98	10	GGTCACTCTAGTTGCCGCCTCCCCTGCCCC
CCDS12159.1	Q5FVE4	ACSBG2	no	no	66	14	ACCACCCATCCTCCTGCCTCCCACCACCACCATCATCCTGGC
CCDS11567.1	Q96CM8	ACSF2	no	no	10	10	GGCCACCCTCCCCGCCTCCCCGCCCGCTGC
CCDS3839.1	P33121	ACSL1	no	yes	44	10	TCTGTCTTCTGTAGCTCTGTTAACTCTTGC
CCDS14548.1	O60488	ACSL4	no	yes	50	11	CGCCGCTGCGGCTTTTTCTCTGGCCTCCGCCGC
CCDS14548.1	O60488	ACSL4	no	yes	117	11	CGCCGCTGCGGCTTTTTCTCTGGCCTCCGCCGC
CCDS14548.1	O60488	ACSL4	no	yes	128	11	CGCCGCTGCGGCTTTTTCTCTGGCCTCCGCCGC
CCDS14548.1	O60488	ACSL4	no	yes	246	19	AACTGCCTTGGCTGTACTGCTATTCTTACTGCTGCTTCTATTATTGCCTTCTTCAGC
CCDS14548.1	O60488	ACSL4	no	yes	260	13	TACTGCTATTCTTACTGCTGCTTCTATTATTGCCTTCTT
CCDS14548.1	O60488	ACSL4	no	yes	377	19	AACTGCCTTGGCTGTACTGCTATTCTTACTGCTGCTTCTATTATTGCCTTCTTCAGC
CCDS14548.1	O60488	ACSL4	no	yes	384	19	AACTGCCTTGGCTGTACTGCTATTCTTACTGCTGCTTCTATTATTGCCTTCTTCAGC
CCDS14548.1	O60488	ACSL4	no	yes	391	13	TACTGCTATTCTTACTGCTGCTTCTATTATTGCCTTCTT
CCDS14548.1	O60488	ACSL4	no	yes	398	13	TACTGCTATTCTTACTGCTGCTTCTATTATTGCCTTCTT
CCDS10041.1	P68032	ACTC1	no	no	96	10	CCCCCCACCCCTGCCCCCGGCTGCTCCAAC
CCDS33463.1	Q5JWF8	ACTL10	yes	no	145	11	ATCAGTCCTAGCCATCTCGTCAGCCATCTCAGC
CCDS3231.1	O96019	ACTL6A	no	no	143	12	ACTCGCAGTCGCGGCCACTGCAGTCACTTCGCCAGT
CCDS5702.1	O94805	ACTL6B	no	no	46	12	TCCGGCCGCCTCGGTGCTGATCCCGCCACCGCCCAC
CCDS2033.1	P42025	ACTR1B	no	no	121	10	AGCCGCCGCCGTCCCGGTCCTCCCGCCCGC
CCDS2875.1	Q9H981	ACTR8	no	no	36	11	CCCTTCCATCCCGGCAGTCGTGGCTGCAGCGCT
CCDS2206.1	Q04771	ACVR1	yes	yes	26	14	CTCAGCCTTCTTTCCTTCAATTCCTGTTTCAGTCTCATTTTC
CCDS2206.1	Q04771	ACVR1	yes	yes	89	11	GTCTCCCACCCCCTCCCCACCCCTCCTTTCCCC
CCDS8816.1	P36896	ACVR1B	yes	yes	44	10	GGCTGCGGCGGCGGCGGCGGCGGCGGTGGT
CCDS33301.1	P27037	ACVR2A	yes	yes	3	10	AGCGTTTTTTTTTTTTTTTTTTTTTTTTTT
CCDS33301.1	P27037	ACVR2A	yes	yes	7	10	TTTTTTTTTTTTTTTTTTTTTTTTTTTGGT
CCDS33301.1	P27037	ACVR2A	yes	yes	66	16	GCCGCCGCCTGCACCGCCGCCGCCGCTGCCGCCCGCCGCCCCTTCCCC
CCDS31804.1	P37023	ACVRL1	yes	yes	66	10	CATTTTTGCTCCAGCCCCCATCCCAGTCCC
CCDS31804.1	P37023	ACVRL1	yes	yes	101	13	CTTCATGGCTCTTACTCCACCTCTCTTGCTCCTCTCTGC
CCDS1850.1	P14621	ACYP2	no	no	203	15	CCCAGCGGCCTCTTCCCTCCTGGCGTCCCCGGCTGCCCTCGCTCC
CCDS1850.1	P14621	ACYP2	no	no	348	12	TCCCCTCCCTCTCGCAGCCGCCGCAGTCGCTGCGCC
CCDS7653.1	O43184	ADAM12	yes	yes	96	10	CCTTCTCTCACTAACGCTCTTCCTAGTCCC
CCDS6113.1	Q9Y3Q7	ADAM18	yes	yes	15	10	GTCTCTGTCCTTGGCTGTGGCTCCTGCGCT
CCDS3823.1	Q9UKF5	ADAM29	yes	yes	197	13	AGCCACACCACCTGTGACTCCAGCCCTGACTTCTGCTCT
CCDS3823.1	Q9UKF5	ADAM29	yes	yes	386	13	AGCCACACCACCTGTGACTCCAGCCCTGACTTCTGCTCT
CCDS3823.1	Q9UKF5	ADAM29	yes	yes	416	10	CATGCTGCTTTTTGTTTTACTTATAGTGCT
CCDS3823.1	Q9UKF5	ADAM29	yes	yes	467	13	AGCCACACCACCTGTGACTCCAGCCCTGACTTCTGCTCT
CCDS3823.1	Q9UKF5	ADAM29	yes	yes	492	13	AGCCACACCACCTGTGACTCCAGCCCTGACTTCTGCTCT
CCDS3823.1	Q9UKF5	ADAM29	yes	yes	497	10	CATGCTGCTTTTTGTTTTACTTATAGTGCT
CCDS3823.1	Q9UKF5	ADAM29	yes	yes	524	13	AGCCACACCACCTGTGACTCCAGCCCTGACTTCTGCTCT
CCDS3823.1	Q9UKF5	ADAM29	yes	yes	573	13	AGCCACACCACCTGTGACTCCAGCCCTGACTTCTGCTCT
CCDS3823.1	Q9UKF5	ADAM29	yes	yes	605	13	AGCCACACCACCTGTGACTCCAGCCCTGACTTCTGCTCT
CCDS3823.1	Q9UKF5	ADAM29	yes	yes	627	13	AGCCACACCACCTGTGACTCCAGCCCTGACTTCTGCTCT
CCDS3823.1	Q9UKF5	ADAM29	yes	yes	632	13	AGCCACACCACCTGTGACTCCAGCCCTGACTTCTGCTCT
CCDS3823.1	Q9UKF5	ADAM29	yes	yes	634	13	AGCCACACCACCTGTGACTCCAGCCCTGACTTCTGCTCT
CCDS3823.1	Q9UKF5	ADAM29	yes	yes	681	11	AATGTCTGCAGTCACACTGCCCATGCCAACTGT
CCDS3823.1	Q9UKF5	ADAM29	yes	yes	716	13	AGCCACACCACCTGTGACTCCAGCCCTGACTTCTGCTCT
CCDS3823.1	Q9UKF5	ADAM29	yes	yes	874	13	AGCCACACCACCTGTGACTCCAGCCCTGACTTCTGCTCT
CCDS6970.1	Q76LX8	ADAMTS13	yes	yes	273	11	GCCGCCCACCCTAGCCACGGCCCCTGCCCTGGC
CCDS13579.1	Q9UNA0	ADAMTS5	yes	no	26	14	CATCTTCACAGCGCTCGCGCTGCTCTCGGCGCTCGCAGCTGC
CCDS13579.1	Q9UNA0	ADAMTS5	yes	no	157	21	CATTTTTGTTTTAATTTTTACGGCTTTTTCCCCTCTCTTTCTTCCCTTCCTCCTGGTCCCAGC
CCDS13579.1	Q9UNA0	ADAMTS5	yes	no	179	10	GCTTTTTCCCCTCTCTTTCTTCCCTTCCTC
CCDS13579.1	Q9UNA0	ADAMTS5	yes	no	180	10	CTTTTTCCCCTCTCTTTCTTCCCTTCCTCC
CCDS13579.1	Q9UNA0	ADAMTS5	yes	no	396	10	TTTTTTGGTTTTTGTTTTTTTCCTTTTCCC
CCDS13579.1	Q9UNA0	ADAMTS5	yes	no	452	13	CTTTTTTTTTTTAATCTTTTCTTTCCCCCCCCCCCCACC
CCDS13579.1	Q9UNA0	ADAMTS5	yes	no	466	12	TCTTTTCTTTCCCCCCCCCCCCACCCCACCTCTTTC
CCDS13579.1	Q9UNA0	ADAMTS5	yes	no	637	10	TGTGTCCCCATCCCCCGCCCCGTTAACTTC
CCDS3983.2	Q9UKP5	ADAMTS6	yes	no	76	10	TGTGTTTTTTTTTTTTTTTTTAATGGCAAT
CCDS3983.2	Q9UKP5	ADAMTS6	yes	no	88	11	ATTCCTGTCTTTGATGCTTTCTTTCCCTGTACT
CCDS3983.2	Q9UKP5	ADAMTS6	yes	no	99	17	AACTTTGCTGCCCTTCCTGCTCCTCTTGTCTTCTTTTCTCCTGATACCTTT
CCDS3983.2	Q9UKP5	ADAMTS6	yes	no	101	13	CTTTGCTGCCCTTCCTGCTCCTCTTGTCTTCTTTTCTCC
CCDS3983.2	Q9UKP5	ADAMTS6	yes	no	227	10	AACTTTTACCATCATTATTTTTTTCATTTT
CCDS3983.2	Q9UKP5	ADAMTS6	yes	no	229	14	AGTCTTTTTTCCCGTCTTTTCTTTCTTTTCCTTTCCTTTTTT
CCDS3983.2	Q9UKP5	ADAMTS6	yes	no	230	13	GTCTTTTTTCCCGTCTTTTCTTTCTTTTCCTTTCCTTTT
CCDS3983.2	Q9UKP5	ADAMTS6	yes	no	633	10	AACTTTTACCATCATTATTTTTTTCATTTT
CCDS3983.2	Q9UKP5	ADAMTS6	yes	no	648	10	AACTTTTACCATCATTATTTTTTTCATTTT
CCDS32303.1	Q9UKP4	ADAMTS7	yes	no	1	13	TTTCTTTCTTTCTCTCCTTCTAGCTCTCTTGTCTTTTCT
CCDS41732.1	Q9UP79	ADAMTS8	yes	no	227	14	TTTCATCCCAATTTTTTTTTCTCCACTCTCTCTCCCTCTTTT
CCDS41732.1	Q9UP79	ADAMTS8	yes	no	238	10	TTTTTTTTTCTCCACTCTCTCTCCCTCTTT
CCDS41732.1	Q9UP79	ADAMTS8	yes	no	252	10	CTCTCTCTCCCTCTTTTCAGTTTCTCTCTC
CCDS6976.1	Q86TH1	ADAMTSL2	yes	no	6	10	TCTGCCCTCCGCAGCGCTCGCCCCTTTCTC
CCDS6976.1	Q86TH1	ADAMTSL2	yes	no	14	12	AATCCCCTTCTTTTTTTTCTCTCTCTTTTTTTCTTT
CCDS6976.1	Q86TH1	ADAMTSL2	yes	no	15	12	ATCCCCTTCTTTTTTTTCTCTCTCTTTTTTTCTTTT
CCDS6976.1	Q86TH1	ADAMTSL2	yes	no	16	12	TCCCCTTCTTTTTTTTCTCTCTCTTTTTTTCTTTTT
CCDS6976.1	Q86TH1	ADAMTSL2	yes	no	30	10	TCTGCCCTCCGCAGCGCTCGCCCCTTTCTC
CCDS10326.1	P82987	ADAMTSL3	no	no	16	10	CTTCGCGGCGGCGGCGGCGACTGCGGCGCC
CCDS33589.1	P78563	ADARB1	no	no	13	14	GGCGGCCGTGGCGGCGGCGGCGGCGGCGGCGGCAGCGGCGGC
CCDS33589.1	P78563	ADARB1	no	no	1126	16	GGTTGTCATCGTCACCTTAACATTGTCATCATCACCTCCAGTAATAGC
CCDS33589.1	P78563	ADARB1	no	no	2048	10	CATAATCTCTTCCCCTTTTTCTGCATCCTT
CCDS33589.1	P78563	ADARB1	no	no	2441	11	ACTGATTTCACCCTCGTCATCCATCCTCTTTCC
CCDS33589.1	P78563	ADARB1	no	no	2580	11	GGTGGTATCTGCTGTGCCTCTCTCAGTGTCCCC
CCDS33589.1	P78563	ADARB1	no	no	4357	15	AGTTCTTCTTGTAGTCACCATTATAGCTTTAACTTTTCTGTTTGT
CCDS33589.1	P78563	ADARB1	no	no	4686	15	TCCGCTGTTTCTAGCTGCCTCAGTTGCCATGGTTTCTCCTATCCC
CCDS1715.1	O60266	ADCY3	yes	yes	86	12	TCTCCCAGCCCTCGTCGCCGCCTCCTCCTTCCCCCT
CCDS32382.1	O60503	ADCY9	yes	yes	91	10	GGCGCCCCCACCCCCAGCGCCCGCCGCCGC
CCDS7561.1	Q9UEY8	ADD3	no	no	3	13	TATGCTTTCTGTTGTTACTTTAGTTTCAGTAATCATTGT
CCDS7561.1	Q9UEY8	ADD3	no	no	12	10	CTCCCTGATTCCATCCTCTCTGCCTCTTAT
CCDS7561.1	Q9UEY8	ADD3	no	no	109	21	GCTGCTGCTGCTAATGCTGCTGCTGCTGCTGCCGCCGCCGCCGCTGCTGCTGCTGCTGTTGGT
CCDS7561.1	Q9UEY8	ADD3	no	no	123	15	TGCTGCTGCTGCTGCTGCCGCCGCCGCCGCTGCTGCTGCTGCTGT
CCDS7561.1	Q9UEY8	ADD3	no	no	172	21	GCTGCTGCTGCTAATGCTGCTGCTGCTGCTGCCGCCGCCGCCGCTGCTGCTGCTGCTGTTGGT
CCDS7561.1	Q9UEY8	ADD3	no	no	186	15	TGCTGCTGCTGCTGCTGCCGCCGCCGCCGCTGCTGCTGCTGCTGT
CCDS7561.1	Q9UEY8	ADD3	no	no	220	10	AGCCCCCTCCCCTTCTCCCGCCCTACCCTC
CCDS47111.1	P11766	ADH5	no	no	8	10	GGCGCTCGCCACGCCCATGCCTCCGTCGCT
CCDS3284.1	Q15848	ADIPOQ	yes	no	21	10	TCTCCTCCTCACTTCCATTCTGACTGCAGT
CCDS8511.1	Q86V24	ADIPOR2	yes	yes	1	10	CGCGGCGGCGGCAGCGGCGGCGGCTACACC
CCDS8511.1	Q86V24	ADIPOR2	yes	yes	9	11	CATCGCGGCGGCGGCAGCGGCGGCGGCTACACC
CCDS8511.1	Q86V24	ADIPOR2	yes	yes	20	11	CATCGCGGCGGCGGCAGCGGCGGCGGCTACACC
CCDS8511.1	Q86V24	ADIPOR2	yes	yes	38	18	GCCCCCTCCCTCCTCCGTTCCCCCCTCCTCCCCCCTCCCCTCAGCGGTGGCTCC
CCDS8511.1	Q86V24	ADIPOR2	yes	yes	39	13	CCCCCTCCCTCCTCCGTTCCCCCCTCCTCCCCCCTCCCC
CCDS8511.1	Q86V24	ADIPOR2	yes	yes	46	10	CGCGGCGGCGGCGGTCGCTGTCGCGGCGGC
CCDS8511.1	Q86V24	ADIPOR2	yes	yes	49	18	GCCCCCTCCCTCCTCCGTTCCCCCCTCCTCCCCCCTCCCCTCAGCGGTGGCTCC
CCDS8511.1	Q86V24	ADIPOR2	yes	yes	50	13	CCCCCTCCCTCCTCCGTTCCCCCCTCCTCCCCCCTCCCC
CCDS8511.1	Q86V24	ADIPOR2	yes	yes	60	18	GCCCCCTCCCTCCTCCGTTCCCCCCTCCTCCCCCCTCCCCTCAGCGGTGGCTCC
CCDS8511.1	Q86V24	ADIPOR2	yes	yes	61	13	CCCCCTCCCTCCTCCGTTCCCCCCTCCTCCCCCCTCCCC
CCDS8511.1	Q86V24	ADIPOR2	yes	yes	98	11	CATCGCGGCGGCGGCAGCGGCGGCGGCTACACC
CCDS8511.1	Q86V24	ADIPOR2	yes	yes	138	18	GCCCCCTCCCTCCTCCGTTCCCCCCTCCTCCCCCCTCCCCTCAGCGGTGGCTCC
CCDS8511.1	Q86V24	ADIPOR2	yes	yes	139	13	CCCCCTCCCTCCTCCGTTCCCCCCTCCTCCCCCCTCCCC
CCDS33682.1	Q7Z4H4	ADM2	yes	no	36	10	GCTCACCGCCCCCTCCCCTGCAGCCCCGCC
CCDS46146.1	C9JUS6	ADM5	yes	no	7	11	GTCTGCGCCCCTCCCCTCTGCGGTACCCGTGTC
CCDS46146.1	C9JUS6	ADM5	yes	no	407	10	CATGGCGTCTGCACCCACCCTTCCACCCTC
CCDS13433.1	Q9H2P0	ADNP	no	no	40	11	AGCAATGTTCTCAATTTTCGTTTTCATTTTGCT
CCDS13433.1	Q9H2P0	ADNP	no	no	56	14	CGCCCTCCCCGCTGCCGCCACCGCCGTGCCGCCGCCATCCGC
CCDS13433.1	Q9H2P0	ADNP	no	no	461	12	GATTTCACTCTTTCTCCTTTTATTTTCCATTTTTTT
CCDS13433.1	Q9H2P0	ADNP	no	no	1105	12	GGTTTTTTTGTTTTTGTTTTTGTTTTTGTTTTTGTT
CCDS13433.1	Q9H2P0	ADNP	no	no	1107	12	TTTTTTTGTTTTTGTTTTTGTTTTTGTTTTTGTTTT
CCDS13433.1	Q9H2P0	ADNP	no	no	1786	10	CACAATCATTATCACAACACTGTCACTCTT
CCDS13433.1	Q9H2P0	ADNP	no	no	2002	10	GATGTTTTCCCTTGTATTTGTATTATCACT
CCDS13433.1	Q9H2P0	ADNP	no	no	2152	11	CTTTGCCCCAACCCCTTTTTCCACGACTTTTTT
CCDS13433.1	Q9H2P0	ADNP	no	no	2711	12	GCCAATGCCCCTATTGGCAACATCACTTCTCATCCT
CCDS13433.1	Q9H2P0	ADNP	no	no	3190	10	CCCGCTGCTTCTGCCTCCGCCGCCGGCGCT
CCDS13433.1	Q9H2P0	ADNP	no	no	3635	12	GCCCCCTCCCCCGCCCGTTGCCGCCGCCGCCTCCGC
CCDS13433.1	Q9H2P0	ADNP	no	no	3714	12	AACTCCCGCCCCCCCCCCCCCGGCCGCCGCCATCTT
CCDS13433.1	Q9H2P0	ADNP	no	no	3877	11	AGCCGCCTCTCCCACACCCTCCGTCTCCTCCCT
CCDS13433.1	Q9H2P0	ADNP	no	no	3893	14	CCCTCCGTCTCCTCCCTCCGCCCCTCCTTTGTCTGCACCGCT
CCDS13433.1	Q9H2P0	ADNP	no	no	3933	11	CTCGACGACGCCGCCGCCGCCCGCCGCTCTGCT
CCDS13433.1	Q9H2P0	ADNP	no	no	4050	14	CGCCCTCCCCGCTGCCGCCACCGCCGTGCCGCCGCCATCCGC
CCDS6054.1	P35348	ADRA1A	yes	yes	56	10	GTTATCTGCATTTTTTTTTCTTTTCTTATT
CCDS6054.1	P35348	ADRA1A	yes	yes	64	11	CATTTTTTTTTCTTTTCTTATTTTGACTCTTTT
CCDS6099.1	P13945	ADRB3	yes	yes	151	10	GACCCCCTCCTTCCTTCTTTCCCTACCGCC
CCDS6099.1	P13945	ADRB3	yes	yes	153	10	CCCCCTCCTTCCTTCTTTCCCTACCGCCCC
CCDS10344.1	Q8WTP8	AEN	no	no	77	10	CCCGGCAGCCGCGGCGACTGTGTTTGCACC
CCDS14684.1	P51816	AFF2	no	no	10	26	TGCAGCCGCTGCCGCCGCCGCCGCCGCCGCCGCCGCCGCCGCCGCCGCCGCCGCCGCTGCCGCCCCGGCTGCCGCGCC
CCDS14684.1	P51816	AFF2	no	no	14	20	GCCGCTGCCGCCGCCGCCGCCGCCGCCGCCGCCGCCGCCGCCGCCGCCGCCGCTGCCGCC
CCDS14684.1	P51816	AFF2	no	no	89	15	CGCCGCTGCCTCTGCCCCGGCCGCCCCCGCCGCCGCTGCCGCCGC
CCDS14684.1	P51816	AFF2	no	no	108	10	GCCGCCCCCGCCGCCGCTGCCGCCGCCGGC
CCDS4164.1	Q9UHB7	AFF4	no	no	17	11	CACGGCCGCTGCGTCAGTCACAGCCCTGGCTGC
CCDS4164.1	Q9UHB7	AFF4	no	no	175	13	CGCATCGCTGCCGCCGCCGCCGACGCCGCCTTCGTTTGT
CCDS4164.1	Q9UHB7	AFF4	no	no	203	13	CGCATCGCTGCCGCCGCCGCCGACGCCGCCTTCGTTTGT
CCDS3829.1	P20933	AGA	yes	no	94	10	GACTTTTCTCGCGCTGGTCTCTTCGGTGGT
CCDS33408.1	Q9UPQ3	AGAP1	no	no	432	11	CCCCGCGCCTGCTCCGCCCGCGCCTTTCTTCTC
CCDS33408.1	Q9UPQ3	AGAP1	no	no	452	11	CGCCTTTCTTCTCGCGCCTCCTCCGCCCGCCGC
CCDS1732.3	Q8NDL9	AGBL5	no	no	4	12	AGTCCCAGTTTCTGCCGCTTTATCTTTCCCGCCTCC
CCDS5865.1	Q53H12	AGK	no	no	246	11	TTTTCTATCCATGTTTTCTGTTTCTTTTCCTAT
CCDS5865.1	Q53H12	AGK	no	no	429	12	ATTCCCTTCCTCTCTTTCTGCCCCTCCCTCTTCCTT
CCDS5865.1	Q53H12	AGK	no	no	430	15	TTCCCTTCCTCTCTTTCTGCCCCTCCCTCTTCCTTCTATTGCAAT
CCDS759.1	P35573	AGL	no	no	31	12	ACTGCTTCCCTCTGTTCTCATCTCCCCATTGGTGGC
CCDS759.1	P35573	AGL	no	no	155	11	CTCGCCGCCCCTCCCTTTGCCCTTCACGGCGCC
CCDS759.1	P35573	AGL	no	no	228	13	GCCAGCCCTTCCCCTTCTGTTTCTCCCCGTCCCCTCCCC
CCDS759.1	P35573	AGL	no	no	279	10	CATTTTTATTTCGGTCTTATTCGTTGTGCT
CCDS399.1	Q9H9G7	AGO3	no	no	505	10	CTTAACTACATTATCATTGTCTTTTCCCAC
CCDS399.1	Q9H9G7	AGO3	no	no	1705	11	CATCTTCACCACCATCCTCTTGGCAATGGTTTT
CCDS399.1	Q9H9G7	AGO3	no	no	2189	14	TTTTTTTGCTCTGCCATCCTCCATGTTTATCCTCACGCCAGT
CCDS399.1	Q9H9G7	AGO3	no	no	3040	14	CTCACTTACTATCCCCATATCTTTGTTGTTTGCATCTTTTAC
CCDS4744.1	Q99943	AGPAT1	yes	yes	156	10	ACCTCCCACTCCCACCTCCCCTCCATCGGC
CCDS13703.1	Q9NRZ7	AGPAT3	yes	yes	148	12	TTTGGCCACTTCTTTGCCGCCCCCCCTCCCTCTTTC
CCDS1585.1	P01019	AGT	yes	no	322	10	AGTGTCGCTTCTGGCATCTGTCCTTCTGGC
CCDS2543.1	P21549	AGXT	no	no	18	11	ATCCTCACCTCTCACCTCTGTGTCCGCCCTGCT
CCDS3908.1	Q9BYV1	AGXT2	no	no	28	10	TCTCTTTTCCTCACTCTCTTTTTCTCCCCC
CCDS30652.1	Q5TGY3	AHDC1	no	no	1091	10	TTTTCTTTCCTCATTTATGATCCTATCCCC
CCDS5366.1	P35869	AHR	no	no	517	10	CCCGGCGCCGGCCGCCGCAGTGGTCCCAGC
CCDS1533.1	Q96BJ3	AIDA	no	no	78	10	GGTGGCGGTGGTGGCCGTAGCGGTTCCTCC
CCDS4706.1	P55008	AIF1	no	no	86	10	GTCTGTCTCCCCACCTCTACCAGCATCTGC
CCDS1181.1	O14862	AIM2	no	no	464	10	TATTTTTTTTATAATGGTGTTTTTATTTGT
CCDS54.1	Q9UKB5	AJAP1	yes	yes	74	10	CCTCGCTGCCGCCTTCGCTGTGCCGCCGGC
CCDS54.1	Q9UKB5	AJAP1	yes	yes	245	12	AGCGGCAGCGCCGCCGGCCTCCCTCCTCGCCGCCCC
CCDS54.1	Q9UKB5	AJAP1	yes	yes	344	10	CCTCGCTGCCGCCTTCGCTGTGCCGCCGGC
CCDS629.1	P27144	AK4	no	no	113	10	GTCACCCCCGCTTGTGCCAGCTTCCCCGGC
CCDS675.1	Q9Y6K8	AK5	no	no	5	10	CGCTGTCCTCCCTCCTCCGCTCCCTGCGCC
CCDS675.1	Q9Y6K8	AK5	no	no	248	10	GACTCTGCCAGCCCCAGCTTCAGCCCCGGC
CCDS6954.1	Q96MA6	AK8	no	no	121	12	AACACCCTCCCCCACATTTATTCCCGCGTCTGTTTT
CCDS11594.1	Q92667	AKAP1	no	yes	200	12	CACACCAACATCTTTTCTGATGTCTTTACTGGCTTT
CCDS5229.1	Q02952	AKAP12	no	no	160	10	TCTTTTGGCTCTTGCCCCTGTCCCTGCGGC
CCDS5229.1	Q02952	AKAP12	no	no	310	10	TCTTTTGGCTCTTGCCCCTGTCCCTGCGGC
CCDS5013.1	Q53H80	AKIRIN2	no	no	339	12	TGTGCTTCTGCCCGCCACCGCCCCTCCCGCTCTCAC
CCDS5013.1	Q53H80	AKIRIN2	no	no	409	11	GGCAGCGGCGGCAGCGGCTCTCCTTTCCACAGC
CCDS5013.1	Q53H80	AKIRIN2	no	no	495	12	GTTCCCGCTCTTCACCCCTTCCCTCACCCTCTTCTT
CCDS5013.1	Q53H80	AKIRIN2	no	no	502	12	CTCTTCACCCCTTCCCTCACCCTCTTCTTTCGTCAC
CCDS47715.2	C9JRZ8	AKR1B15	no	no	163	10	AGCTGCCCTACTCCTTGTACCCCTTCTAGC
CCDS7062.1	P52895	AKR1C2	no	no	41	14	TGTAGCACCTCCACCTTCTCTCTCTCTCTCCCTCTCCCTCTC
CCDS7062.1	P52895	AKR1C2	no	no	46	15	CACCTCCACCTTCTCTCTCTCTCTCCCTCTCCCTCTCCTGCCAGC
CCDS7062.1	P52895	AKR1C2	no	no	54	11	CCTTCTCTCTCTCTCTCCCTCTCCCTCTCCTGC
CCDS7062.1	P52895	AKR1C2	no	no	101	14	CATGCTTACTTCCCCTTCACCTTCCTTCATGATGTTACCATT
CCDS12552.1	P31751	AKT2	no	no	83	15	GGCGTCGCCGCCGCCGCTGCCGCTGCCGGCGCCGTTGCCGCTGCC
CCDS31077.1	Q9Y243	AKT3	no	no	26	10	CCCTTCGCTTGCCCTCCCGCCGGCCGCACC
CCDS31077.1	Q9Y243	AKT3	no	no	130	10	AGTCGCCCCCTCTCCTCCCCCCGCCCCCCC
CCDS31077.1	Q9Y243	AKT3	no	no	131	10	GTCGCCCCCTCTCCTCCCCCCGCCCCCCCC
CCDS31077.1	Q9Y243	AKT3	no	no	153	10	CCCCCCCCCGGCTCCATCCTCCGCCGCCGC
CCDS2847.1	P13196	ALAS1	no	no	130	12	AGTGCCCGCCTCCTTCGCCGCCGCCTCTGCAGTCCT
CCDS3555.1	P02768	ALB	yes	no	17	10	TTTCCCTCCGTTTGTCCTAGCTTTTCTCTT
CCDS33810.1	Q13740	ALCAM	yes	yes	210	13	GACCGCTGCCGCCGCTGCCGCTGCTACCACCGCTGCCAC
CCDS33810.1	Q13740	ALCAM	yes	yes	211	13	ACCGCTGCCGCCGCTGCCGCTGCTACCACCGCTGCCACC
CCDS33810.1	Q13740	ALCAM	yes	yes	257	10	ACCCGCCGCCCCCCCGTCGCCGCCTCCTGC
CCDS33810.1	Q13740	ALCAM	yes	yes	316	10	CACATTGCCACTGCCATTATTATTATCATT
CCDS33810.1	Q13740	ALCAM	yes	yes	318	11	CATTGCCACTGCCATTATTATTATCATTCCAAT
CCDS10389.1	P47895	ALDH1A3	no	no	12	10	GCCGCCCTCCCCTCTCCTCCCTCCCGCAGC
CCDS31891.1	Q3SY69	ALDH1L2	no	no	91	11	CGCTGCCGCGTCGCCAGTGCTAGCGCTCCTCTC
CCDS6756.1	P05062	ALDOB	no	no	11	10	TTTGGCAGCTGCTGCCTCACCCACAGCTTT
CCDS31897.1	Q6NS38	ALKBH2	no	no	339	14	AGCAATTTCTGTCTTGGCCTCGCCACTGACGTCCCTTCTTTC
CCDS31897.1	Q6NS38	ALKBH2	no	no	355	14	AGCAATTTCTGTCTTGGCCTCGCCACTGACGTCCCTTCTTTC
CCDS12163.1	Q9BT30	ALKBH7	no	no	3	13	CTCCATAACCGTGGCCTTGGCCCCAGTCCCCCTGACTTC
CCDS12163.1	Q9BT30	ALKBH7	no	no	348	11	TTCCCCAACCCTGCCCTCTCTCATGACCCCGCT
CCDS217.1	P05186	ALPL	yes	no	84	10	CCCCCTCCCACCCACGTCGATTGCATCTCT
CCDS217.1	P05186	ALPL	yes	no	170	10	CCCCCTCCCACCCACGTCGATTGCATCTCT
CCDS217.1	P05186	ALPL	yes	no	200	10	CCCCCTCCCACCCACGTCGATTGCATCTCT
CCDS42800.1	Q96Q42	ALS2	no	no	206	11	GGTTCTCCCACTTGCCCCGGTCTCTCCCTCCCC
CCDS42800.1	Q96Q42	ALS2	no	no	287	11	CCCCCTCTTCCCGCCTCCACCCACGCTGCCTTC
CCDS2743.1	Q60I27	ALS2CL	yes	no	86	11	GGCTCCCGCCTCCTCGGCTGCTGCGGTCCCCGC
CCDS31468.1	Q9H161	ALX4	no	no	54	12	CGTCCTCGCGCCCTCGCTCGCGTCCCCGCCCGCCGC
CCDS14377.2	Q5JTC6	AMER1	no	no	55	18	AGCCGCGGCGACGGCGGCAGCAGCTGCGGTGGCGGCGCTCTCAGCCGTGGCAGC
CCDS53859.1	Q8N7J2	AMER2	no	no	430	10	GCTCGCGGCTGTGTTGCCTGCTCCTGCCAC
CCDS2164.1	Q8N944	AMER3	no	no	858	10	CTCTGCCTTCCCTTCAGCCTTAGCCTCAGC
CCDS8858.1	Q16671	AMHR2	yes	yes	44	10	TGCTCTTCTCCTTCTGCTGCTGCCATCCTC
CCDS30795.1	Q86WK6	AMIGO1	yes	yes	10	12	CGCGGTGCTCGCTGCCCCCACGCCGCTCCCTCCGCT
CCDS8751.1	Q86SJ2	AMIGO2	yes	yes	139	11	GCTGCCTGCGCCCCCTCCCGCGGCCCCGGCTCT
CCDS8751.1	Q86SJ2	AMIGO2	yes	yes	302	12	AACGTTCCCGACTTCCCTCCCCGCGACCTCCTCCCT
CCDS8751.1	Q86SJ2	AMIGO2	yes	yes	1014	11	GCTGCCTGCGCCCCCTCCCGCGGCCCCGGCTCT
CCDS2152.1	Q6DCA0	AMMECR1L	no	no	160	12	GCTCCCCTCCTCTGTTGTAGCTGTTCCTCTGGCAAT
CCDS2152.1	Q6DCA0	AMMECR1L	no	no	188	12	GCTCCCCTCCTCTGTTGTAGCTGTTCCTCTGGCAAT
CCDS48154.1	Q4VCS5	AMOT	no	no	1	11	TTCCCCGCCCTCTACTCCGCCTTCCTCCCTCGT
CCDS48154.1	Q4VCS5	AMOT	no	no	20	12	CCTTCCTCCCTCGTCCACCCCTCCCGCCGCCCTGCT
CCDS48154.1	Q4VCS5	AMOT	no	no	99	10	AGCTGCCTTGGCAGTCACGCCCCTTCCTTC
CCDS48154.1	Q4VCS5	AMOT	no	no	137	10	AGCTGCCTTGGCAGTCACGCCCCTTCCTTC
CCDS48154.1	Q4VCS5	AMOT	no	no	168	14	AATTACTCCTCCATCTCCGCTCTCTTTCGCCTCCTCTTCTCT
CCDS48154.1	Q4VCS5	AMOT	no	no	187	20	CTCTCTTTCGCCTCCTCTTCTCTTAGTTCTCTCCGCCTCCCCCTCAACTACCACCACCTC
CCDS48154.1	Q4VCS5	AMOT	no	no	206	14	AATTACTCCTCCATCTCCGCTCTCTTTCGCCTCCTCTTCTCT
CCDS48154.1	Q4VCS5	AMOT	no	no	225	20	CTCTCTTTCGCCTCCTCTTCTCTTAGTTCTCTCCGCCTCCCCCTCAACTACCACCACCTC
CCDS5456.1	P49418	AMPH	no	no	85	11	GCTCCCCGCCGCTTCTCCCGCTCCTCCCTTGCT
CCDS5456.1	P49418	AMPH	no	no	120	13	GCCCTCTCCTCCTCCTCCCGCTCCTCCTCCCGCTCCTCC
CCDS5456.1	P49418	AMPH	no	no	121	12	CCCTCTCCTCCTCCTCCCGCTCCTCCTCCCGCTCCT
CCDS11674.1	Q86W34	AMZ2	no	no	130	13	GGCCACGCTGGTTGCATTCGTCACGCCGGCGATGCCTCT
CCDS11674.1	Q86W34	AMZ2	no	no	308	10	GCTTGTAGTCCCCTCGCTACCCTCTATTCT
CCDS7314.1	Q96DE5	ANAPC16	no	no	12	10	CACGCCGCCTTCGCCGCTGGCTCCGTCTGT
CCDS9554.1	P03950	ANG	yes	yes	533	10	ACTTCTTTCCATTGTCCTGCCCGTTTCTGC
CCDS8312.1	Q86XS5	ANGPTL5	yes	no	453	10	AATACTTCTCCTCTTTCCATTTTCTACAAT
CCDS12224.1	Q8NI99	ANGPTL6	yes	no	1	12	CCTCCCCCTCGTCTTCCCCCTGTCTCTTTCTCCCTC
CCDS12224.1	Q8NI99	ANGPTL6	yes	no	23	18	TCTCTTTCTCCCTCTTGTAACTTTGTCTCTGTCATCAGTTGTCTCTTTCATCAT
CCDS12224.1	Q8NI99	ANGPTL6	yes	no	51	11	CCTCCTCTCTCCTTCTGTCCCACTGCCCTCTCC
CCDS12224.1	Q8NI99	ANGPTL6	yes	no	125	12	CCCCATCCCTGTTTCTTTCTTCTCATCTGCCTCCCT
CCDS12224.1	Q8NI99	ANGPTL6	yes	no	164	12	GTCTCTCCCCATCTTCCCATCTCTCTCTGTCTCTCC
CCDS12224.1	Q8NI99	ANGPTL6	yes	no	183	18	TCTCTCTCTGTCTCTCCCCATCTCCCCGTCTCTCCCTTTCTCTGCCATCTCCCT
CCDS12224.1	Q8NI99	ANGPTL6	yes	no	249	10	TCTCCCTATGCCTCTCCCATCTCCATCTGT
CCDS7258.1	Q12955	ANK3	no	no	150	13	TACAGCTTCCTCTGTCCCAGCTGTCTTCTTCACTACGGT
CCDS13108.1	Q9NU02	ANKEF1	no	no	31	13	CCCGGTCCCTCCGGCTTCCACCCCGCCCCCTGCGCTCAC
CCDS3885.1	Q9HCJ1	ANKH	yes	yes	33	16	ACCTTCTGCCGCCGCCGCCGCCGCCGCCGTCCCTCCTCTTTTTTTTCC
CCDS3885.1	Q9HCJ1	ANKH	yes	yes	34	17	CCTTCTGCCGCCGCCGCCGCCGCCGCCGTCCCTCCTCTTTTTTTTCCCGGC
CCDS3885.1	Q9HCJ1	ANKH	yes	yes	248	10	CCCCGTCGCCCCGTCGCCCCTCGCCTCCCC
CCDS2536.1	Q9P2S6	ANKMY1	no	no	73	14	GGCGTCCGCGGTGGCTGCAGTCCCGTCGGTCTCCCTGCTGTC
CCDS11251.1	Q86YJ7	ANKRD13B	no	no	47	10	GGCCCCGGCTCCGGCGCCGTCCCTCCTCCC
CCDS648.2	Q8N6S4	ANKRD13C	no	no	256	11	TGCCGCCGCAGCGCCAGCTCCGTCGCCAGCGGT
CCDS34004.1	O75179	ANKRD17	no	no	31	10	GGCGGCACCGATTGCTGTGTCGGCCCCAGT
CCDS34004.1	O75179	ANKRD17	no	no	92	11	CGCCCCTCCCCCGTCCGCGCCCTCCCTCTTTCC
CCDS7390.1	Q5VYY1	ANKRD22	yes	yes	9	13	AACTTTTCTTCCTCCCTTAACTTTGCTTCCTTCTTTCCT
CCDS45925.1	Q8TF21	ANKRD24	no	no	200	13	ACTGGTGTCCCTCACCTTACCCCCACCCTTGCCCTCCTC
CCDS47233.1	Q8N7Z5	ANKRD31	no	no	59	14	AGTCCCGGCTCCTGCTGCGATTATATTATTTTTATTTTTAAT
CCDS8265.1	Q8N9B4	ANKRD42	no	no	561	12	GTCAGTGACGATCGCAGTCGCCGCTTCAGTGGCTCC
CCDS34060.1	Q9ULJ7	ANKRD50	no	no	1	11	AGTTACTGCCCTGACGGCGGCGGCGGCGGCGGT
CCDS34060.1	Q9ULJ7	ANKRD50	no	no	230	12	GTCCCTAACAGCGGCAGCGGCGGCCACGGCGGCGGC
CCDS34060.1	Q9ULJ7	ANKRD50	no	no	392	10	GGTGTTAACAGTGGTTGTCATTTCTGCCAC
CCDS34060.1	Q9ULJ7	ANKRD50	no	no	452	10	CATTTTACTTGTGTTTGCTTTATCATTCTT
CCDS34060.1	Q9ULJ7	ANKRD50	no	no	491	10	GTCATCCCCCATCGTTTTTGTTTTTTTTTT
CCDS34060.1	Q9ULJ7	ANKRD50	no	no	1125	10	GGTGTTAACAGTGGTTGTCATTTCTGCCAC
CCDS56441.1	Q9Y2G4	ANKRD6	no	no	100	11	GATTTCAACCCTTTCTGCATCCCTCCCTCCCTT
CCDS56441.1	Q9Y2G4	ANKRD6	no	no	131	14	CCCCTCGCCCCCCACCGTGTCGCCGGCCTTGGTCCCTGCGGC
CCDS55872.1	Q7Z6G8	ANKS1B	no	no	22	10	GACTCTCTCTGCCGCCTCCTCCTCCTCCTC
CCDS55872.1	Q7Z6G8	ANKS1B	no	no	23	21	ACTCTCTCTGCCGCCTCCTCCTCCTCCTCCGACCTCAGTCCTCACCACCCTCCTCCCGCTCCT
CCDS42821.1	Q9H8Y5	ANKZF1	no	no	34	10	GACGCCGCCGGTTGTCCTCTTCGCTGCTCC
CCDS31444.1	Q75V66	ANO5	yes	yes	244	14	GATCTCCACGTCTGTCTCAGCTGCCCCTCTCCTGCTGCCTCT
CCDS946.1	Q9BTT0	ANP32E	no	no	195	10	GACTCCATTTGCTATTCTCTTCTTTCTCCC
CCDS946.1	Q9BTT0	ANP32E	no	no	202	11	TTTGCTATTCTCTTCTTTCTCCCCCACACCTAT
CCDS47086.1	P58335	ANTXR2	yes	yes	684	10	GGTGACTCCCGCCACCTTTGCGACCCTCCT
CCDS7364.1	P50995	ANXA11	no	no	11	11	CCCGGCGCTGACGGCTGCTGCGCCCGCGGCTCC
CCDS7364.1	P50995	ANXA11	no	no	47	11	CCCGGCGCTGACGGCTGCTGCGCCCGCGGCTCC
CCDS7364.1	P50995	ANXA11	no	no	118	13	CCCTTCACTGGCTCTCATTGCTTTCCTCATTCCTTTTAT
CCDS34153.1	Q3ZCQ2	ANXA2R	no	no	51	11	TTTCATTTCGGTTTCTTTTCTCGCCATGTTTTT
CCDS975.2	O76027	ANXA9	no	no	317	13	GGCCACAACAACGACACCCACCTCACCTCTGGCACCTCT
CCDS32480.1	O43747	AP1G1	no	no	245	11	TTCGGTTCCTGCTGCCACTGCTGCCGCCGCCCC
CCDS32480.1	O43747	AP1G1	no	no	249	10	GTTCCTGCTGCCACTGCTGCCGCCGCCCCC
CCDS45331.1	Q13367	AP3B2	no	no	82	10	AACCCCTGCCGCGCCGCCGCCTTCGCCAGC
CCDS7342.1	Q9Y2T2	AP3M1	no	no	136	10	GACGTCTTTCCTCTCATTTACGGTCTTCCT
CCDS7342.1	Q9Y2T2	AP3M1	no	no	251	12	GGTCCTCGCGGCCTTCTCGGCTTCTCCAGCTTCGGT
CCDS4123.1	Q92572	AP3S1	no	no	238	11	AATGTTTCCGCTTTCCTTAGTGCCTGCCCCGCC
CCDS5685.1	O00189	AP4M1	no	no	168	10	CCCGACTTTCGCCGTCTTCTTGTCTACTCT
CCDS45093.1	Q9Y587	AP4S1	no	no	252	14	GGCCCTCTTTCCCTTCCTGTCACTCGCTCTGCCTCTGGTTTC
CCDS13070.1	Q9NUS5	AP5S1	no	no	239	10	AGCTGTCTTGACCGCTACCATTTCTCTAGT
CCDS9069.1	O14727	APAF1	no	no	484	10	TCTTGTCCCGGCAGTGCCGCCCTCCCCACT
CCDS6630.1	Q02410	APBA1	no	no	39	15	GGCGGCTGCGGTCCCGGCGGCGGCGGCGGCGGCGGCAGCTGCGGC
CCDS6630.1	Q02410	APBA1	no	no	141	13	CTTGGCACCAGCGCTGTCACTAGCGCCGCCTGCTCCCGC
CCDS6630.1	Q02410	APBA1	no	no	198	10	CCCAGCTTCTCTCCTAGCCGTTCCGACTCC
CCDS6630.1	Q02410	APBA1	no	no	243	10	CCCAGCTTCTCTCCTAGCCGTTCCGACTCC
CCDS6630.1	Q02410	APBA1	no	no	487	10	CCCAGCTTCTCTCCTAGCCGTTCCGACTCC
CCDS10022.1	Q99767	APBA2	no	no	191	12	CTCTATATCTGCACTCCCAACTCTGCCTTTGGCTTT
CCDS10022.1	Q99767	APBA2	no	no	320	10	AGTTATAGCCACGATGGCCCTCACCTTTCT
CCDS11849.1	Q8J025	APCDD1	yes	yes	15	12	CGCTGCAGCTGCGGTGGCGGTGGCGGCCACTGCAGC
CCDS1186.1	P02743	APCS	yes	no	26	20	GACAGCCACTGTGTTGTCTGCTACCCTCATCCTGGTCACTGCTTCTGCTATAACAGCCCT
CCDS8378.1	P02647	APOA1	yes	no	9	11	CGTCCTGCTGCCTGCCCCGGTCACTCTGGCTCC
CCDS4848.1	Q9Y235	APOBEC2	no	no	101	10	CCTGCCTCTCTCCTCTCCCTCAGTGACTCC
CCDS12648.1	P02654	APOC1	yes	no	154	10	AATTTTGTCTGCGGCTCCTCCTGCTACATT
CCDS43014.1	Q9BQE5	APOL2	yes	yes	452	21	GGCCCCAGCTCTGTCTGCCCTCCTGCTCCTCTTCTCCCTCCTGGTCCTCCTGGTTCTCATGGC
CCDS43014.1	Q9BQE5	APOL2	yes	yes	458	21	GGCCCCAGCTCTGTCTGCCCTCCTGCTCCTCTTCTCCCTCCTGGTCCTCCTGGTTCTCATGGC
CCDS43014.1	Q9BQE5	APOL2	yes	yes	593	10	ACCCCCTCCCGTCACCCCGTCCCTTACAGC
CCDS43014.1	Q9BQE5	APOL2	yes	yes	599	10	ACCCCCTCCCGTCACCCCGTCCCTTACAGC
CCDS13919.1	Q9BWW8	APOL6	yes	yes	96	10	GGCCACCCTACTCTTCCTATCCGTCTTTCT
CCDS13919.1	Q9BWW8	APOL6	yes	yes	156	10	GGCCACCCTACTCTTCCTATCCGTCTTTCT
CCDS13919.1	Q9BWW8	APOL6	yes	yes	366	11	AACTCTACTACTACCCTCAATACTCACACCAAT
CCDS2882.1	Q9UKG1	APPL1	no	no	106	13	GGCGGCAGCTGCGTCTCCTGCCACCGCCCTCCCTCCGCC
CCDS9101.1	Q8NEU8	APPL2	no	no	148	10	AGTGCTCTCGGCCGCCGCGTCTCCTGCCCT
CCDS8251.1	Q8NBQ7	AQP11	yes	yes	149	11	CCTCCCCGCCTCCTCGGCTCTGGTTCCAACACC
CCDS6542.1	Q92482	AQP3	yes	yes	35	13	GCCGCTGCTCGCTGCGCCACCGCCTCCCGCCACCCCTGC
CCDS2884.1	P18085	ARF4	no	no	214	16	CGTTTCTGCCTCCCTCTTTCTTCCTCCGCTCTTTCTCTTCCCTCTCGT
CCDS2884.1	P18085	ARF4	no	no	222	12	CCTCCCTCTTTCTTCCTCCGCTCTTTCTCTTCCCTC
CCDS9695.1	P62330	ARF6	no	no	43	13	GGCGGTTTCCTCGGCGCCTTTTCCGGCAGCGGCGGCGGC
CCDS7926.1	Q8N6H7	ARFGAP2	no	no	70	19	CGCGGCGTTGATTCTTGCGGCCGCGGTTGTCGTCGCCGCCCCCGTCCCGCCGGCTGC
CCDS14042.1	Q9NP61	ARFGAP3	no	no	120	10	CCCCGCCCCCGCGGCCTCGTCGCTCCTGCT
CCDS6199.1	Q9Y6D6	ARFGEF1	no	no	239	14	CCCCTTCCTGATCCTGCCGCTGCCCTCCACGCCTCCAATCCC
CCDS6199.1	Q9Y6D6	ARFGEF1	no	no	276	21	ATCCCCCACCTCCACCCCCTCTCCTTTCTCTCTTCTCTTCCTTCCTCTCCTCCTCCTCCCCTC
CCDS6199.1	Q9Y6D6	ARFGEF1	no	no	277	23	TCCCCCACCTCCACCCCCTCTCCTTTCTCTCTTCTCTTCCTTCCTCTCCTCCTCCTCCCCTCCAGCCGC
CCDS6199.1	Q9Y6D6	ARFGEF1	no	no	290	16	CCCCCTCTCCTTTCTCTCTTCTCTTCCTTCCTCTCCTCCTCCTCCCCT
CCDS41906.1	Q9NWB6	ARGLU1	no	no	128	10	GCCGACACCTTTCTTTCCTCCGGCCTCGGT
CCDS2184.1	Q53QZ3	ARHGAP15	no	no	114	10	GCCAGCACCATCTCTGCTGTTAGCTCCACC
CCDS748.1	Q52LW3	ARHGAP29	no	no	40	18	GGCGGCGGCCGCTGTGGTGGTGGTGGTGGTGGTGTCTGTGGCTGCGGCTGCCAC
CCDS748.1	Q52LW3	ARHGAP29	no	no	153	20	GGCGGTGGCGGCTGCAGTGGTGGTGGTGCCTGTGGCTGTGGCTGCGGCTGCGGCTGCGGC
CCDS30918.1	Q7Z6I6	ARHGAP30	no	no	126	12	GGTCCTGGTAGCTTCCTCTTCAACAGCCACTTCCGT
CCDS14628.1	Q6ZRI8	ARHGAP36	yes	yes	244	12	CCTCCCAGTTTTCCCTCCCCCTCTACCCCCACCCCC
CCDS14628.1	Q6ZRI8	ARHGAP36	yes	yes	252	14	TTTTCCCTCCCCCTCTACCCCCACCCCCATAGTTCTCTCCAC
CCDS14140.1	O43182	ARHGAP6	yes	no	564	13	CCTGACCTTCCTCCTCCTCTTCCTGACCCTCTTCGCGTC
CCDS8671.1	P52566	ARHGDIB	no	no	134	10	TTTTTTTTTCTCATTGACTTCCTTCCTGTT
CCDS170.1	Q8IW93	ARHGEF19	no	no	13	11	GGTTCCCTCCTCCTTCACCTCCCCCTCCCTGCC
CCDS46938.1	Q96DR7	ARHGEF26	no	no	171	10	CTCGGTGTTGCTCCTCCCGGCGCTGACTTC
CCDS46938.1	Q96DR7	ARHGEF26	no	no	244	10	CTCGGTGTTGCTCCTCCCGGCGCTGACTTC
CCDS43385.1	A1IGU5	ARHGEF37	no	no	195	10	CGCCCCTCCTGCCCCGGCTGCGCTGTTGCC
CCDS14660.1	Q15052	ARHGEF6	no	no	56	19	CTTGCTTGTCTCTCCTCCCTCCCCAGCATCCTTTTCACTTTCTTCCCTTATAACTTC
CCDS45068.1	Q14155	ARHGEF7	no	no	457	12	CCCGCCCCCACCCCCGGCTCCCTCCCCATCCGCTCC
CCDS45068.1	Q14155	ARHGEF7	no	no	485	11	TCCGCTCCCCGCTCCCCTTCCCCTTTCCCTTCC
CCDS45068.1	Q14155	ARHGEF7	no	no	489	11	CTCCCCGCTCCCCTTCCCCTTTCCCTTCCCCGC
CCDS45068.1	Q14155	ARHGEF7	no	no	496	11	CTCCCCTTCCCCTTTCCCTTCCCCGCCCGCTCC
CCDS45068.1	Q14155	ARHGEF7	no	no	621	10	CGTCTTTCTTCTCCTGGCGGTGATGTCATT
CCDS285.1	O14497	ARID1A	no	no	145	14	CGCCTCGGCCGCCGCCGCCGCCTCCTCCTCCTCCGCCGCCGC
CCDS285.1	O14497	ARID1A	no	no	152	13	GCCGCCGCCGCCGCCTCCTCCTCCTCCGCCGCCGCCAGC
CCDS12050.1	Q99856	ARID3A	no	no	228	16	CCCACCCCTAGCGCCCGTGGTGGTGGTGGTGGTGGTGGTGGTGGTGGC
CCDS12050.1	Q99856	ARID3A	no	no	367	16	CCCACCCCTAGCGCCCGTGGTGGTGGTGGTGGTGGTGGTGGTGGTGGC
CCDS12050.1	Q99856	ARID3A	no	no	393	16	CCCACCCCTAGCGCCCGTGGTGGTGGTGGTGGTGGTGGTGGTGGTGGC
CCDS12050.1	Q99856	ARID3A	no	no	684	16	CCCACCCCTAGCGCCCGTGGTGGTGGTGGTGGTGGTGGTGGTGGTGGC
CCDS9732.1	P29374	ARID4A	no	no	181	10	CACTTCACCCGCAGTTGTTCTAGCGACTGC
CCDS31061.1	Q4LE39	ARID4B	no	no	343	10	CCCGCCGCCCTTCTTCCCCATCTCTCCCCC
CCDS10244.1	Q9Y4X5	ARIH1	no	no	96	10	AGCGGCCCCCTCGCTCCCTCCCTCCCTCCT
CCDS10244.1	Q9Y4X5	ARIH1	no	no	109	15	CTCCCTCCCTCCCTCCTCCGCGCCCTCCCCGCCGCCACCAGCCGT
CCDS2925.1	Q3SXY8	ARL13B	no	no	139	12	GCCGGCCGCCTTCACTTCCCTCCCGGCTTTTCCTCC
CCDS3192.1	Q8N4G2	ARL14	no	no	58	10	TTTGCTTTCTTCTTTCTTCCTAACATTTTC
CCDS2928.1	Q9H0F7	ARL6	no	no	291	10	AACATCTGTATTTCTGTTATCTTTAATACT
CCDS2928.1	Q9H0F7	ARL6	no	no	407	10	TCCATTCCTGTTGCCAGCTCCTGCGCCCTC
CCDS2928.1	Q9H0F7	ARL6	no	no	603	11	CACGCTTACAACCGTCCCCCCTACCATATTACT
CCDS2928.1	Q9H0F7	ARL6	no	no	1204	11	ACTTTTTACACCAGTTCTCCCCTCTACCTTCCT
CCDS2928.1	Q9H0F7	ARL6	no	no	1931	10	TCCATTCCTGTTGCCAGCTCCTGCGCCCTC
CCDS2197.1	Q8N6S5	ARL6IP6	yes	yes	491	11	CGCTTTCCTGCTCCCCTTTCCGGCTACAGCCCT
CCDS2566.1	Q9NVJ2	ARL8B	no	no	181	10	CTCGTCCGTCCTCCCGTCCGTTCTCGCTCC
CCDS14489.1	Q9UH62	ARMCX3	no	yes	25	10	AGTCCTTCTTGTCCTGGTCGTTGTTCCCGT
CCDS14489.1	Q9UH62	ARMCX3	no	yes	28	10	AGTCCTTCTTGTCCTGGTCGTTGTTCCCGT
CCDS14489.1	Q9UH62	ARMCX3	no	yes	222	10	GGCGCCTCCGTCGTCTCTCCCACTCGCCGC
CCDS970.1	P27540	ARNT	no	no	109	10	AGTGGCCTTTCTTTTCCCCTCCCTCCCGGT
CCDS5660.1	Q92747	ARPC1A	no	no	116	10	GACTCCCCCGATCCCAGCTTTCTCTCCTTT
CCDS9146.1	O15145	ARPC3	no	no	30	16	CTCCACGTCCGCACCCGCCCCTTCCGTTTCGCTTCCGCCTACCTCGCC
CCDS6859.1	Q9BPX5	ARPC5L	no	no	1	11	AGTGCTCGCCTCATTCACGGCACCCCTGATAGC
CCDS14122.1	P51690	ARSE	yes	yes	144	10	AGTGCTCTCTGCCTTCACGCTTGCTTCCTT
CCDS14122.1	P51690	ARSE	yes	yes	186	10	AGTGCTCTCTGCCTTCACGCTTGCTTCCTT
CCDS14123.1	P54793	ARSF	yes	yes	105	10	ACCACCACTCCTGGCCCTTCTGTTACTTTT
CCDS11676.1	Q96EG1	ARSG	yes	no	66	14	CTTTGCTGCACCGGCAGCAGCGGCAGCAACAGCATCCGCGTT
CCDS11676.1	Q96EG1	ARSG	yes	no	451	13	CATTCCTATAGCCGTTATCACTGCCATCACCACTGCCAC
CCDS11676.1	Q96EG1	ARSG	yes	no	461	13	GCCGTTATCACTGCCATCACCACTGCCACCAGCATCTTC
CCDS11676.1	Q96EG1	ARSG	yes	no	464	13	CATTCCTATAGCCGTTATCACTGCCATCACCACTGCCAC
CCDS11676.1	Q96EG1	ARSG	yes	no	474	13	GCCGTTATCACTGCCATCACCACTGCCACCAGCATCTTC
CCDS11676.1	Q96EG1	ARSG	yes	no	476	13	CATTCCTATAGCCGTTATCACTGCCATCACCACTGCCAC
CCDS11676.1	Q96EG1	ARSG	yes	no	480	13	CATTCCTATAGCCGTTATCACTGCCATCACCACTGCCAC
CCDS11676.1	Q96EG1	ARSG	yes	no	486	13	GCCGTTATCACTGCCATCACCACTGCCACCAGCATCTTC
CCDS11676.1	Q96EG1	ARSG	yes	no	490	13	GCCGTTATCACTGCCATCACCACTGCCACCAGCATCTTC
CCDS11676.1	Q96EG1	ARSG	yes	no	574	13	CATTCCTATAGCCGTTATCACTGCCATCACCACTGCCAC
CCDS11676.1	Q96EG1	ARSG	yes	no	584	13	GCCGTTATCACTGCCATCACCACTGCCACCAGCATCTTC
CCDS11676.1	Q96EG1	ARSG	yes	no	622	13	CATTCCTATAGCCGTTATCACTGCCATCACCACTGCCAC
CCDS11676.1	Q96EG1	ARSG	yes	no	632	13	GCCGTTATCACTGCCATCACCACTGCCACCAGCATCTTC
CCDS11676.1	Q96EG1	ARSG	yes	no	635	13	CATTCCTATAGCCGTTATCACTGCCATCACCACTGCCAC
CCDS11676.1	Q96EG1	ARSG	yes	no	645	13	GCCGTTATCACTGCCATCACCACTGCCACCAGCATCTTC
CCDS43264.1	Q5FYB0	ARSJ	yes	no	9	10	CATTTTGTTTTTATTCCTGCTCCTTCTCTC
CCDS43264.1	Q5FYB0	ARSJ	yes	no	11	13	TTTTGTTTTTATTCCTGCTCCTTCTCTCTCACTCCCTCC
CCDS43264.1	Q5FYB0	ARSJ	yes	no	139	11	CCCTTCCCCATTCGCGCCGCCGTCCTTTCCCTC
CCDS43264.1	Q5FYB0	ARSJ	yes	no	445	11	GCCGATCCCGCCGCCCTCCGTACCAGCACTCCC
CCDS43264.1	Q5FYB0	ARSJ	yes	no	593	11	GATATTAACTTTTTTCTTTTTTTTTTCCTTGGT
CCDS43264.1	Q5FYB0	ARSJ	yes	no	648	10	CTTCTTCCTCACTTCGCCGCCTGCTGCTCT
CCDS7744.1	P52961	ART1	yes	no	1	10	CTTGTCCTCCCCTCTCCTGGTGGCCATGGT
CCDS7743.1	Q96L15	ART5	yes	no	107	10	CTCCCTCCCGCTGGCGGCTTCCGCAGCCTT
CCDS7743.1	Q96L15	ART5	yes	no	394	10	GACTCCAGCACCTCTGGTCCCGCCCTCACC
CCDS6006.1	Q13510	ASAH1	yes	no	98	10	CTCTCTCTCTTTCTCTACGCCACCCTTTTC
CCDS3827.1	Q8WWX0	ASB5	yes	yes	203	10	CCTGCTCGCTGCTGTAATCCCCACACTGTT
CCDS35208.1	Q96DX5	ASB9	no	no	163	13	AGCTGTTTCCTTCACCCCCACCCTGCTCCCTTCACTCTC
CCDS13869.1	Q9H1I8	ASCC2	no	no	273	11	CCTCCTTGCCTTTGCTCTGCTGTTTCCTCTGCC
CCDS31886.1	P50553	ASCL1	yes	no	205	14	TTCAGCACTGACTTTTGCTGCTGCTTCTGCTTTTTTTTTTCT
CCDS31886.1	P50553	ASCL1	yes	no	215	11	ACTTTTGCTGCTGCTTCTGCTTTTTTTTTTCTT
CCDS31886.1	P50553	ASCL1	yes	no	447	13	CTTCATATTTCCTTTTCTTTCCCTCTCTGTTCCTGCACC
CCDS7732.1	Q99929	ASCL2	no	no	537	13	GTTTTCCCCGTCGCCTCCGGTTCCTCTGCCTGCACCTTC
CCDS12306.1	Q9NVP2	ASF1B	no	no	115	14	CGCGGCCTCCGCCACAGCCACAGCCCCTGCCCCTGCTGCGGC
CCDS11089.1	P07306	ASGR1	yes	yes	85	10	CCCATCCCCCACTCCCACCCCCACACTCCC
CCDS11089.1	P07306	ASGR1	yes	yes	105	12	GACCCTGCCCGCTCCCCTCCCATTGTCCACGGCTGT
CCDS11089.1	P07306	ASGR1	yes	yes	243	12	GACCCTGCCCGCTCCCCTCCCATTGTCCACGGCTGT
CCDS11089.1	P07306	ASGR1	yes	yes	246	11	AGCCCCCACCTCAGCCCCAGCCTCAGTCTTGAC
CCDS5652.1	P08243	ASNS	no	no	279	11	CCTTATCACCGTCTCGGTGTCTGCTTTCACCTT
CCDS5652.1	P08243	ASNS	no	no	298	11	TCTGCTTTCACCTTCAACTGCCCCCCTCCTCAC
CCDS5652.1	P08243	ASNS	no	no	302	11	CCTTATCACCGTCTCGGTGTCTGCTTTCACCTT
CCDS5652.1	P08243	ASNS	no	no	321	11	TCTGCTTTCACCTTCAACTGCCCCCCTCCTCAC
CCDS5652.1	P08243	ASNS	no	no	339	16	CTCACCCTCCTCCTCCCCTCTCACCCCGCCATCCCCACCAGTCCCCAC
CCDS5652.1	P08243	ASNS	no	no	362	16	CTCACCCTCCTCCTCCCCTCTCACCCCGCCATCCCCACCAGTCCCCAC
CCDS13834.2	Q6ICH7	ASPHD2	yes	no	338	16	ATCGGTGGCAGCCATGCCTCCCCCTGCCCCAGCCGCTCCTTCCCCCCC
CCDS1389.1	Q8IZT6	ASPM	no	no	133	10	ATTCACTCCCACGACCTCTACAGCCGCCCC
CCDS1897.1	Q53RT3	ASPRV1	yes	no	356	12	TGTCATCACATCCTCCGTGTCCTCATCTGTTATTCT
CCDS8708.1	Q9NVM9	ASUN	no	no	185	11	GCTTTTTTTTTCCTCCTTGGCCCCGCCCTCTTC
CCDS46227.1	Q9ULI0	ATAD2B	no	no	159	10	CCTGCTCACGCCGACTTCCCTTCCTCTGCC
CCDS30.1	Q5T9A4	ATAD3B	no	no	95	10	GGTCCCGGCGGCGGTAGCGGCGGCGGCGGT
CCDS8803.1	P18846	ATF1	no	no	28	15	CTCAGTTTTGCCCCCCTCCCCTCCCCCGCCCCCGCCCCCGCCCCC
CCDS8803.1	P18846	ATF1	no	no	33	13	TTTTGCCCCCCTCCCCTCCCCCGCCCCCGCCCCCGCCCC
CCDS8803.1	P18846	ATF1	no	no	84	10	GATCATGCCGCCAGTAGCGGCCCTGACTGC
CCDS8803.1	P18846	ATF1	no	no	691	10	TGTGCTATCTTTGCCAGTTTTTGTTTTGTT
CCDS8803.1	P18846	ATF1	no	no	967	15	ACCCCTGGTCATCCTCACTGCTACACTCCCATCAGCGCCATTTAC
CCDS8803.1	P18846	ATF1	no	no	1154	11	AGTAGCCGTTCTTTTTATTCCTTTACTTTCTTC
CCDS8803.1	P18846	ATF1	no	no	1171	10	TTCCTTTACTTTCTTCATAATGTTACTTTT
CCDS8803.1	P18846	ATF1	no	no	1839	11	TCTCCCAATGCTATCCCTCCCCCCTCCCCCCAT
CCDS13996.1	P18848	ATF4	no	no	98	17	GGCAGCAGTGCCTGCGGCAGCATTGGCCTTTGCAGCGGCGGCAGCAGCACC
CCDS13996.1	P18848	ATF4	no	no	103	17	GGCAGCAGTGCCTGCGGCAGCATTGGCCTTTGCAGCGGCGGCAGCAGCACC
CCDS13996.1	P18848	ATF4	no	no	463	11	GGCGGCCACGGCAGCCATTTCTACTTTGCCCGC
CCDS13996.1	P18848	ATF4	no	no	577	17	GGCAGCAGTGCCTGCGGCAGCATTGGCCTTTGCAGCGGCGGCAGCAGCACC
CCDS12789.1	Q9Y2D1	ATF5	no	no	84	12	GTCTCTTCTCACTACAGTGTCGCCGCCTCTGCCTGC
CCDS12789.1	Q9Y2D1	ATF5	no	no	166	17	GCCCGTCTCCGCGCTCACCACGCCTGCGCTCTCCGCTCCCACCTTCTTTCT
CCDS12789.1	Q9Y2D1	ATF5	no	no	226	10	GCCGCCGCCGCCTCTCCTTGCTGCAGCCAT
CCDS12789.1	Q9Y2D1	ATF5	no	no	230	11	GTCTTCCACTTTCGCCTTGGTGCCTGTCTTCGC
CCDS12789.1	Q9Y2D1	ATF5	no	no	259	11	GTCTTCCACTTTCGCCTTGGTGCCTGTCTTCGC
CCDS12789.1	Q9Y2D1	ATF5	no	no	371	17	GCCCGTCTCCGCGCTCACCACGCCTGCGCTCTCCGCTCCCACCTTCTTTCT
CCDS12789.1	Q9Y2D1	ATF5	no	no	431	10	GCCGCCGCCGCCTCTCCTTGCTGCAGCCAT
CCDS12789.1	Q9Y2D1	ATF5	no	no	464	11	GTCTTCCACTTTCGCCTTGGTGCCTGTCTTCGC
CCDS8663.1	Q6VMQ6	ATF7IP	no	no	162	10	CTTGGTTCCCCCTCCCTCAGCTTCCGCCCC
CCDS4057.1	Q9H0Y0	ATG10	no	no	102	10	CATTATTTTCATCATGGTCTTTTTTCTTTT
CCDS4057.1	Q9H0Y0	ATG10	no	no	196	13	GTCCCTCTCCCCAGCTCTCCTCCCCCTGGCCCCGTCGCC
CCDS4057.1	Q9H0Y0	ATG10	no	no	277	17	TCCAGTTTCCTTTTTCATCTCAGCTGTTTTTCCTTCCTCATCTCTTGCTTT
CCDS4057.1	Q9H0Y0	ATG10	no	no	434	13	GCTTTCCCTCTTCCTGTTTATGGTAGTTCCCCTCTTTTC
CCDS2503.2	Q676U5	ATG16L1	no	no	156	11	ATTGCCGGCATTCCCGCTTCTGCTGGTTGCTTC
CCDS2966.1	Q9NT62	ATG3	no	no	148	11	TCTCCCTTCGGCCCCGCTGCCCTCCCTCGCGGC
CCDS12241.1	Q86TL0	ATG4D	no	no	26	13	GATGGCGATGGCTGCGGTAGCAGCGGCGGCGGCTGTTGC
CCDS5055.1	Q9H1Y0	ATG5	no	no	112	13	TTCAGCTCCGACCTCCGCGCCGGTGCTTTTTGCGGCTGC
CCDS41663.1	Q6DD88	ATL3	yes	yes	327	10	TTCGTTCCCGCCCGCACCCGTCCCTCTCCT
CCDS41663.1	Q6DD88	ATL3	yes	yes	343	12	CCCGTCCCTCTCCTCTGCACCCCTGCTGCTTCTGCT
CCDS43394.1	O94823	ATP10B	yes	yes	27	14	CTTATTTTTCCTTTTTCTTTCATTGGTCACAGTTATTTCTTT
CCDS43394.1	O94823	ATP10B	yes	yes	29	14	CTTATTTTTCCTTTTTCTTTCATTGGTCACAGTTATTTCTTT
CCDS43394.1	O94823	ATP10B	yes	yes	598	11	ACCTCTCCCATCTATTCTACTTATCACTCTCCT
CCDS43394.1	O94823	ATP10B	yes	yes	777	11	ACCTCTCCCATCTATTCTACTTATCACTCTCCT
CCDS33896.1	Q9Y2G3	ATP11B	yes	yes	168	12	CTCGCCCGCTCCCGCCTCTGTCTTGTCGGCCTCCAC
CCDS31948.1	P54707	ATP12A	yes	yes	189	12	GCCCGCGCCGCCGCCGGTATCTCCACCGCCAACACC
CCDS31948.1	P54707	ATP12A	yes	yes	221	10	CACCTCAGCCACTGCCACTGCCACAGCCAC
CCDS43187.1	Q9H7F0	ATP13A3	yes	yes	153	13	CCTCCCGCCGCCCTCCCTTGTTCTCGCCCTGCCGGCTGC
CCDS43187.1	Q9H7F0	ATP13A3	yes	yes	251	10	CCCCGCCGCGGCGCCTCCTTCCCTCACCCT
CCDS887.1	P05023	ATP1A1	yes	yes	147	11	GGCGGCGGCAGCAACAGCGGCGGCGGCATCGGC
CCDS1197.1	Q13733	ATP1A4	yes	yes	63	11	CCTCCTCACTCTCACTGCATTTCCCACCTTCCT
CCDS1197.1	Q13733	ATP1A4	yes	yes	143	10	CCTCTTGTTTCCTGCCCTCACTGCATTCCC
CCDS1197.1	Q13733	ATP1A4	yes	yes	203	15	GGCTTCTCTCCTCCCTCTTCCCTCACTCCTGACTCTTCCTCTTCC
CCDS1197.1	Q13733	ATP1A4	yes	yes	269	16	CTCAGTCTCTCCTCTCTCACTTCCCTTCCTCTCTCTCACCTTCACCAC
CCDS1197.1	Q13733	ATP1A4	yes	yes	274	10	TCTCTCCTCTCTCACTTCCCTTCCTCTCTC
CCDS1197.1	Q13733	ATP1A4	yes	yes	288	10	CTTCCCTTCCTCTCTCTCACCTTCACCACC
CCDS1197.1	Q13733	ATP1A4	yes	yes	316	10	CCCAACACCTCCCTCCCTGCCTCTTTCTTT
CCDS1197.1	Q13733	ATP1A4	yes	yes	321	11	CACCTCCCTCCCTGCCTCTTTCTTTCTGCTCCC
CCDS1197.1	Q13733	ATP1A4	yes	yes	335	10	CCTCTTTCTTTCTGCTCCCTCATTCTCTCC
CCDS1197.1	Q13733	ATP1A4	yes	yes	349	10	CTCCCTCATTCTCTCCCCACCACTCTCTTC
CCDS1197.1	Q13733	ATP1A4	yes	yes	397	11	CGCGCCCTCTTCCCTTCCCCTTGCCTCACTCTC
CCDS32550.1	P14415	ATP1B2	yes	yes	213	10	GCCCCCTCCCCCACCTCTCTCTGCCTTTTT
CCDS32550.1	P14415	ATP1B2	yes	yes	339	12	AGCTGCATTCATACCCCTTCCTCTTGTTATTCTCCC
CCDS32550.1	P14415	ATP1B2	yes	yes	352	18	CCCCTTCCTCTTGTTATTCTCCCCTGCTCTGACAGCACCCCTTTTCATCGCAGT
CCDS32550.1	P14415	ATP1B2	yes	yes	506	13	GTCTCCTTTGCCCGCGCCGCCTTCGCTCCCCGTGCTTTT
CCDS3121.1	P54709	ATP1B3	yes	yes	46	12	GGTGTTCTCGGCCGTCCCACCCTTCACTGCCGTCTC
CCDS3121.1	P54709	ATP1B3	yes	yes	108	18	CGCCTCCGCAGCCCTCGCCGCCTCCATCCCCGCGGCCGCAGCTCCTCTCGCCGT
CCDS48158.1	Q9UN42	ATP1B4	yes	yes	46	10	ATTGCCTGCCTCTGCTGCGTCTTTGCCCAC
CCDS9144.1	P16615	ATP2A2	yes	yes	41	11	GCCGTCCCCGACGCCACCTCCTTTTCCTTCGCC
CCDS9144.1	P16615	ATP2A2	yes	yes	52	14	CGCCACCTCCTTTTCCTTCGCCGCAGTTTCCTCCGCCGCTGT
CCDS33701.1	Q01814	ATP2B2	yes	yes	48	11	CCCCCCGTTCTCCACCCCTCCAGCCATCGCTCT
CCDS13574.1	P18859	ATP5J	no	no	41	12	GCCCGCGCTCCCCTCCTCCCCGGCGGCCGCACTCAC
CCDS8397.1	O75964	ATP5L	no	no	72	10	TCTTTTCATATCCACTTTCTCTTCCATGTT
CCDS32075.1	Q99766	ATP5S	no	no	32	10	CTCGCTCCCTCCCTCCCTCCCTCCGACGCT
CCDS32075.1	Q99766	ATP5S	no	no	376	10	GGCACCCACCGTCTCCATCCCGGCCCCAGC
CCDS5849.1	Q9HBG4	ATP6V0A4	yes	yes	117	10	ATTCCTCACTATTCTAATTTTCCTTATGAC
CCDS5849.1	Q9HBG4	ATP6V0A4	yes	yes	150	11	AGTGCCTGCTGCAGTCTCATTTCCAGTTCCTCC
CCDS5849.1	Q9HBG4	ATP6V0A4	yes	yes	265	20	AATCTTCCCCCTCCTCCTTCTTTCCCTCCCACCTCTCTTCCCTCCTTCCCTCCCCCTTCC
CCDS5849.1	Q9HBG4	ATP6V0A4	yes	yes	267	19	TCTTCCCCCTCCTCCTTCTTTCCCTCCCACCTCTCTTCCCTCCTTCCCTCCCCCTTC
CCDS5849.1	Q9HBG4	ATP6V0A4	yes	yes	296	11	CCTCTCTTCCCTCCTTCCCTCCCCCTTCCCAGC
CCDS5849.1	Q9HBG4	ATP6V0A4	yes	yes	497	11	AGTGCCTGCTGCAGTCTCATTTCCAGTTCCTCC
CCDS505.1	Q99437	ATP6V0B	yes	yes	180	10	ATCCCCAGCGCCTGCGGTTCCAGCGTCGCC
CCDS505.1	Q99437	ATP6V0B	yes	yes	360	10	CCCCGCCGTTCCGACCCCCGCCGCCGTCGC
CCDS10470.1	P27449	ATP6V0C	yes	yes	167	12	GCCCGTCCTCGCCCCCGCCTCCGCCACCGCCTCGGC
CCDS10470.1	P27449	ATP6V0C	yes	yes	168	10	CCCGTCCTCGCCCCCGCCTCCGCCACCGCC
CCDS6296.1	P21283	ATP6V1C1	no	no	151	14	GCTGTCTGCCTCGGTACCTGTTACTGCTGCTACTTCCTCGTT
CCDS9780.1	Q9Y5K8	ATP6V1D	no	no	98	10	CGCCTCTGTTCTGTCCTCCCCCTTCGTCGC
CCDS13745.1	P36543	ATP6V1E1	no	no	106	11	GTTCCCTTTGCCGATTTCTCTCACCTCACCTTT
CCDS1826.1	Q96A05	ATP6V1E2	no	no	929	11	AATGCTCACTGTTGTATTCCCGTTCCTCACTAT
CCDS35339.1	Q04656	ATP7A	yes	yes	41	17	AGTTGTTGCTGCCGCCGCCGCAGCCGCAGCTACTGTGACTTCTCCGATTGT
CCDS3466.1	Q9Y2Q0	ATP8A1	yes	yes	22	14	GGCGCCGCCACCTTCGCCGCCACCGCTGCCTTTCTCCTCCTC
CCDS3466.1	Q9Y2Q0	ATP8A1	yes	yes	24	16	CGCCGCCACCTTCGCCGCCACCGCTGCCTTTCTCCTCCTCCTGTCGGC
CCDS32238.1	Q8TF62	ATP8B4	yes	yes	102	11	ATTATCTTTAGCTCCCACCCTCACCCTCACACT
CCDS32238.1	Q8TF62	ATP8B4	yes	yes	167	11	GCTTGTTCCTTTTTCTCTCGCTGTCTCAGCTCC
CCDS7592.1	Q5VV63	ATRNL1	yes	yes	319	11	ATTCCCTTCAACAGCATCCCTGTCGGCGCCCGC
CCDS14434.1	P46100	ATRX	no	no	89	15	CTTTGTTTCCGCGGCTCCTGCGGCGGTGGCAGTGGTAGCGGCCTT
CCDS34342.1	P54253	ATXN1	no	no	132	10	CATTGTTTCTCTCCCTCTGCCCCCCCTTCC
CCDS34342.1	P54253	ATXN1	no	no	257	10	TACAGCAATCTCCTCCTCCACTGCCACTAC
CCDS34342.1	P54253	ATXN1	no	no	306	10	TACAGCAATCTCCTCCTCCACTGCCACTAC
CCDS14070.1	Q9UBB4	ATXN10	no	no	19	12	CGCCCCCTCCCCCGCGGCGCCGTCTCCTCCTCCCGC
CCDS14070.1	Q9UBB4	ATXN10	no	no	156	13	GGCCTCCCCCTTCCTCCTCGCCATCCTACTCCTCCCTCC
CCDS14070.1	Q9UBB4	ATXN10	no	no	179	20	TCCTACTCCTCCCTCCTCGTCATCCTCCCCCTTCGTCCTCCTCGCCTTCCTCCTCCTCGT
CCDS14070.1	Q9UBB4	ATXN10	no	no	201	13	TCCTCCCCCTTCGTCCTCCTCGCCTTCCTCCTCCTCGTC
CCDS53815.1	Q96GX2	ATXN7L3B	no	no	178	11	AGCAGTCGCCCCTATCGCTGCTCCTGCAGTTGC
CCDS266.1	Q9H7T9	AUNIP	no	no	18	10	AACGTCGGCGGCCGCGGTTCTGGCGTTCCC
CCDS5539.1	Q8WXX7	AUTS2	no	no	204	11	GTTCATTGCCCCCACTTTTCCCGCGACCTTTTT
CCDS5539.1	Q8WXX7	AUTS2	no	no	504	30	CCTCTCGCCCTCGCTCCCCGTCCCTCCTCCCCTCTCTCCGCCCCTTCCCCCTTTTCTTTCTCCTCTCTTTCTTCCCCTCTCTCCCTTCTT
CCDS5539.1	Q8WXX7	AUTS2	no	no	524	33	TCCCTCCTCCCCTCTCTCCGCCCCTTCCCCCTTTTCTTTCTCCTCTCTTTCTTCCCCTCTCTCCCTTCTTTCGGCCGCCGTCTCCCCCGCGCCCTCCTC
CCDS5539.1	Q8WXX7	AUTS2	no	no	544	17	CCCCTTCCCCCTTTTCTTTCTCCTCTCTTTCTTCCCCTCTCTCCCTTCTTT
CCDS34613.1	Q8NBF6	AVL9	yes	no	39	10	CCCTGCCTCGCCGGCGGCGGCCGCCGTGTC
CCDS14735.1	P30518	AVPR2	yes	yes	655	14	CTTGGCCCCTGCCCCACTCCTCCCTTTCCTGTCCCTCGTCTC
CCDS6295.1	O14977	AZIN1	no	no	13	12	GGCTCTGATCGCGGCCGCAGTTTTTCCTTTTTTCTT
CCDS6295.1	O14977	AZIN1	no	no	32	14	GTTTTTCCTTTTTTCTTCTGCCGTCGCCTTCTCTGCCTCTTC
CCDS6295.1	O14977	AZIN1	no	no	33	17	TTTTTCCTTTTTTCTTCTGCCGTCGCCTTCTCTGCCTCTTCTCATCCTTTC
CCDS6295.1	O14977	AZIN1	no	no	47	12	GGCTCTGATCGCGGCCGCAGTTTTTCCTTTTTTCTT
CCDS6295.1	O14977	AZIN1	no	no	66	14	GTTTTTCCTTTTTTCTTCTGCCGTCGCCTTCTCTGCCTCTTC
CCDS6295.1	O14977	AZIN1	no	no	67	17	TTTTTCCTTTTTTCTTCTGCCGTCGCCTTCTCTGCCTCTTCTCATCCTTTC
CCDS6295.1	O14977	AZIN1	no	no	101	10	CCTCTTCTCATCCTTTCTCGCTCTGCTGCT
CCDS6295.1	O14977	AZIN1	no	no	163	12	TTCTATTTCTCCTTCGGCCGCCGCCGCCACTGCTGC
CCDS6295.1	O14977	AZIN1	no	no	197	12	TTCTATTTCTCCTTCGGCCGCCGCCGCCACTGCTGC
CCDS2227.1	Q9Y5Z6	B3GALT1	yes	yes	31	12	GGCGCCGCCGCCGCCTCTGCTGCTGCCCACCCCGCC
CCDS2227.1	Q9Y5Z6	B3GALT1	yes	yes	60	10	CCCCGCCGCGCCGCCGGCGCTGCCGGTCTT
CCDS2227.1	Q9Y5Z6	B3GALT1	yes	yes	75	15	CTTTATAATTTCTCTGCCTCTTTTTTTTTCTCTTTTTGTCCCTTT
CCDS2227.1	Q9Y5Z6	B3GALT1	yes	yes	316	12	CTCACCCCCTCTCCTAACATTTACATTATTCTCTAT
CCDS2227.1	Q9Y5Z6	B3GALT1	yes	yes	686	11	TCTTACTATCATATTTTCATCCTTTTTAGCTGT
CCDS2227.1	Q9Y5Z6	B3GALT1	yes	yes	1199	10	AACTGTTATTATTATTGTTCTGTTGGTTGT
CCDS2227.1	Q9Y5Z6	B3GALT1	yes	yes	1645	10	AGCCGCTGTCCCACTCTTCTTAGCAATGAC
CCDS2227.1	Q9Y5Z6	B3GALT1	yes	yes	2017	18	CCCTATGTTGCTGCCCTTTTTCGCTCCCTTTCTGCTTTTCTTTCTTCCCCTTCC
CCDS2227.1	Q9Y5Z6	B3GALT1	yes	yes	2040	11	CTCCCTTTCTGCTTTTCTTTCTTCCCCTTCCCC
CCDS2227.1	Q9Y5Z6	B3GALT1	yes	yes	2113	10	CATTGTGTCGACATTTTTCCCTTTTATAAT
CCDS34425.1	O96024	B3GALT4	yes	yes	112	10	GTCCGCAGCTGCACCGCCTCTCCCCGCCCC
CCDS13667.1	Q9Y2C3	B3GALT5	yes	yes	12	10	TGCTCTTCTGTTTTCTCCTTCGTTCCTTTT
CCDS13667.1	Q9Y2C3	B3GALT5	yes	yes	36	12	CCCAGCTGCATTCTTATTTCCTTTTCTTGTGGTGTT
CCDS13667.1	Q9Y2C3	B3GALT5	yes	yes	304	11	AGCATCTCCCTCATCTCCGCCTTCATCGTTACT
CCDS13667.1	Q9Y2C3	B3GALT5	yes	yes	306	10	CATCTCCCTCATCTCCGCCTTCATCGTTAC
CCDS13667.1	Q9Y2C3	B3GALT5	yes	yes	655	11	CCCACTGGTTCTTGTTCTAGTCTTTTCTTTCTC
CCDS13667.1	Q9Y2C3	B3GALT5	yes	yes	741	19	AATATTAACATTACTTCTCATCTCCACATCTTCCTCATTTACTATTTTTGTCTTTTT
CCDS13667.1	Q9Y2C3	B3GALT5	yes	yes	1090	11	TTTCCTATCTCCTTTCATTTTTTCCTTCTCTTT
CCDS13667.1	Q9Y2C3	B3GALT5	yes	yes	1802	12	GACGTCTGTCTCCCTGACTATAACAGCCTTGTTCCT
CCDS13667.1	Q9Y2C3	B3GALT5	yes	yes	1883	18	GCCTGTGTTCATTGCTCTTCTGTCGACCTTTCTCCTCCTACTGCTTACTTTCCT
CCDS13667.1	Q9Y2C3	B3GALT5	yes	yes	1992	11	TTCCTTGTTAATTCCAGTTTCTTCTCTTTTGCC
CCDS13667.1	Q9Y2C3	B3GALT5	yes	yes	2583	15	AGCATCGTTCTCGTCCACCCCCGTCATGCTCTTTTCCACCTTCTC
CCDS13667.1	Q9Y2C3	B3GALT5	yes	yes	2950	11	TGTTGTTCCTTCTGCGTTCCTGGTGATGCTGTT
CCDS13667.1	Q9Y2C3	B3GALT5	yes	yes	3548	10	GCCTTTCCCTATCCTGACGGCTCTAGCTTT
CCDS8500.1	Q9P2W7	B3GAT1	yes	yes	284	19	GCCCATGCCTGTTCTTTTCTCCCCTGTGCTGCCGCCGCCCGTGGCCGCCCCTCTCCT
CCDS9227.1	Q9C0J1	B3GNT4	yes	no	150	10	TCTCGCTTCGACCCCGCCGCCGCCGCCGCC
CCDS3244.1	Q9BYG0	B3GNT5	yes	yes	493	10	CTTGTCCTTCTCACTCTTCCTTATCCTCCC
CCDS3244.1	Q9BYG0	B3GNT5	yes	yes	531	10	TCTTCCCCTTATCATTCCAGTATTATCAGT
CCDS46540.1	Q8NFL0	B3GNT7	yes	yes	17	11	GCCACCGCCCCTGCCGGCCCCTCCTCCCGCGGC
CCDS12582.1	Q7Z7M8	B3GNT8	yes	no	188	15	GCCTCCTGCCCTCCTCCCTCCCTCCCTCCCTCCCTCTCTCCTGCC
CCDS12582.1	Q7Z7M8	B3GNT8	yes	no	189	13	CCTCCTGCCCTCCTCCCTCCCTCCCTCCCTCCCTCTCTC
CCDS12582.1	Q7Z7M8	B3GNT8	yes	no	196	16	CCCTCCTCCCTCCCTCCCTCCCTCCCTCTCTCCTGCCTCAGCCCCGCC
CCDS12582.1	Q7Z7M8	B3GNT8	yes	no	237	22	GCTGTCATTTCCCACTCCAACTATTATTCCATTAATATTCACCACTTCCTCCCCACTCTCTTCCTC
CCDS12582.1	Q7Z7M8	B3GNT8	yes	no	255	13	GGCCCTCCCTGCTCCCGCTCCACTCCCCTCCCCGCCCCT
CCDS12582.1	Q7Z7M8	B3GNT8	yes	no	805	11	AGCTCCAGTCTTTTCCTCTCCTGTTCTTCCCCT
CCDS12582.1	Q7Z7M8	B3GNT8	yes	no	812	16	GTCTTTTCCTCTCCTGTTCTTCCCCTTGGCTCCCTCTCCGCCTCTGCC
CCDS12582.1	Q7Z7M8	B3GNT8	yes	no	955	22	ACCCCTTATCTTTCTCGCCATCTCCATTTCCCTCCCCCTCTCCCTCCTGGCCACCTTCCCACTTGC
CCDS12582.1	Q7Z7M8	B3GNT8	yes	no	956	15	CCCCTTATCTTTCTCGCCATCTCCATTTCCCTCCCCCTCTCCCTC
CCDS12582.1	Q7Z7M8	B3GNT8	yes	no	1024	12	TCTTCTCTCTCTCTCCCCCTCAGCTCTCTCCATCGC
CCDS12582.1	Q7Z7M8	B3GNT8	yes	no	1063	10	TCTCACCCCAGTTCTCCTCTCTCTGCTCCC
CCDS12582.1	Q7Z7M8	B3GNT8	yes	no	1088	18	CTCCCTGGCCGTCTCTTCCCTCTCCACAATGTCTCTGTCTCTCCTTCTCCTCAC
CCDS12582.1	Q7Z7M8	B3GNT8	yes	no	1125	12	TCTCTCCTTCTCCTCACCAGCCCCGTTCCCCCCACC
CCDS12582.1	Q7Z7M8	B3GNT8	yes	no	1349	10	GCCTTCAGCCCCACCCTCCCTGGCACCCCC
CCDS12582.1	Q7Z7M8	B3GNT8	yes	no	1432	11	GCTGCCCCCTGCACCCTTCCCAGCTGTCTCACC
CCDS12582.1	Q7Z7M8	B3GNT8	yes	no	1507	15	GCCTCCTGCCCTCCTCCCTCCCTCCCTCCCTCCCTCTCTCCTGCC
CCDS12582.1	Q7Z7M8	B3GNT8	yes	no	1508	13	CCTCCTGCCCTCCTCCCTCCCTCCCTCCCTCCCTCTCTC
CCDS12582.1	Q7Z7M8	B3GNT8	yes	no	1515	16	CCCTCCTCCCTCCCTCCCTCCCTCCCTCTCTCCTGCCTCAGCCCCGCC
CCDS12582.1	Q7Z7M8	B3GNT8	yes	no	1574	13	GGCCCTCCCTGCTCCCGCTCCACTCCCCTCCCCGCCCCT
CCDS1222.1	O60512	B4GALT3	yes	yes	69	10	ACCAGCAGTAACCCTCCTCCCCACCCCCGC
CCDS1222.1	O60512	B4GALT3	yes	yes	305	11	CCTTTCTCTGCCCTCTGTGACATTTCCAATTTT
CCDS1222.1	O60512	B4GALT3	yes	yes	583	11	CCTTTCTCTGCCCTCTGTGACATTTCCAATTTT
CCDS2986.1	O60513	B4GALT4	yes	yes	276	10	TTTTTCCTCGTCTTTCATGATTTTGATTCT
CCDS11900.1	Q9UBX8	B4GALT6	yes	yes	37	10	GCCCCCAGTCCCCTCTCCCCCCTCCACCTC
CCDS11900.1	Q9UBX8	B4GALT6	yes	yes	44	10	GTCCCCTCTCCCCCCTCCACCTCTTGTCCC
CCDS11900.1	Q9UBX8	B4GALT6	yes	yes	125	10	TCCGCTCCCTCCCATTTCCTCTTTTCCGCT
CCDS12579.1	Q9BPU9	B9D2	no	no	164	11	AACTACAACCCCGGTTGCCGCTTTCTCCTCTCC
CCDS6752.1	Q14032	BAAT	no	no	51	11	AATTCCTCTCTTTGTACTCTTTCTCTTTATTTC
CCDS13668.1	Q9Y5Z0	BACE2	yes	yes	234	15	CGCCTCCGCGCCCGCCTCCCCGGCCTCCGCCTTCTCCCCTCCCGC
CCDS13668.1	Q9Y5Z0	BACE2	yes	yes	313	13	GGCCCTCCTCCCGTCCTCCCCGCCGCCGCCGGTCCCGGT
CCDS5026.1	Q9BYV9	BACH2	no	no	77	18	AGCCGCCGCCGCCTCAGCAGCAGCAGCAGCAGCAGCAGCGGCAGCAGCGGCCGT
CCDS5026.1	Q9BYV9	BACH2	no	no	81	18	AGCCGCCGCCGCCTCAGCAGCAGCAGCAGCAGCAGCAGCGGCAGCAGCGGCCGT
CCDS5026.1	Q9BYV9	BACH2	no	no	166	10	AGCGGCCGCCGCCCTCGCCACCCCGCCTGC
CCDS5026.1	Q9BYV9	BACH2	no	no	170	10	AGCGGCCGCCGCCCTCGCCACCCCGCCTGC
CCDS5026.1	Q9BYV9	BACH2	no	no	191	13	CCTGCCCACTCCCGCCGCCGCCCCGCTCTCGCTTTCCCC
CCDS5026.1	Q9BYV9	BACH2	no	no	195	13	CCTGCCCACTCCCGCCGCCGCCCCGCTCTCGCTTTCCCC
CCDS5026.1	Q9BYV9	BACH2	no	no	211	10	CCCCGCTCTCGCTTTCCCCCCGGCCTCCCC
CCDS5026.1	Q9BYV9	BACH2	no	no	215	10	CCCCGCTCTCGCTTTCCCCCCGGCCTCCCC
CCDS5026.1	Q9BYV9	BACH2	no	no	233	10	GCCTCCCCTCGCCCCTTCCCCTCCCCCTTC
CCDS5026.1	Q9BYV9	BACH2	no	no	234	10	CCTCCCCTCGCCCCTTCCCCTCCCCCTTCC
CCDS5026.1	Q9BYV9	BACH2	no	no	237	10	GCCTCCCCTCGCCCCTTCCCCTCCCCCTTC
CCDS5026.1	Q9BYV9	BACH2	no	no	238	10	CCTCCCCTCGCCCCTTCCCCTCCCCCTTCC
CCDS4961.1	O95816	BAG2	no	no	47	10	CTCGGTCTCTGCGTCCGCCCCTCCCGTGCC
CCDS4961.1	O95816	BAG2	no	no	143	10	ACCTCTAACTCCAGCCGCTGCAGCCCCCTC
CCDS7615.1	O95817	BAG3	no	no	72	11	GTTGCTACCTCCCTTTATCTCCTCCTTCCCCTC
CCDS7615.1	O95817	BAG3	no	no	79	11	CCTCCCTTTATCTCCTCCTTCCCCTCTGGCAGC
CCDS7615.1	O95817	BAG3	no	no	138	11	CCCCTCTCTGGCCACGTCACCCCCGCCTTTAAT
CCDS10058.1	Q8TBE0	BAHD1	no	no	91	10	AGCCGCGCCGTCCGCGCCGCCCGTTCTGGT
CCDS11775.1	Q9UQB8	BAIAP2	no	no	14	23	GTCCGCTTTCGTCTCCGTCCTGCTGCCGTTACCGCCGCTGCTGCCGCCGCTTGCGTCCCCCGCTCCGGT
CCDS11775.1	Q9UQB8	BAIAP2	no	no	31	11	TCCTGCTGCCGTTACCGCCGCTGCTGCCGCCGC
CCDS43018.1	Q6UXY1	BAIAP2L2	no	no	73	13	CCTACCACTGCTCCCGGCTGTGCCATCGCCACCAGCTCC
CCDS43018.1	Q6UXY1	BAIAP2L2	no	no	74	13	CCTACCACTGCTCCCGGCTGTGCCATCGCCACCAGCTCC
CCDS7162.1	Q13145	BAMBI	yes	yes	273	11	CCCAGCCCCGCCGCTGACGGCGCCCGCCGCTCC
CCDS8125.1	O75531	BANF1	no	no	383	10	TCTTTCCACTGCCCCGCTTGCGCCACCTGT
CCDS9651.1	Q9NRL2	BAZ1A	no	no	181	10	CTCTCCGCTGTCTCTTCCTGTATCAGTGAC
CCDS5549.1	Q9UIG0	BAZ1B	no	no	223	13	CGCCGCCCTCTCACCCCTCCCTTCCCCCACCCCACCCCC
CCDS5549.1	Q9UIG0	BAZ1B	no	no	236	13	CGCCGCCCTCTCACCCCTCCCTTCCCCCACCCCACCCCC
CCDS2209.2	Q9UIF8	BAZ2B	no	no	210	12	TCTCACCTCCACTACAACTCTCTTTATACTTTTCTT
CCDS3728.1	Q6ZW61	BBS12	no	no	78	11	CTCCCTAGCCCTGGCGTTTTTGGTGTTGCTGTC
CCDS43566.1	Q3SYG4	BBS9	no	no	104	13	CATCCCATTCACCGCCTCCTCCATCCTTTCCTCCTCGGT
CCDS43566.1	Q3SYG4	BBS9	no	no	368	16	GTTGCTTTTCTCTGCACCGTCCGTTCTTGCTCCCTCTGCTCCATCACT
CCDS1149.1	Q96GW7	BCAN	yes	no	43	11	CGCAGTCTCCGCCGCAGTCTCAGCTGCAGCTGC
CCDS1149.1	Q96GW7	BCAN	yes	no	212	11	CGCAGTCTCCGCCGCAGTCTCAGCTGCAGCTGC
CCDS704.1	O95999	BCL10	no	no	440	10	CTCCGCCTCCTCTCCTTCTTCCCCATTACC
CCDS1862.1	Q9H165	BCL11A	no	no	179	11	TCCGCCCGCCGCCGCCGCCGCCGCCGCCGCCGC
CCDS1862.1	Q9H165	BCL11A	no	no	183	12	CCCGCCGCCGCCGCCGCCGCCGCCGCCGCCCGCCCC
CCDS9950.1	Q9C0K0	BCL11B	no	no	174	12	AGCAACAGCAGTTTTTTTTTTTTTTGCCTCTTTTTC
CCDS9950.1	Q9C0K0	BCL11B	no	no	184	11	GTTTTTTTTTTTTTTGCCTCTTTTTCTTATTTT
CCDS9950.1	Q9C0K0	BCL11B	no	no	226	12	GGTTTTTCTTGCTTTTCTTCCCTTTTTTTTCTTTTT
CCDS9950.1	Q9C0K0	BCL11B	no	no	227	11	GTTTTTCTTGCTTTTCTTCCCTTTTTTTTCTTT
CCDS9950.1	Q9C0K0	BCL11B	no	no	376	13	TGCGGCGGCGGCGGCGGCGGCGGCAGCGGCGGCAGCGGC
CCDS11981.1	P10415	BCL2	no	yes	457	10	GGTGCCGTTGGCCCCCGTTGCTTTTCCTCT
CCDS2089.1	O43521	BCL2L11	no	no	49	24	TCCAGCGCCGCTGCCGCTGCCGCCGCCGCCGCCGCCGCCGCCGCCGCCGCCGCCGCCGCCACTACCACCACT
CCDS2089.1	O43521	BCL2L11	no	no	54	22	CGCCGCTGCCGCTGCCGCCGCCGCCGCCGCCGCCGCCGCCGCCGCCGCCGCCGCCACTACCACCAC
CCDS2089.1	O43521	BCL2L11	no	no	189	11	CGTTCCCGCCGCCACCGCCTCGGCGCCCTTTCT
CCDS12776.1	Q9HB09	BCL2L12	no	no	289	15	CGCCTCCTCTTTTCCTCTTTCCTCCCTACTTTTTCTAGTTTTTCT
CCDS12776.1	Q9HB09	BCL2L12	no	no	291	11	CCTCCTCTTTTCCTCTTTCCTCCCTACTTTTTC
CCDS12776.1	Q9HB09	BCL2L12	no	no	341	12	ACCTCCAGCGTCGGCCACTGTAGCTCCTTCCTTGCT
CCDS3289.1	P41182	BCL6	no	no	105	10	GGCAATCACACCCCCAACCCTCGCCCCCAC
CCDS3289.1	P41182	BCL6	no	no	224	11	GGTTCTTTTGTCTTTTTCTGTCTTCTCCCTTCC
CCDS3289.1	P41182	BCL6	no	no	234	16	TCTTTTTCTGTCTTCTCCCTTCCCCACTTCCTTCCCTCCAGTCCCCAC
CCDS3289.1	P41182	BCL6	no	no	958	11	AATCGCTCTCTTCCCCTTCCTAACATCCTCTGC
CCDS3289.1	P41182	BCL6	no	no	2383	11	AATCCCAACCGTCTCTTTCACCTTTATCCCACC
CCDS3289.1	P41182	BCL6	no	no	3435	13	GGCTGTGTCATTCCCCTCATTGCCTGCTGCATTGACGGC
CCDS30833.1	O00512	BCL9	no	no	27	10	GACGGCGCCGCCGCCGCCGCTGCCGCCGCC
CCDS30833.1	O00512	BCL9	no	no	66	11	CGCTGCGCCGCCGCTGCCGCTGGCCCCGGCCCC
CCDS30833.1	O00512	BCL9	no	no	101	10	GTCTTTTTTGTCTTCATTCACTTTCCCCCC
CCDS30833.1	O00512	BCL9	no	no	140	12	CTCCGCACCTCCTCTCCCCTCCCCCACTCCTGCCTC
CCDS30833.1	O00512	BCL9	no	no	147	10	CCTCCTCTCCCCTCCCCCACTCCTGCCTCC
CCDS30833.1	O00512	BCL9	no	no	555	13	GCCAGTGCCACTGCCCCCAGCAGCTGTTTCTGCTGCAAC
CCDS30833.1	O00512	BCL9	no	no	560	13	GCCAGTGCCACTGCCCCCAGCAGCTGTTTCTGCTGCAAC
CCDS8403.1	Q86UU0	BCL9L	no	no	207	10	CCTCCCGCTCGCTGCCTCGCTGGCTGTCGC
CCDS8403.1	Q86UU0	BCL9L	no	no	815	12	TCCTCCCTTCTCCCCTCCCCCTCTGACACCCCCTCC
CCDS48093.1	Q6W2J9	BCOR	no	no	99	10	CTCGTTAACGTCGCCAACCCCCCCCACCCC
CCDS48093.1	Q6W2J9	BCOR	no	no	115	10	ACCCCCCCCACCCCTCATATCTCTCTCCAC
CCDS48093.1	Q6W2J9	BCOR	no	no	578	10	CTCGTTAACGTCGCCAACCCCCCCCACCCC
CCDS48093.1	Q6W2J9	BCOR	no	no	594	10	ACCCCCCCCACCCCTCATATCTCTCTCCAC
CCDS48093.1	Q6W2J9	BCOR	no	no	1216	10	ACCCCCAGCCGCCGCCACCGCCGCCTCGTC
CCDS3328.1	Q02338	BDH1	no	no	202	10	ACTCTCCTTGTTCATTCTTCTTTTCTCTCC
CCDS3328.1	Q02338	BDH1	no	no	819	10	GGTCATTCTCCTTGTTTTCTCCTCATTCTC
CCDS9942.1	P30411	BDKRB2	yes	yes	26	11	AGCTGTTCCCGCCGCCACTCCAGCTCTGGCTTC
CCDS54015.1	Q3B7T3	BEAN1	yes	yes	485	11	GCTGACTCTCGCTGCCCTTCCTCCTTCCCTATC
CCDS9962.1	Q9BUH8	BEGAIN	no	no	82	10	GGCCTCTGTGTTCATCACTGCACCCCTTTC
CCDS9962.1	Q9BUH8	BEGAIN	no	no	241	10	TCCAGCTGCCTCCCCCTTCCCCCCAGCTTT
CCDS9962.1	Q9BUH8	BEGAIN	no	no	2328	10	TGCGCTGGCCTCCGTTTCCTCACCCGTAGT
CCDS9962.1	Q9BUH8	BEGAIN	no	no	2889	10	ACCTCCCCTGCCTTTCCCCCCAGTTCCCTT
CCDS9962.1	Q9BUH8	BEGAIN	no	no	3274	11	CGTTATTGTTATGACTACCGTGGCCATTCTGCT
CCDS9962.1	Q9BUH8	BEGAIN	no	no	3373	10	GCTTGCTTCCTCTGCTGTCCCCTCTCTGCT
CCDS9962.1	Q9BUH8	BEGAIN	no	no	3390	12	TCCCCTCTCTGCTTTGTCTGCTGTCCCCTCTCTGCT
CCDS34507.1	Q5T5X7	BEND3	no	no	130	10	GTCACCTGCACTAATTCCTGCCTTGGTCAC
CCDS43476.1	Q5SZJ8	BEND6	no	no	171	10	CATGGCTGCGGCGGTTTCGGCGGCGTCCGC
CCDS5635.1	O15155	BET1	yes	yes	131	11	CCCCGCACCCGCCTTTTCTCTCTCTCCTCTGGC
CCDS41582.1	Q9NYM9	BET1L	yes	yes	51	10	GGCGGCTGTGGCCGCGTCGGTGTCCGCGTC
CCDS35355.1	Q9NWD9	BEX4	no	no	52	11	GCTCGTTCCATTCTCGGCGGTGGTACCTGCTCC
CCDS14721.1	P21810	BGN	yes	no	1	13	CCTTTCCTCCCTCCCCGCCCTCTCCCCGCTGTCCCCTCC
CCDS14721.1	P21810	BGN	yes	no	18	10	CCCTCTCCCCGCTGTCCCCTCCCCGTCGGC
CCDS14721.1	P21810	BGN	yes	no	67	11	CCTCCCGCCCGCCGCCTCTGTCTCCCTCTCTCC
CCDS14502.1	Q6PI77	BHLHB9	no	no	198	10	TCCATCTCCACTGGTGGCTGTGGTGGCTTT
CCDS14502.1	Q6PI77	BHLHB9	no	no	245	10	TCCATCTCCACTGGTGGCTGTGGTGGCTTT
CCDS14502.1	Q6PI77	BHLHB9	no	no	260	10	TCCATCTCCACTGGTGGCTGTGGTGGCTTT
CCDS14502.1	Q6PI77	BHLHB9	no	no	276	10	TCCATCTCCACTGGTGGCTGTGGTGGCTTT
CCDS14502.1	Q6PI77	BHLHB9	no	no	293	10	TCCATCTCCACTGGTGGCTGTGGTGGCTTT
CCDS14502.1	Q6PI77	BHLHB9	no	no	328	10	TCCATCTCCACTGGTGGCTGTGGTGGCTTT
CCDS14502.1	Q6PI77	BHLHB9	no	no	340	10	TCCATCTCCACTGGTGGCTGTGGTGGCTTT
CCDS14502.1	Q6PI77	BHLHB9	no	no	344	10	TCCATCTCCACTGGTGGCTGTGGTGGCTTT
CCDS6179.1	Q8NFJ8	BHLHE22	no	no	17	10	ATTGTTTGTTACCGTTTTAATCCTATTAAT
CCDS6179.1	Q8NFJ8	BHLHE22	no	no	240	10	AGCGGCGGCGGCGGCGGCTCCACTCCCTCC
CCDS6179.1	Q8NFJ8	BHLHE22	no	no	257	10	CTCCACTCCCTCCGCGCCCACCCTCCCACC
CCDS2138.1	O00499	BIN1	no	no	151	11	CCCGGCCCCTCCCCTCTCCCTCCCTCTGTCCCC
CCDS2138.1	O00499	BIN1	no	no	156	13	CCCCTCCCCTCTCCCTCCCTCTGTCCCCGCGTCGCTCGC
CCDS13295.1	P62952	BLCAP	yes	yes	146	15	CGCTTTTGCCTCTTTTTTATTTTTTTTATTATTATTTTTTTTTTT
CCDS13295.1	P62952	BLCAP	yes	yes	154	13	CCTCTTTTTTATTTTTTTTATTATTATTTTTTTTTTTGT
CCDS32604.1	Q13867	BLMH	no	no	158	18	GACCCCGTTTCTCCCAGCCTCAGCCTCCCCGCCGCCGCCGCCGCCGCCGCCGCC
CCDS32604.1	Q13867	BLMH	no	no	181	10	CCTCCCCGCCGCCGCCGCCGCCGCCGCCGC
CCDS10126.1	Q9UL45	BLOC1S6	no	no	184	10	GCCCGCAGTTTTTTCGCCCCCGTCACTTCC
CCDS1278.1	Q9H2G9	BLZF1	no	no	57	13	CGCCATTATTCTGTTTCCGGCAGTTTTACTTCCGTTTGT
CCDS13099.1	P12643	BMP2	yes	yes	373	15	GACGACAGCACCAGCTTCTCCTTTCTCCCTTCCCTTCCCTGCCCC
CCDS13099.1	P12643	BMP2	yes	yes	386	10	GCTTCTCCTTTCTCCCTTCCCTTCCCTGCC
CCDS13099.1	P12643	BMP2	yes	yes	414	11	CCCCGCACTCCTCCCCCTGCTCGCTGTTGTTGT
CCDS9715.1	P12644	BMP4	yes	no	768	11	ACTCCCCCTTCCCCTTCCTATCCTCTCGGTTTT
CCDS9715.1	P12644	BMP4	yes	no	861	10	GGCGCCCGCCCCTTCTACTGTCCCTTTGCC
CCDS13455.1	P18075	BMP7	yes	no	181	10	CCTCCTCGCTGCCTCCCCGGCGTTGGCTCT
CCDS13455.1	P18075	BMP7	yes	no	231	16	GCTGCTCCTCCCACCCGCGCCCGCCTCCTCACTCGCCTTTTCGTTCGC
CCDS437.1	Q7Z5Y6	BMP8A	yes	no	128	11	AGCGTTGGCGTCTGCGTCCGCGTCAGCGTCCGC
CCDS33361.1	Q13873	BMPR2	yes	yes	67	10	TCTCGCCGCCTCCCTGCCCACCCCCTTCCC
CCDS33361.1	Q13873	BMPR2	yes	yes	99	12	GCTACCTTCATCCGCCCTCCCGCCGCCCCCCGCCCT
CCDS33361.1	Q13873	BMPR2	yes	yes	186	18	GGCGGCGGCGGCGGCGGCGGCGGCGGCGGCGGCGGCAGCAGCAGCGGCTTCCTC
CCDS33361.1	Q13873	BMPR2	yes	yes	382	10	GCCTCTCACACCCACTCCGCCTGCCGTCTC
CCDS33361.1	Q13873	BMPR2	yes	yes	441	10	ACCCCTCCCCTCCCCCGCTCCTACCTCTCC
CCDS33361.1	Q13873	BMPR2	yes	yes	442	10	CCCCTCCCCTCCCCCGCTCCTACCTCTCCT
CCDS33361.1	Q13873	BMPR2	yes	yes	1096	13	TCTACTTCCCATATTTCTTTTCTTTGCCCTCCTGATTCT
CCDS7199.1	Q14692	BMS1	no	no	220	10	GTCTCTTTTTTCTGCCTTCTTGTTTCCCTC
CCDS7199.1	Q14692	BMS1	no	no	272	10	ATTTCCGTTTCCGGCGGTGTCCATGCTGAC
CCDS6050.1	O60238	BNIP3L	no	yes	89	10	TCCTGCTGCTGCCGCAGTCCTGCCAGCTGT
CCDS2971.1	Q9BWV1	BOC	yes	yes	1	11	AGCCTCCTCCACTCCCTCCTCCTCCTCCTCCTC
CCDS2971.1	Q9BWV1	BOC	yes	yes	2	10	GCCTCCTCCACTCCCTCCTCCTCCTCCTCC
CCDS2971.1	Q9BWV1	BOC	yes	yes	142	11	TCCTCCTGCTGCCGCCCCCGCGGCCGCCGCTTT
CCDS2971.1	Q9BWV1	BOC	yes	yes	159	11	TCCTCCTGCTGCCGCCCCCGCGGCCGCCGCTTT
CCDS4389.1	Q96IK1	BOD1	no	no	10	13	GGCCGTTTCTGCCGCGTCCACCACAACCTCTGCTGTATC
CCDS4389.1	Q96IK1	BOD1	no	no	55	22	GGCCTTCGCCGCCGCCGCCCCCACCACCGCCCCTGCCGCCATCGCCACCTCCGCCGCTGCCGCCTT
CCDS4389.1	Q96IK1	BOD1	no	no	56	21	GCCTTCGCCGCCGCCGCCCCCACCACCGCCCCTGCCGCCATCGCCACCTCCGCCGCTGCCGCC
CCDS4389.1	Q96IK1	BOD1	no	no	124	12	GCCCTCCTCCTTCACCGCCCCCTTCACCACCTCTAC
CCDS4389.1	Q96IK1	BOD1	no	no	125	11	CCCTCCTCCTTCACCGCCCCCTTCACCACCTCT
CCDS59322.1	Q8IYS8	BOD1L2	no	no	27	12	GGCGGTTGCTGCCGCGTCTTCCACAACCTCCGCGGT
CCDS59322.1	Q8IYS8	BOD1L2	no	no	68	10	GCTGGCCTCCCCCACCGCCGCCCCAACCAC
CCDS59322.1	Q8IYS8	BOD1L2	no	no	93	17	ACCACCGGCCCCGCCGCCATCACCACCACCGTCACCTCCGCCGCTGCCTCC
CCDS59322.1	Q8IYS8	BOD1L2	no	no	101	15	CCCCGCCGCCATCACCACCACCGTCACCTCCGCCGCTGCCTCCTT
CCDS59322.1	Q8IYS8	BOD1L2	no	no	149	12	GCCCTCCTCCTTCACCGCCCCCTTAGCCACCTCTAC
CCDS5833.1	P07738	BPGM	no	no	120	12	GCTGCTGCTGCTGCTGCTGCTGCTGGTGGCCCCTTT
CCDS6980.1	Q15059	BRD3	no	no	63	11	TGTTGTGCCGGCCCCACTTCCCCTGGCTGTGTT
CCDS12328.1	O60885	BRD4	no	no	6	12	TGCGCTGGCGGCGGCGGCGGCGGCGGCGGCGGCGGC
CCDS12328.1	O60885	BRD4	no	no	81	11	AGCAGTGGCGGCGGCAGCGGCTGCGGCGGCTGC
CCDS735.1	Q58F21	BRDT	no	no	212	10	AACAACCGTTTTTTCCCCCCTCTCCCCTCC
CCDS735.1	Q58F21	BRDT	no	no	220	13	TTTTTTCCCCCCTCTCCCCTCCCCGACCCCATCAACATC
CCDS10001.1	Q92994	BRF1	no	no	113	10	GGTCGCGGCTCCAGTCCTCGCGTCCCCGCC
CCDS10001.1	Q92994	BRF1	no	no	133	11	CGTCCCCGCCGTGGTCCCGGTGCCTGTCCCATC
CCDS5656.1	O95415	BRI3	yes	yes	48	10	CGTCCCCGCCGCCGCCGCCGCGTCCCCCGC
CCDS1320.1	Q9C0B6	BRINP2	yes	yes	60	16	TCTAACGTTGGCGGCGGTGGCGGTGGCGGCGGCGGCGGCACCGACAGT
CCDS1320.1	Q9C0B6	BRINP2	yes	yes	132	11	GCTGCTCGCCGCTGCGCTGGCAGCGCTTACGCT
CCDS1320.1	Q9C0B6	BRINP2	yes	yes	526	16	TCTAACGTTGGCGGCGGTGGCGGTGGCGGCGGCGGCGGCACCGACAGT
CCDS1534.1	Q5VW32	BROX	no	no	12	10	GGCCGCCATCGCTATTGCGGCATTCTCCCT
CCDS1534.1	Q5VW32	BROX	no	no	23	10	GGCCGCCATCGCTATTGCGGCATTCTCCCT
CCDS1534.1	Q5VW32	BROX	no	no	195	10	CACTACCGCCTCGGTAGCTATCATGGCCGC
CCDS1534.1	Q5VW32	BROX	no	no	206	10	CACTACCGCCTCGGTAGCTATCATGGCCGC
CCDS44627.1	Q96G97	BSCL2	yes	yes	307	10	GGCAGTCGCCCCCCTCCTCCTTTCCTCCCT
CCDS44627.1	Q96G97	BSCL2	yes	yes	311	12	GTCGCCCCCCTCCTCCTTTCCTCCCTCTACTCTGAC
CCDS602.1	Q8WZ55	BSND	yes	yes	129	11	AGTTGCAGCGATTTCAGTGTCTTCTCTCCCTGT
CCDS7811.1	Q9BSF8	BTBD10	no	no	75	12	CGCAGCCGCCTCAGTGGCTTCCTCCACAGCCACCTC
CCDS7811.1	Q9BSF8	BTBD10	no	no	140	11	GGTGTCACTGGCCCCGGCCTTTGCCCCAATCTT
CCDS31893.1	A6QL63	BTBD11	yes	no	5	10	GTTTGCAGCCGCCACGGCCGCTGCTGCGCT
CCDS44603.1	B2RXH4	BTBD18	no	no	336	13	AGCCCTGCTTTCTCCGCCAACACCGATTCCCTTGCTTCT
CCDS44603.1	B2RXH4	BTBD18	no	no	687	10	TGCAGTGGCTCTATCTACAACCTCTGCCTC
CCDS32146.1	Q9P203	BTBD7	no	no	222	12	GGCGACGGCAGCGGTCCCAGCGGCAGCAGCAGCGGC
CCDS47418.1	Q96Q07	BTBD9	no	no	73	15	CTTAGCAGCCTCGACATTAACCGCGCTCGCGCTCTCATCCCTTTC
CCDS47418.1	Q96Q07	BTBD9	no	no	404	10	AGTGGCCATCACTGTGGCCATTGCAGCTCC
CCDS47418.1	Q96Q07	BTBD9	no	no	682	10	AGTGGCCATCACTGTGGCCATTGCAGCTCC
CCDS30713.1	Q96K17	BTF3L4	no	no	89	13	ATCTGCTCCCGCCGCCGCCGCCGCCGCCGTCGTCTTTCT
CCDS30713.1	Q96K17	BTF3L4	no	no	90	16	TCTGCTCCCGCCGCCGCCGCCGCCGCCGTCGTCTTTCTCTGTCTCGGC
CCDS9043.1	P62324	BTG1	no	no	146	15	GCCGCCATCGCTCGTCTCTTCCTCTCTCCTGCCGCCTCCTGTCTC
CCDS4608.1	O00481	BTN3A1	yes	yes	53	11	CCCGACAGTCTCTGCTTTCTTTTTCCTTTCTTC
CCDS4605.1	P78410	BTN3A2	yes	yes	30	11	GACAATATTTGCTTTCTCTTTTTCCTTTCTTCC
CCDS4605.1	P78410	BTN3A2	yes	yes	55	11	GACAATATTTGCTTTCTCTTTTTCCTTTCTTCC
CCDS4605.1	P78410	BTN3A2	yes	yes	67	11	GACAATATTTGCTTTCTCTTTTTCCTTTCTTCC
CCDS4611.1	O00478	BTN3A3	yes	yes	56	10	GATAGCCTCTGCTTTCTTTTTCCTTTCTTC
CCDS47358.1	Q6UXE8	BTNL3	yes	yes	130	10	TCCACCCCTGCTGTCATCTGTTTTCATAGT
CCDS43413.1	Q6UX41	BTNL8	yes	no	176	11	TCCGTCACCTCTCCTGTCATCCGTTTCCATGCC
CCDS5663.1	P41223	BUD31	no	no	18	13	GCCAGCCGCCGCCGCCGCTTCAGTGGCCGCAGTGGCCGC
CCDS5663.1	P41223	BUD31	no	no	33	12	TGTTTTCCCTCTGTTCTCGATTACCTTGGCAACGGC
CCDS5362.1	Q9Y6E2	BZW2	no	no	38	22	TCTGTCCTTCACTCCTCCATTGTCTGCCGCCACTGCTGCTGCTGCTGCTGCTGCCGCTGCTGCTGC
CCDS5362.1	Q9Y6E2	BZW2	no	no	60	14	TCTGCCGCCACTGCTGCTGCTGCTGCTGCTGCCGCTGCTGCT
CCDS44430.1	Q8TEF2	C10orf105	yes	yes	392	17	TTTGGCTTTTGCTGTGTTCTCCCCCACCCCACCTCTCTTCTTTCTTGCCTT
CCDS7262.1	Q8IVU9	C10orf107	no	no	81	11	CCCCTTTCCCTTCCCGGTACCGGTGCCGGTACC
CCDS7351.1	Q9H2I8	C10orf11	no	no	120	10	AGTACCTGCTGTTGCTCTCATGCCTCTTGC
CCDS7794.1	Q9NQ32	C11orf16	no	no	343	13	ACTCACAGCACTTGCTCTTCCAATCCCTTCCCTGTTTCC
CCDS8478.1	Q8TAV5	C11orf45	yes	no	27	10	GCTTTCCCTTGCACCTTCATCCCTGGCCCT
CCDS31672.1	Q6NUJ2	C11orf87	yes	yes	15	11	GGCGGCGGCGGCGGCGGCGGCGGCGGCAGCAGC
CCDS31672.1	Q6NUJ2	C11orf87	yes	yes	72	11	CTCCACGCTTTCTGCAGCCGCCACTGCAGCCGC
CCDS53615.1	Q3C1V1	C11orf91	no	no	225	10	AACCCTGGTTCTTACCATTACTGTGGTTCT
CCDS44963.1	Q96LP6	C12orf42	no	no	32	10	TCCCCCGCCCCCCGTTGCCCCGGCGACGGC
CCDS8667.1	Q5U649	C12orf60	no	no	254	10	TGCAGTATTTTCGCTATTGCCCTTAACAAT
CCDS8667.1	Q5U649	C12orf60	no	no	375	15	CTTAACTCTAGCCTTCGCCCTTTCCCTACCTTCTATCCCCTCTTT
CCDS9244.1	Q9H3J6	C12orf65	no	no	305	11	TATCCTGTTTGTGCTTGTCTTCATTTCTCTTTT
CCDS9244.1	Q9H3J6	C12orf65	no	no	657	13	CTTCTCTGTACCATTTTTCTTTTTCTCTTTTTTCATGTC
CCDS44851.1	A8MTZ7	C12orf71	no	no	331	11	GCTTTCTGTCCCCTTTTTTCCTTTTCTCTTTCC
CCDS44851.1	A8MTZ7	C12orf71	no	no	332	10	CTTTCTGTCCCCTTTTTTCCTTTTCTCTTT
CCDS44851.1	A8MTZ7	C12orf71	no	no	339	14	TCCCCTTTTTTCCTTTTCTCTTTCCACATTCCTGGCTCTAAC
CCDS44964.1	Q69YU5	C12orf73	yes	no	475	10	CGTGCCTGCGCCGGCAGCGCTCCCACTTTC
CCDS9845.1	Q9UKR5	C14orf1	yes	yes	56	15	AGTCTTCTTTTTTTTTTTTTTTTCCGCTGTTTTTTTCTCCGCCCC
CCDS9845.1	Q9UKR5	C14orf1	yes	yes	57	15	GTCTTCTTTTTTTTTTTTTTTTCCGCTGTTTTTTTCTCCGCCCCT
CCDS9845.1	Q9UKR5	C14orf1	yes	yes	366	13	CTTGTTTGCGGCAGCGGCTGCTGCTGCCACTGCTGTGCT
CCDS9705.1	Q9Y224	C14orf166	no	no	35	14	CCCTCTCGCCGCGTCGCCGGTGCCTGCGCCTCCCGCTCCACC
CCDS32069.1	Q4W4Y0	C14orf28	no	no	64	11	AGCTGCTGTGGCTCCCGCCGCGGCGGCTGCCAT
CCDS32069.1	Q4W4Y0	C14orf28	no	no	165	10	GGCAGCGGCGGCGGCGGCGGCGGCGGCAGC
CCDS32089.1	Q86TY3	C14orf37	yes	yes	56	10	AGTCGCCGCCGCTACCGCCGCCGCCGCCGC
CCDS32089.1	Q86TY3	C14orf37	yes	yes	108	11	AGCGCCCGCGCCGCCGCTGCCTCTGTCCTCCGC
CCDS9583.1	Q9H972	C14orf93	yes	no	19	11	CATTTTAGTGATCTTTGTGATCACAACAGTGAT
CCDS9583.1	Q9H972	C14orf93	yes	no	552	10	GGTCATATCCACTGTTCTTGCTTTTTCTTC
CCDS9583.1	Q9H972	C14orf93	yes	no	1314	15	ATCCCTAGCCGCTCCTCCGGCCGCTCTGCTCTCCGCATCCCTCGC
CCDS9583.1	Q9H972	C14orf93	yes	no	2890	10	TTTCCTCTCAACTGCCTCATTTCTGTCATT
CCDS9583.1	Q9H972	C14orf93	yes	no	2904	13	CCTCATTTCTGTCATTCTGGTGGTGGTGGTGGTACCATC
CCDS9583.1	Q9H972	C14orf93	yes	no	2997	13	CCCCATCTCTATAACTCTGTCAATTCTCCTTATCTTACT
CCDS32289.1	Q2T9L4	C15orf59	no	no	82	10	TCCCTCCCCCTCCTCTCCTGTGTCCTCACC
CCDS32289.1	Q2T9L4	C15orf59	no	no	181	12	CCCGCCGCTCGCCCCCTCCCCTCCCTTCCCCTCGCC
CCDS32289.1	Q2T9L4	C15orf59	no	no	192	16	CCCCCTCCCCTCCCTTCCCCTCGCCGCGCCTCCTCCCCTCGCCTCTTC
CCDS32289.1	Q2T9L4	C15orf59	no	no	220	13	CCTCCTCCCCTCGCCTCTTCTCGCCTCCTCTCCTCTCCT
CCDS32289.1	Q2T9L4	C15orf59	no	no	233	10	CCTCTTCTCGCCTCCTCTCCTCTCCTCCGC
CCDS32289.1	Q2T9L4	C15orf59	no	no	1365	10	TCCCTCCCCCTCCTCTCCTGTGTCCTCACC
CCDS10828.1	Q9BSU1	C16orf70	no	no	36	20	CGCCACTTTTACTGCAGTCGCGCCCGCCGCCGTCGTTGCCCCCGCTGCCGCGGCTGCTGC
CCDS32468.2	Q6ZW13	C16orf86	no	no	36	10	GTTTCTCTTCCCAGCTCTGCCCTCGCTTGC
CCDS45703.2	A2RUB1	C17orf104	no	no	21	12	GGTAACGGCCTCTGCCCCCGCCCCTCCCTCCCCGCT
CCDS32776.1	Q9BQA9	C17orf62	yes	yes	115	10	GACCGCTGTGCTCTCGACCCCTCCTCCTGT
CCDS32776.1	Q9BQA9	C17orf62	yes	yes	117	10	GACCGCTGTGCTCTCGACCCCTCCTCCTGT
CCDS45661.1	A6NHQ4	C17orf96	no	no	105	10	GCCGCCGGCCGCTTTGTTTCCCCTGCCTCT
CCDS32831.1	Q8TCD1	C18orf32	no	no	164	11	CCTCCTGCCTCCTCCCTCCTCGGCGGTCGCGGC
CCDS32831.1	Q8TCD1	C18orf32	no	no	196	11	CCCGCCGGCCTCCGCGGTGCCTGCCTTCGCTCT
CCDS12345.1	Q9H6X5	C19orf44	no	no	60	10	TGTAGTCTCTTCTGCTCTGGCTCTGTTGCC
CCDS12803.1	Q6RUI8	C19orf48	no	no	25	12	GACAATCGTTTCCATCATATCCTTGCCCCTTTTTGT
CCDS12803.1	Q6RUI8	C19orf48	no	no	367	11	CCCATTTCCTATCTCCCCCACCACGACCCCAGC
CCDS12803.1	Q6RUI8	C19orf48	no	no	604	11	TCCAGCTTCCTCCTCAACCTCGTCCTCTGCCCC
CCDS12803.1	Q6RUI8	C19orf48	no	no	734	11	TCCAGCTTCCTCCTCAACCTCGTCCTCTGCCCC
CCDS12803.1	Q6RUI8	C19orf48	no	no	764	11	TCCAGCTTCCTCCTCAACCTCGTCCTCTGCCCC
CCDS12803.1	Q6RUI8	C19orf48	no	no	787	11	TCCAGCTTCCTCCTCAACCTCGTCCTCTGCCCC
CCDS12803.1	Q6RUI8	C19orf48	no	no	798	11	TCCAGCTTCCTCCTCAACCTCGTCCTCTGCCCC
CCDS12803.1	Q6RUI8	C19orf48	no	no	820	11	TCCAGCTTCCTCCTCAACCTCGTCCTCTGCCCC
CCDS12803.1	Q6RUI8	C19orf48	no	no	925	11	TCCAGCTTCCTCCTCAACCTCGTCCTCTGCCCC
CCDS12803.1	Q6RUI8	C19orf48	no	no	959	11	TCCAGCTTCCTCCTCAACCTCGTCCTCTGCCCC
CCDS12803.1	Q6RUI8	C19orf48	no	no	981	11	TCCAGCTTCCTCCTCAACCTCGTCCTCTGCCCC
CCDS12803.1	Q6RUI8	C19orf48	no	no	1303	11	TCCAGCTTCCTCCTCAACCTCGTCCTCTGCCCC
CCDS14602.1	Q96EU7	C1GALT1C1	yes	yes	52	11	CCCCACTACCCCCGCCTTCGCGGCGCTCGTTTC
CCDS44269.1	Q86UF4	C1orf110	no	no	11	11	TTCTACCCCTGCTCCTCTGGTCACCCTCCTGAT
CCDS44269.1	Q86UF4	C1orf110	no	no	102	10	CCTCTCCACTGCCTCCTCCACCCCTGTATT
CCDS1285.1	Q9NSG2	C1orf112	no	no	65	10	TTTTCTTCCATTCCTTCTTTCAGTTTTTCT
CCDS1285.1	Q9NSG2	C1orf112	no	no	294	19	CCCTATTACTATGATACTAGTATCTTCCTTAATTATCCTACTCATTGTCTCAACATT
CCDS1285.1	Q9NSG2	C1orf112	no	no	363	10	GACCTCTTTTTCTTCTTTCTTTCTTTTTTT
CCDS1285.1	Q9NSG2	C1orf112	no	no	364	10	ACCTCTTTTTCTTCTTTCTTTCTTTTTTTT
CCDS1285.1	Q9NSG2	C1orf112	no	no	365	11	CCTCTTTTTCTTCTTTCTTTCTTTTTTTTTGAC
CCDS1285.1	Q9NSG2	C1orf112	no	no	597	19	CCCTATTACTATGATACTAGTATCTTCCTTAATTATCCTACTCATTGTCTCAACATT
CCDS427.2	Q6ZSJ8	C1orf122	no	no	324	12	CCCCACGCTGGCAGCCACCGCGGCCCTCATCCCCCT
CCDS30772.1	Q5VVC0	C1orf146	no	no	40	10	CTCTGCCCTACCGGCGGCGCCTCTCACTGC
CCDS837.1	Q8NEQ5	C1orf162	yes	yes	484	13	TCCGTTTTTATCATCTCTGGCCTTGATAGTGGTTGTCCT
CCDS837.1	Q8NEQ5	C1orf162	yes	yes	772	11	AACCACCACAATAACTATCCTATCAATAATTGT
CCDS837.1	Q8NEQ5	C1orf162	yes	yes	2977	10	CATATTTGCTCTTTTAGTTCTTTTTATTGT
CCDS837.1	Q8NEQ5	C1orf162	yes	yes	3644	10	GGCTTTTTTTATAGTTCTGTCAATTTTACT
CCDS837.1	Q8NEQ5	C1orf162	yes	yes	3857	11	ACTTTTCATCCTTCTTTCAACCTTTATGGCTGT
CCDS837.1	Q8NEQ5	C1orf162	yes	yes	4774	12	TTCCTTCATTACACTTTCAATATCCACTTTATTTAC
CCDS837.1	Q8NEQ5	C1orf162	yes	yes	4841	10	TCTGATCATTCTTATACCTACAGCCTTTGC
CCDS837.1	Q8NEQ5	C1orf162	yes	yes	4895	11	GTTTGTTATTTCTGCTGTCTCTTTCATGATGGC
CCDS837.1	Q8NEQ5	C1orf162	yes	yes	5177	11	TTTTGTTTTGTTTTTCTTTTTGTCCCCTTCTAT
CCDS1362.1	Q9H246	C1orf21	no	no	66	12	TGCCGCGGCCGCCGCGGCCGCTGCTTCTTTCACACT
CCDS481.1	Q8IVY1	C1orf210	yes	yes	161	11	ACCTGCAGCTTCAGCCCCGCCCACTGCCTCCGC
CCDS41404.1	Q9BWL3	C1orf43	yes	yes	52	11	CCCCGCCTCCTTCACGGCGGCCCTGCCTCCACC
CCDS41404.1	Q9BWL3	C1orf43	yes	yes	101	10	GCCGCCGCTTCCTCTTACTGTCGTAGTTCC
CCDS1142.1	Q13536	C1orf61	yes	no	49	11	GACAGCGCCCTCTGTCCTCCTGGCCGTTTTCCT
CCDS1142.1	Q13536	C1orf61	yes	no	63	13	ACTCTCAGCCTTCATCTTCCTACTGTCACTGTCTCCTTC
CCDS1142.1	Q13536	C1orf61	yes	no	221	16	GTCACCTGCCCTGTCGCCCTCTGCTTTCCTCCCCTCCGCCCCTCTCAT
CCDS1142.1	Q13536	C1orf61	yes	no	237	10	CCCTCTGCTTTCCTCCCCTCCGCCCCTCTC
CCDS1142.1	Q13536	C1orf61	yes	no	360	10	CCCGCCCCCCACAGCCTTTCCTCTCTCTTT
CCDS1142.1	Q13536	C1orf61	yes	no	439	13	ACTCTCAGCCTTCATCTTCCTACTGTCACTGTCTCCTTC
CCDS1142.1	Q13536	C1orf61	yes	no	862	15	CGTCCTTTCCACGCCTTTTTCGGTCTCTGTCGTGTCTGTATCTCC
CCDS1142.1	Q13536	C1orf61	yes	no	939	18	GACTTCATTTCTCTCTTCACCCTCCCCCTCAACTCCACTCGTGTCCCTTCCCTC
CCDS31156.1	Q5VWW1	C1QL3	yes	no	246	12	CCTCGCCGTGCCGACCGTGCCCGCCGCCGCCGCCGC
CCDS31156.1	Q5VWW1	C1QL3	yes	no	569	14	CTCTGCCCTCCCGGTGGCCGCGCCGGCGCCGGCTGCAGCCAC
CCDS7942.1	Q9BXJ3	C1QTNF4	yes	no	193	11	GCTCATGGCATCATCTTTCTCTATATCCCTTTC
CCDS7942.1	Q9BXJ3	C1QTNF4	yes	no	216	10	TATCCCTTTCCCAGTGGCTTCCTCCCTATC
CCDS7942.1	Q9BXJ3	C1QTNF4	yes	no	284	12	GCCACCCATCTCTACCTCAACCCTCACTTCTCTGGT
CCDS7942.1	Q9BXJ3	C1QTNF4	yes	no	396	11	TATACCTTCTCCCCTCCCCTCCCCTCCCACCAT
CCDS7942.1	Q9BXJ3	C1QTNF4	yes	no	400	10	CCTTCTCCCCTCCCCTCCCCTCCCACCATT
CCDS7942.1	Q9BXJ3	C1QTNF4	yes	no	562	13	TCCCACCCTTACCCTGCTTCTTGTCCTCCCCACAGTCCT
CCDS7942.1	Q9BXJ3	C1QTNF4	yes	no	1261	20	GCTCGCCCCTCCCTCTCCCCTACTCCCCTCCTCTCCCCCTCCCGTCTCTCCCCCGCCTCT
CCDS7942.1	Q9BXJ3	C1QTNF4	yes	no	1266	12	CCCCTCCCTCTCCCCTACTCCCCTCCTCTCCCCCTC
CCDS7942.1	Q9BXJ3	C1QTNF4	yes	no	1283	10	CTCCCCTCCTCTCCCCCTCCCGTCTCTCCC
CCDS3414.1	Q9BXJ2	C1QTNF7	yes	no	157	10	AATTCCCATTCCCCTCTTCCCTTCCTCCTC
CCDS3414.1	Q9BXJ2	C1QTNF7	yes	no	158	11	ATTCCCATTCCCCTCTTCCCTTCCTCCTCCAAC
CCDS8573.1	Q9NZP8	C1RL	yes	no	16	10	ACTTCCTCCTCCCCCACCGGCCTTCACCTT
CCDS13034.1	Q9NUB4	C20orf141	yes	no	98	10	GGCCCTACCCCTTCCCCTACTCTCACCCTT
CCDS13034.1	Q9NUB4	C20orf141	yes	no	100	13	CCCTACCCCTTCCCCTACTCTCACCCTTATAATCCTTTT
CCDS13735.1	P58505	C21orf58	no	no	963	10	CTTGTTTGCAGCAGTAACGATGCCCTTCCC
CCDS13735.1	P58505	C21orf58	no	no	976	10	CTTGTTTGCAGCAGTAACGATGCCCTTCCC
CCDS13617.1	P57076	C21orf59	no	no	155	12	CTCTGCTTCACTGTTGCTCTTGGCAACATCCACTTC
CCDS32259.1	A6NLJ0	C2CD4B	yes	no	95	10	CCTCTTCCCGCCACTCCTAGCCCCAGCCTC
CCDS32259.1	A6NLJ0	C2CD4B	yes	no	436	10	CCTCTTCCCGCCACTCCTAGCCCCAGCCTC
CCDS45890.1	Q8TF44	C2CD4C	no	no	27	12	TCCGACTGCGCTGCCGCCGCCGCCGCCGCCCGCATC
CCDS45890.1	Q8TF44	C2CD4C	no	no	65	10	AGCTCCGGCCGCGTCCCCCGCGCCAGCCCC
CCDS44224.1	B7Z1M9	C2CD4D	no	no	39	13	TCCACTGATGGCCGTCTCCCTCTTCTCTGTAGCCCTCCC
CCDS44224.1	B7Z1M9	C2CD4D	no	no	175	13	TCCACTGATGGCCGTCTCCCTCTTCTCTGTAGCCCTCCC
CCDS2038.1	Q8WU43	C2orf15	no	no	426	10	ATTCCTGTTTTCGCCAGTGCCACCTGTGAT
CCDS2317.1	Q6UXQ4	C2orf66	yes	yes	816	10	TGCTATTTCTCCTTCCTTGTCTGCCTTTAC
CCDS2317.1	Q6UXQ4	C2orf66	yes	yes	849	13	TGTTTCCTCTTTCTCTCTCTCTTCCCTGACTATCTCTCT
CCDS2499.1	Q6UX34	C2orf82	yes	yes	508	10	ATCTCTCCTTTTCATATTTGCAATTCCCTT
CCDS2499.1	Q6UX34	C2orf82	yes	yes	556	12	CACTCCCTTACCTTCAGTGTTTTTGCTTTTGCTCAT
CCDS2499.1	Q6UX34	C2orf82	yes	yes	610	11	CTTTATCCCTGTTGTCTTACTGGCCCCACCTAT
CCDS42792.1	Q9BSF0	C2orf88	no	no	48	12	AGTTTCACTCCCTGCTCCTCTGGTCACCCTCCTGAT
CCDS42792.1	Q9BSF0	C2orf88	no	no	113	10	AGTCCTTACAACAGCCCCAGCACCACCCGC
CCDS42792.1	Q9BSF0	C2orf88	no	no	139	11	GGTCCTTTCTGCTGCTTCCTCTACCACTGTTTT
CCDS42792.1	Q9BSF0	C2orf88	no	no	140	12	GTCCTTTCTGCTGCTTCCTCTACCACTGTTTTTCAC
CCDS32883.1	P01024	C3	yes	no	34	12	CTCCTCCCCATCCTCTCCCTCTGTCCCTCTGTCCCT
CCDS2921.2	Q5JPI3	C3orf38	no	no	270	10	GGCGACATTGTTGCCGTTGTCTTTCCCCCC
CCDS3130.1	Q8NDZ4	C3orf58	yes	no	213	11	GGTCCCCGCGCTCCCTCCCCCTCCCGCTCCTCT
CCDS3442.1	Q8IY42	C4orf19	no	no	73	10	GACCCCGCCGCCGCCGCCGCCGCCGCCGTC
CCDS3442.1	Q8IY42	C4orf19	no	no	78	10	GACCCCGCCGCCGCCGCCGCCGCCGCCGTC
CCDS47156.1	Q96LM5	C4orf45	no	no	71	14	AATCTCTCTCTCTTTTCTGACATCATCATCCACCACAACTCC
CCDS47156.1	Q96LM5	C4orf45	no	no	282	10	AGTGATCTTCCTCTCTGTTCCCATGACTCT
CCDS47156.1	Q96LM5	C4orf45	no	no	388	10	AGTGATCTTCCTCTCTGTTCCCATGACTCT
CCDS47156.1	Q96LM5	C4orf45	no	no	498	11	GGTTCCTTCTTCCTTTCTCTTCTCAGCATCCTT
CCDS47156.1	Q96LM5	C4orf45	no	no	604	11	GGTTCCTTCTTCCTTTCTCTTCTCAGCATCCTT
CCDS4179.1	Q7Z6I8	C5orf24	no	no	78	15	GCCAGCGCCTGCCTCGCCGCCGCCCTCGCTGCCTGCCACTCCGTC
CCDS4179.1	Q7Z6I8	C5orf24	no	no	80	15	GCCAGCGCCTGCCTCGCCGCCGCCCTCGCTGCCTGCCACTCCGTC
CCDS4095.1	Q96GV9	C5orf30	no	no	58	11	CTCGCTCCCTCCCTTGGCCGCTGTTCCCGCACC
CCDS4095.1	Q96GV9	C5orf30	no	no	120	11	TCCTGCGCCTCTCCCGCCCCTGTCTCCCGCTCC
CCDS4095.1	Q96GV9	C5orf30	no	no	223	12	TCTGATCTCGCCGACCCTCCTCGTCCTGGTTGCAAC
CCDS47343.1	Q569G3	C5orf47	no	no	3	10	TCTGGCCCTAACCGCTCCCGCATCCCTCGC
CCDS54896.1	A6NC05	C5orf63	no	no	90	10	TACAGTTTTAATCTTGTTTGCAATTATTTC
CCDS34575.1	Q7Z4R8	C6orf120	yes	no	99	12	TGCCACAGCGGCCCTGCCCCTGCCCCTGCCCCTGCC
CCDS34575.1	Q7Z4R8	C6orf120	yes	no	286	10	AGCGCCTCCGGTGTCCCCAGCAGCACTGAC
CCDS5058.1	Q9P0P8	C6orf203	no	no	134	11	CCCCCTGCCCGCGCCCCCTGTCACTTCGCCTCT
CCDS5058.1	Q9P0P8	C6orf203	no	no	283	10	CCTTCCGTTCCTGCCTCCTGTCGCTCCTGC
CCDS4559.1	Q9GZU0	C6orf62	no	no	215	17	GTTAGTTATTTTCTCCTCTTTCTTTCCTTTCTTTCCTCCCTTTTTCCCGTC
CCDS4559.1	Q9GZU0	C6orf62	no	no	219	14	GTTATTTTCTCCTCTTTCTTTCCTTTCTTTCCTCCCTTTTTC
CCDS4559.1	Q9GZU0	C6orf62	no	no	223	14	TTTTCTCCTCTTTCTTTCCTTTCTTTCCTCCCTTTTTCCCGT
CCDS5394.1	Q8N865	C7orf31	no	no	72	13	CCTGCCCGCCGTCCTTCTCCCGCCCCCGCCCCTGCCTGC
CCDS5394.1	Q8N865	C7orf31	no	no	230	13	CCTGCCCGCCGTCCTTCTCCCGCCCCCGCCCCTGCCTGC
CCDS5394.1	Q8N865	C7orf31	no	no	291	12	ACCCCTGGCACCCTTGGTCCCAGCTACGCCGGCTCC
CCDS5394.1	Q8N865	C7orf31	no	no	622	13	CCTGCCCGCCGTCCTTCTCCCGCCCCCGCCCCTGCCTGC
CCDS5890.1	Q8WU49	C7orf33	no	no	187	11	CTCAGCTGTGACCTTACTTATGGTGATGCCAAT
CCDS5320.1	Q9BRJ6	C7orf50	no	no	358	11	GCTTGCAGTGGCTCTGGTTTCATTGTCTTTCTC
CCDS5320.1	Q9BRJ6	C7orf50	no	no	417	11	GCTTTCAGCTCCCACTTTCTCTTTTTCAATTTT
CCDS5320.1	Q9BRJ6	C7orf50	no	no	758	11	CATGCTTTCCGTTTCCTTCCTTCCGTCATTCAT
CCDS43634.1	Q1RMZ1	C7orf60	no	no	45	10	GCTCCCTCCTCCTACCCCACCTCCTCCATC
CCDS47661.1	Q8IZ16	C7orf61	no	no	5	11	GTTCTCACCTACTTCGACTCCTCTCCCTGTCCC
CCDS47661.1	Q8IZ16	C7orf61	no	no	90	10	ATTTCCTACTTCTTTCTTTACTGCTGTGCT
CCDS47661.1	Q8IZ16	C7orf61	no	no	210	10	CTCTGCCCTTTCTTCTGTGTTTTTCCCATC
CCDS34678.1	Q8TBZ9	C7orf62	no	no	55	10	TACATCACTCTCATTTGCTGTGGCAATTCT
CCDS34678.1	Q8TBZ9	C7orf62	no	no	366	12	AATCACACCATTGCCTGTCCCCATGTTCTCTCTGGT
CCDS34678.1	Q8TBZ9	C7orf62	no	no	999	10	CTCAGTTTTTTCTTCTTTCTCAACCCCAAT
CCDS55168.1	E0CX11	C7orf73	yes	no	72	11	GTCCTTCGCGCCCTCCTCGCCCTCCCCACCGAC
CCDS35102.2	Q5JTZ5	C9orf152	no	no	109	14	GCTTGCCTTTCTCTTTGCTCCCCCAGTCCTCCCCTTACTTCT
CCDS35102.2	Q5JTZ5	C9orf152	no	no	154	12	TCTCCCACTCCCCATCACTCCTTTCCCTGCCTCCTC
CCDS35102.2	Q5JTZ5	C9orf152	no	no	161	11	CTCCCCATCACTCCTTTCCCTGCCTCCTCCTGC
CCDS35102.2	Q5JTZ5	C9orf152	no	no	183	16	CCTCCTCCTGCCTGTCTCCATCTTCCTCCCTCTCTTTCTTCTCTCGCC
CCDS35102.2	Q5JTZ5	C9orf152	no	no	193	11	CCTGTCTCCATCTTCCTCCCTCTCTTTCTTCTC
CCDS35102.2	Q5JTZ5	C9orf152	no	no	203	14	TCTTCCTCCCTCTCTTTCTTCTCTCGCCCCATTAATCCCCGC
CCDS35102.2	Q5JTZ5	C9orf152	no	no	237	10	ATCCCCGCTTGTCACTATCACCTCCTTCCT
CCDS35102.2	Q5JTZ5	C9orf152	no	no	257	15	CCTCCTTCCTCCAGTCTTTCCCCCTTCGCTGCCCCTTCTTTCCTC
CCDS35102.2	Q5JTZ5	C9orf152	no	no	271	10	TCTTTCCCCCTTCGCTGCCCCTTCTTTCCT
CCDS35102.2	Q5JTZ5	C9orf152	no	no	288	16	CCCCTTCTTTCCTCTGACATTTCCTTCTCCTCTTACTGCCACTGTCTC
CCDS35102.2	Q5JTZ5	C9orf152	no	no	307	15	TTTCCTTCTCCTCTTACTGCCACTGTCTCCCACCTTTCTCCTCCC
CCDS35102.2	Q5JTZ5	C9orf152	no	no	332	41	TCTCCCACCTTTCTCCTCCCCCACATTTCTCCCTATCCCTACCTCCTCTTCCCCTTCATCTTTCTCCTTCCCCCTTATTTTTCTATCTCCTTCCTCAGTCCCACTCCTCTTTCCACCCTCCTT
CCDS35102.2	Q5JTZ5	C9orf152	no	no	357	10	TTTCTCCCTATCCCTACCTCCTCTTCCCCT
CCDS35102.2	Q5JTZ5	C9orf152	no	no	373	11	CCTCCTCTTCCCCTTCATCTTTCTCCTTCCCCC
CCDS35102.2	Q5JTZ5	C9orf152	no	no	430	26	TCCCACTCCTCTTTCCACCCTCCTTTTGCCCGTCACTTCTCCTTCTCCCTCACTGCCCCCTCCCTCTCTCTCCCCTCC
CCDS35102.2	Q5JTZ5	C9orf152	no	no	465	15	CTTCTCCTTCTCCCTCACTGCCCCCTCCCTCTCTCTCCCCTCCCC
CCDS6796.1	Q8TAL5	C9orf43	no	no	253	11	TTCATTTTTAATCTTTTCGCCCCTCACGCTTTT
CCDS6796.1	Q8TAL5	C9orf43	no	no	317	11	TTCATTTTTAATCTTTTCGCCCCTCACGCTTTT
CCDS6439.1	Q5T8R8	C9orf66	no	no	427	14	CGCAACTCTAATTTCAGCCACTTCACTTCTTCCCCCCGCGCT
CCDS6781.3	Q5VXU9	C9orf84	no	no	2091	12	TCCCTTGTTACCTATCTTCTCAGCTGTTTCAGTTCC
CCDS32684.1	Q9NS85	CA10	no	no	120	10	GGTGGTGCTCGCGCCGCCCCTACTTTCCCC
CCDS32684.1	Q9NS85	CA10	no	no	330	12	GGTGGCTGCTGCCGCCGCCGCCGCCGCCGCCGCTGC
CCDS32684.1	Q9NS85	CA10	no	no	334	12	GCTGCTGCCGCCGCCGCCGCCGCCGCCGCTGCTAGT
CCDS32684.1	Q9NS85	CA10	no	no	362	11	TGTGTCTGCTGTGTCTGCTCCTTCCCCGCCCCC
CCDS32684.1	Q9NS85	CA10	no	no	639	12	GGTGGCTGCTGCCGCCGCCGCCGCCGCCGCCGCTGC
CCDS32684.1	Q9NS85	CA10	no	no	643	12	GCTGCTGCCGCCGCCGCCGCCGCCGCCGCTGCTAGT
CCDS32684.1	Q9NS85	CA10	no	no	765	12	GGTGGCTGCTGCCGCCGCCGCCGCCGCCGCCGCTGC
CCDS32684.1	Q9NS85	CA10	no	no	769	12	GCTGCTGCCGCCGCCGCCGCCGCCGCCGCTGCTAGT
CCDS6236.1	Q8N1Q1	CA13	no	no	53	10	AACCTTTCTCTCTCCGTCTCTCCCTCTAAC
CCDS6236.1	Q8N1Q1	CA13	no	no	273	11	GCCCCTCCCCGCTCCCTCCTCTTTCTCGCTGCT
CCDS947.1	Q9ULX7	CA14	yes	yes	278	17	CTCGCTCGCTCTCTCTCTCTCTCTCTCACTCCTCCCTCCCTCTCTCTCTGC
CCDS947.1	Q9ULX7	CA14	yes	yes	286	13	CTCTCTCTCTCTCTCTCTCACTCCTCCCTCCCTCTCTCT
CCDS947.1	Q9ULX7	CA14	yes	yes	306	12	CTCCTCCCTCCCTCTCTCTCTGCCTGTCCTAGTCCT
CCDS11624.1	P22748	CA4	yes	yes	24	10	GATCGCTGCACCCGCGGCGGCCTCCTCGGT
CCDS9416.2	Q9H9S4	CAB39L	no	no	2	12	TTTACTAGCCTTCATCTCAACCACAACAGTCCCGCC
CCDS1407.1	Q13698	CACNA1S	yes	yes	59	12	AGTAATCCTCCTGCCCCCACTCCTGCCCCCGCCCCC
CCDS1407.1	Q13698	CACNA1S	yes	yes	64	10	TCCTCCTGCCCCCACTCCTGCCCCCGCCCC
CCDS44785.1	Q7Z3S7	CACNA2D4	yes	no	32	11	TGTTGCCACAGCCTCTCCCCCAGTCCCTGTCTC
CCDS42311.1	Q02641	CACNB1	no	no	118	12	CGCCGCGCTGCTTTCGGCTCCCACGGCCTCTCCCAT
CCDS10620.1	O60359	CACNG3	yes	yes	211	11	CTTCGCTCCCCTTCCCCTTTCCTTAACCCTTCC
CCDS10620.1	O60359	CACNG3	yes	yes	1138	10	ATTTTCCCCTCCGGCACTGACTCTCCCCCT
CCDS12870.1	Q9BXT2	CACNG6	yes	yes	541	10	CCCTTCGCCGGCTCTGCCTCCTCCCCCTTC
CCDS12870.1	Q9BXT2	CACNG6	yes	yes	552	12	CTCTGCCTCCTCCCCCTTCCCGACCCCACCGGCCAT
CCDS41570.1	Q86Y37	CACUL1	no	no	172	11	TGCCCTCCTGGCCGCGCCCCCAGCTGCCCTTTC
CCDS41570.1	Q86Y37	CACUL1	no	no	352	12	CACCGCAGCCCTCTCCGCTGCGCCCATTCCTGCCGC
CCDS54614.1	Q8N3J6	CADM2	yes	yes	12	16	AGCTGCCGCCGTCGCCGCTGCCGCTGCCGCCACAGCCGCCGCTGCAGC
CCDS54614.1	Q8N3J6	CADM2	yes	yes	13	10	GCTGCCGCCGTCGCCGCTGCCGCTGCCGCC
CCDS54614.1	Q8N3J6	CADM2	yes	yes	60	13	AGCCGCCACTGCCGCCGCCGCTGCCGCTGCTACCGCCAC
CCDS54614.1	Q8N3J6	CADM2	yes	yes	61	24	GCCGCCACTGCCGCCGCCGCTGCCGCTGCTACCGCCACTAGCGCTGCTTCCACTGCTTCTACCTCCCCTCCC
CCDS54614.1	Q8N3J6	CADM2	yes	yes	73	13	AGCCGCCACTGCCGCCGCCGCTGCCGCTGCTACCGCCAC
CCDS54614.1	Q8N3J6	CADM2	yes	yes	74	24	GCCGCCACTGCCGCCGCCGCTGCCGCTGCTACCGCCACTAGCGCTGCTTCCACTGCTTCTACCTCCCCTCCC
CCDS54614.1	Q8N3J6	CADM2	yes	yes	102	10	CGCTGCTTCCACTGCTTCTACCTCCCCTCC
CCDS54614.1	Q8N3J6	CADM2	yes	yes	115	10	CGCTGCTTCCACTGCTTCTACCTCCCCTCC
CCDS54614.1	Q8N3J6	CADM2	yes	yes	428	11	TGCTTTGCCGCTGCCGCTTCTGCTGCCGCCGAT
CCDS54614.1	Q8N3J6	CADM2	yes	yes	441	11	TGCTTTGCCGCTGCCGCTTCTGCTGCCGCCGAT
CCDS46858.1	Q9ULU8	CADPS	no	no	132	12	CGCACCTCTCCCTTCCCCTCCTCCCTTCGCGCTTCT
CCDS8864.1	Q9P1Z2	CALCOCO1	no	no	22	10	AGCCCTCGCGCCCACTCTTCTCCCTCCCCT
CCDS8864.1	Q9P1Z2	CALCOCO1	no	no	25	10	AGCCCTCGCGCCCACTCTTCTCCCTCCCCT
CCDS7549.1	Q9HA72	CALHM2	yes	yes	14	10	CTCCATCCCACTGTTTTCTTCTCTCTTTTC
CCDS7549.1	Q9HA72	CALHM2	yes	yes	18	10	CTCCATCCCACTGTTTTCTTCTCTCTTTTC
CCDS7549.1	Q9HA72	CALHM2	yes	yes	39	10	CTCCATCCCACTGTTTTCTTCTCTCTTTTC
CCDS7549.1	Q9HA72	CALHM2	yes	yes	49	10	CTCCATCCCACTGTTTTCTTCTCTCTTTTC
CCDS7549.1	Q9HA72	CALHM2	yes	yes	54	10	CTCCATCCCACTGTTTTCTTCTCTCTTTTC
CCDS7549.1	Q9HA72	CALHM2	yes	yes	312	13	ACCATCAATCCCGTCTCCTCCTGCCTCCTCTCCTGCAAT
CCDS7549.1	Q9HA72	CALHM2	yes	yes	427	13	ACCATCAATCCCGTCTCCTCCTGCCTCCTCTCCTGCAAT
CCDS7549.1	Q9HA72	CALHM2	yes	yes	551	13	ACCATCAATCCCGTCTCCTCCTGCCTCCTCTCCTGCAAT
CCDS7549.1	Q9HA72	CALHM2	yes	yes	748	10	CCTGTCCACACTAGCATCTTCCTCAACTCC
CCDS7549.1	Q9HA72	CALHM2	yes	yes	841	10	CCTGTCCACACTAGCATCTTCCTCAACTCC
CCDS7549.1	Q9HA72	CALHM2	yes	yes	914	10	CCTGTCCACACTAGCATCTTCCTCAACTCC
CCDS7549.1	Q9HA72	CALHM2	yes	yes	917	13	ACCATCAATCCCGTCTCCTCCTGCCTCCTCTCCTGCAAT
CCDS7549.1	Q9HA72	CALHM2	yes	yes	1010	13	ACCATCAATCCCGTCTCCTCCTGCCTCCTCTCCTGCAAT
CCDS7549.1	Q9HA72	CALHM2	yes	yes	1083	13	ACCATCAATCCCGTCTCCTCCTGCCTCCTCTCCTGCAAT
CCDS7069.1	P27482	CALML3	no	no	165	10	GCCTCTTCTGCCACCCACGCCCCCACCCCT
CCDS30566.1	Q8TD86	CALML6	no	no	232	10	TTTTGCTCCCTTTCCCCCTTCACCCCCAGC
CCDS47603.1	Q9BXU9	CALN1	yes	yes	228	12	CACGGCAGCAGCCACGGCAGCAGCACTGGCACCCTT
CCDS7678.1	Q9NYX4	CALY	yes	yes	61	17	AACCGCATCCTCCGCATCCACATCCGCATCGTCGTCCTCCCCGACCGCGTC
CCDS1486.1	Q96NX5	CAMK1G	no	no	164	11	GGCATTTATTTCAGCCCCAGTTCCAGTCTTCCC
CCDS5483.1	Q13554	CAMK2B	yes	no	103	11	GGTGTCTCCCGCGCCCGCGCCCGTGTCGCCGCC
CCDS3703.1	Q13557	CAMK2D	yes	no	431	11	GACTCCCTCCCCTCTGCTTCTACTCCTCCTGCT
CCDS3703.1	Q13557	CAMK2D	yes	no	433	12	CTCCCTCCCCTCTGCTTCTACTCCTCCTGCTCCAGT
CCDS3703.1	Q13557	CAMK2D	yes	no	663	15	CCCCACGCCACCCTTTCTGGTCATCTCCCCTCCCGCCCCGCCCCT
CCDS207.1	Q7Z7J9	CAMK2N1	no	no	39	13	GCTCGCTGCCTCCTCTATCCCTGCCTCCCTCTCCCCCCT
CCDS207.1	Q7Z7J9	CAMK2N1	no	no	40	21	CTCGCTGCCTCCTCTATCCCTGCCTCCCTCTCCCCCCTCTGTTTTTCTCCCTTCCTTCCCTCT
CCDS207.1	Q7Z7J9	CAMK2N1	no	no	62	14	CCTCCCTCTCCCCCCTCTGTTTTTCTCCCTTCCTTCCCTCTC
CCDS207.1	Q7Z7J9	CAMK2N1	no	no	81	25	TTTTTCTCCCTTCCTTCCCTCTCCGACCCTCTTCCTCTCCCTCCCGATCCTTTCCCTCCTCCTCTCATCTTTCCC
CCDS207.1	Q7Z7J9	CAMK2N1	no	no	128	12	TCCTTTCCCTCCTCCTCTCATCTTTCCCCTGTCTCT
CCDS207.1	Q7Z7J9	CAMK2N1	no	no	173	23	CTCGTCCCCCACCCCACCTTTTCTTCTTTCTCCTCCTCTCCTTCCTCTCCCCCTCTCCTCTGTCTCCTT
CCDS207.1	Q7Z7J9	CAMK2N1	no	no	184	16	CCCCACCTTTTCTTCTTTCTCCTCCTCTCCTTCCTCTCCCCCTCTCCT
CCDS207.1	Q7Z7J9	CAMK2N1	no	no	189	27	CCTTTTCTTCTTTCTCCTCCTCTCCTTCCTCTCCCCCTCTCCTCTGTCTCCTTCCACCGTCTCCCCTGCCTCCCTGTCTTT
CCDS207.1	Q7Z7J9	CAMK2N1	no	no	328	26	GGTTTCCTCCCCGGTGCCCTCCCTCCTCTCTCCCTCCCCTCCCCCTCCGCCCCTCGCAGCCCCGCCGCTCGCAGCTCC
CCDS207.1	Q7Z7J9	CAMK2N1	no	no	342	13	TGCCCTCCCTCCTCTCTCCCTCCCCTCCCCCTCCGCCCC
CCDS207.1	Q7Z7J9	CAMK2N1	no	no	344	10	CCCTCCCTCCTCTCTCCCTCCCCTCCCCCT
CCDS207.1	Q7Z7J9	CAMK2N1	no	no	766	13	GCCGCCCCCGGCCCCAGCGCCGCTGACCCTGTCCGCCGC
CCDS4103.1	Q16566	CAMK4	yes	no	1	12	AGTGCCACCAGCAGCGACGACAGCATTTATTCCAAC
CCDS4103.1	Q16566	CAMK4	yes	no	52	10	GGCAGCGGCGGCGGCGGCGGCGGCGGCTTC
CCDS4103.1	Q16566	CAMK4	yes	no	69	10	CTCGCCCCCTTCCCCGCCCACCGTCCCTGC
CCDS4103.1	Q16566	CAMK4	yes	no	84	10	GGCAGCGGCGGCGGCGGCGGCGGCGGCTTC
CCDS4103.1	Q16566	CAMK4	yes	no	200	10	GGCAGCGGCGGCGGCGGCGGCGGCGGCTTC
CCDS11038.1	Q8N5S9	CAMKK1	no	no	428	14	ACCCTCTGCCCTCTTCTTCATCCTTTTCTCCACTCCACTGCC
CCDS11038.1	Q8N5S9	CAMKK1	no	no	429	11	CCCTCTGCCCTCTTCTTCATCCTTTTCTCCACT
CCDS4178.1	P49069	CAMLG	yes	no	67	10	GCCTCTAGTCATCGCCCTCGCAGCGGCGGC
CCDS4178.1	P49069	CAMLG	yes	no	95	10	GCCAACATCACCGCCACTGCCACCCCTCCC
CCDS8977.1	Q86VP6	CAND1	no	no	17	12	GCTTTCCGTAGCGCCCGCGTCTGCCGCCCCCGCCCC
CCDS8977.1	Q86VP6	CAND1	no	no	355	12	AGCTCCAGTGGCGGCGGCGGCGGCGGCAGCGGCAGC
CCDS11760.1	Q8WVQ1	CANT1	yes	no	44	10	AGTCGCCACTCCCTTCATTATAGCCTTGCT
CCDS11760.1	Q8WVQ1	CANT1	yes	no	171	10	AGTCGCCACTCCCTTCATTATAGCCTTGCT
CCDS11760.1	Q8WVQ1	CANT1	yes	no	174	10	AGTCGCCACTCCCTTCATTATAGCCTTGCT
CCDS4447.1	P27824	CANX	no	yes	82	10	GGCCGCCTCCGCCTCTCTCTTTACTGCGGC
CCDS12519.1	Q6ZSI9	CAPN12	no	no	39	12	TCCTCCCTCAGCTCTGCCCGCCTTCTCTCCTGCTGC
CCDS46252.1	Q6MZZ7	CAPN13	no	no	41	11	CTCTCCTCCTCTGCCAGTCTCCTCCACCACTCT
CCDS46252.1	Q6MZZ7	CAPN13	no	no	44	11	CTCTCCTCCTCTGCCAGTCTCCTCCACCACTCT
CCDS46252.1	Q6MZZ7	CAPN13	no	no	146	11	CTCTCCTCCTCTGCCAGTCTCCTCCACCACTCT
CCDS31035.1	P17655	CAPN2	no	no	96	14	ATCATCGCTCGCAGCGGCGGCGCCCGCAGTGGCCGCAGCAGC
CCDS8248.1	O15484	CAPN5	no	no	71	11	GGCGGCTGCAGCCTCCGCTCCAGCGCCCGCGCC
CCDS14555.1	Q9Y6Q1	CAPN6	no	no	99	19	GCTAACAGCAGCAGCGGCAACGGCAGCAGCAGCAGCAGCAGCAGCAGCAGCAGCAGC
CCDS1586.1	O14815	CAPN9	no	no	50	11	GCTCGCTTCTTCACTTTCTTTTCCATCCACTGC
CCDS54010.1	Q96L46	CAPNS2	no	no	20	10	CTCCATTTCATCTTTTTTCATACCATCTCT
CCDS31453.1	Q14444	CAPRIN1	no	no	23	10	GTCCCTCCCGCTCCCGGCTCTCGCCTCACT
CCDS31453.1	Q14444	CAPRIN1	no	no	105	15	ACTGGCCGCTCTTGTCCTTCCTCCCGCTTTTTCTTCTCTCTCCTT
CCDS31453.1	Q14444	CAPRIN1	no	no	109	13	GCCGCTCTTGTCCTTCCTCCCGCTTTTTCTTCTCTCTCC
CCDS9008.2	Q9BXY5	CAPS2	no	no	74	10	GTTTATACCTTTTCCAACTCTTCTAACTCT
CCDS30805.1	P52907	CAPZA1	no	no	299	12	GGTCCTTCCGACGGCCGCCGCGGTGATTCCATCACT
CCDS5768.1	P47755	CAPZA2	no	no	57	10	GGTGGCCGCTGCCGCCGCCGCCGCCGCGGT
CCDS5336.2	Q9BXL7	CARD11	no	no	21	14	CATACTTTCTCTCCTTTTTTCTCTCCTGCCTCCTCTGGCCTT
CCDS5336.2	Q9BXL7	CARD11	no	no	23	11	TACTTTCTCTCCTTTTTTCTCTCCTGCCTCCTC
CCDS5336.2	Q9BXL7	CARD11	no	no	57	14	CATACTTTCTCTCCTTTTTTCTCTCCTGCCTCCTCTGGCCTT
CCDS5336.2	Q9BXL7	CARD11	no	no	59	11	TACTTTCTCTCCTTTTTTCTCTCCTGCCTCCTC
CCDS5336.2	Q9BXL7	CARD11	no	no	66	10	ACTCCTGCCCGCGCCGCCCGCAGCCCCCTC
CCDS5336.2	Q9BXL7	CARD11	no	no	102	10	ACTCCTGCCCGCGCCGCCCGCAGCCCCCTC
CCDS42801.1	Q8N187	CARF	no	no	253	14	ACCCCCCGTCTTCCTCCTGCCTCCTCCTCCTCCCGTCACCTC
CCDS42801.1	Q8N187	CARF	no	no	266	10	GATAACTATCCTGATCCCAATGTCACTTTT
CCDS42801.1	Q8N187	CARF	no	no	400	10	GATAACTATCCTGATCCCAATGTCACTTTT
CCDS42801.1	Q8N187	CARF	no	no	783	10	GATAACTATCCTGATCCCAATGTCACTTTT
CCDS12250.1	Q86X55	CARM1	yes	no	1	25	GGCGGTAGCGGCAGCGGCGGCGGCGGCGGCGGCGGCGGCGGCGGCGGCGGCGGCGGCGGCGGCAGCGGCGGCGGC
CCDS4011.1	Q16568	CARTPT	yes	no	16	16	GCCCTCCTCCACACCCCCTTCCTTCTTCGCCTCCTCCCTCTTTCCTGC
CCDS4011.1	Q16568	CARTPT	yes	no	29	11	CCCCCTTCCTTCTTCGCCTCCTCCCTCTTTCCT
CCDS31163.1	Q5T4H9	CASC10	no	no	369	10	CCTTTCCCCTACTACCGCATCCCTGTCCCC
CCDS31163.1	Q5T4H9	CASC10	no	no	386	13	CATCCCTGTCCCCTCGCTTCCCTCCGCGATGTCTCCATC
CCDS5636.1	Q96PB1	CASD1	yes	yes	139	12	CCTGGCTGCAGCGGCGGCAGCCCCAGTGCTGCCCCT
CCDS3836.1	P42574	CASP3	no	no	220	10	CCCTGCACCTGCCTCTTCCCCCATTCTCAT
CCDS1198.2	P31415	CASQ1	no	no	20	15	GGCAGCTCCGGTTCCCTCCCCGCCCCCTGCTCCTATTCCTCCACC
CCDS1198.2	P31415	CASQ1	no	no	63	13	CCTGACCCTTTTTCCCTTGGCTCTGTCGGCAGTTTCTCC
CCDS3010.1	P41180	CASR	yes	yes	1323	10	AACCATTTCATTAACTCTGTTGGTGTTCAT
CCDS3010.1	P41180	CASR	yes	yes	1682	13	CTCCTCACCACTCTTGTTCATCCTTTTCCCTCCCTTCCC
CCDS3010.1	P41180	CASR	yes	yes	1698	12	TTCATCCTTTTCCCTCCCTTCCCTGATAGCTTTTTC
CCDS33492.1	Q9NQ75	CASS4	no	no	5	13	AGTGGTGTTTTTTTCTTCTTCTTCTTCTTTTGTGGTTTC
CCDS5767.1	Q03135	CAV1	yes	yes	164	10	CCCCCCTCCAGCGCCTTTTTTTCCCCCCAT
CCDS2948.1	Q13191	CBLB	no	no	120	10	ATTTGTCTTGACGGTAATTGTTGCGTTTCC
CCDS12643.1	Q9ULV8	CBLC	no	no	12	11	GGCCGCCCCTATCCCAGCCGCACCGGTCCTTCC
CCDS5747.1	Q75N03	CBLL1	no	no	134	10	GCTCATTTTTACCACTGCTCTCCCCTTCCC
CCDS5747.1	Q75N03	CBLL1	no	no	135	17	CTCATTTTTACCACTGCTCTCCCCTTCCCCGGTCCCCCTGGTGTCCTTTCC
CCDS10736.1	P23435	CBLN1	yes	no	1	11	CGCTCCGGCTGCAGCGCCGGCTGCATCAATAAT
CCDS11999.1	Q8IUK8	CBLN2	yes	no	172	14	CCCTTCCGCGCCGCTCGCGCCGGCGCCGGCCTCCACCCCCGC
CCDS11999.1	Q8IUK8	CBLN2	yes	no	272	22	AGCTTTTTTTTTCCCTCTCTTCGTCCCAGCCATCCCAGTCTTCTTCTTCTTTTTTTTTTTTTTAAC
CCDS11999.1	Q8IUK8	CBLN2	yes	no	336	10	ACTTATTGTTTTTTTCGCTCCTGTCATTAT
CCDS11999.1	Q8IUK8	CBLN2	yes	no	619	22	AGCTTTTTTTTTCCCTCTCTTCGTCCCAGCCATCCCAGTCTTCTTCTTCTTTTTTTTTTTTTTAAC
CCDS11999.1	Q8IUK8	CBLN2	yes	no	660	14	CCCTTCCGCGCCGCTCGCGCCGGCGCCGGCCTCCACCCCCGC
CCDS11999.1	Q8IUK8	CBLN2	yes	no	683	10	ACTTATTGTTTTTTTCGCTCCTGTCATTAT
CCDS11999.1	Q8IUK8	CBLN2	yes	no	1007	14	CCCTTCCGCGCCGCTCGCGCCGGCGCCGGCCTCCACCCCCGC
CCDS11999.1	Q8IUK8	CBLN2	yes	no	1010	14	CCCTTCCGCGCCGCTCGCGCCGGCGCCGGCCTCCACCCCCGC
CCDS11999.1	Q8IUK8	CBLN2	yes	no	1511	14	CCCTTCCGCGCCGCTCGCGCCGGCGCCGGCCTCCACCCCCGC
CCDS3812.1	Q8N4T8	CBR4	no	no	112	10	GTTTGCCTTTTTTTTTCTTTTTTTTTTTTT
CCDS3812.1	Q8N4T8	CBR4	no	no	113	10	TTTGCCTTTTTTTTTCTTTTTTTTTTTTTT
CCDS13693.1	P35520	CBS	no	no	7	14	GCCGGCGCCGGCCTCCGCCCCCGCCTCTCCGCCAATCACCGC
CCDS13693.1	P35520	CBS	no	no	183	10	GGTCCCGGTTTCCCTCTCCGCGCCTCCGCC
CCDS13693.1	P35520	CBS	no	no	261	14	GACCCCCGCCCCACCGGCGCCCACGCCTGCGGTCTTGACCGC
CCDS5398.1	Q13185	CBX3	no	no	151	10	TTCTCCGCTCCCCTCCCCTCCCCTTCTCGC
CCDS5398.1	Q13185	CBX3	no	no	278	15	GACTCCGGTCACTGTCCTCGCCCCGCCTCCCCCTTCCCTCCCCTT
CCDS5398.1	Q13185	CBX3	no	no	341	10	CATTTCCCCCTCCCCTCCCCCACCCGCGTT
CCDS32758.1	O00257	CBX4	no	no	106	10	GCTAGCAGCGTCTGCAGCCGCGCCGGCCGC
CCDS30714.1	Q5T0F9	CC2D1B	no	no	25	14	GCCACCTCCCCTGCTGGCGCTTCCTGTCGCTACCGCTGCGGC
CCDS30714.1	Q5T0F9	CC2D1B	no	no	111	14	GCCACCTCCCCTGCTGGCGCTTCCTGTCGCTACCGCTGCGGC
CCDS47026.1	Q9P2K1	CC2D2A	no	no	107	11	TTCAACAGCACCGTCTCTCTCCACTTCCATCCT
CCDS47026.1	Q9P2K1	CC2D2A	no	no	118	11	TTCAACAGCACCGTCTCTCTCCACTTCCATCCT
CCDS34863.1	Q8N163	CCAR2	no	no	214	13	CACAGTCTCCTCGCCGGCACCGGCCTCCTCCATTTTTCC
CCDS43884.1	Q16773	CCBL1	no	no	1	13	AGCGGCGCTTTCTCCCGCTCTCGCCTCCGCGCTAGCGCC
CCDS43884.1	Q16773	CCBL1	no	no	9	15	AATTCTAGCGGCGCTTTCTCCCGCTCTCGCCTCCGCGCTAGCGCC
CCDS43884.1	Q16773	CCBL1	no	no	14	15	AATTCTAGCGGCGCTTTCTCCCGCTCTCGCCTCCGCGCTAGCGCC
CCDS43884.1	Q16773	CCBL1	no	no	21	15	AATTCTAGCGGCGCTTTCTCCCGCTCTCGCCTCCGCGCTAGCGCC
CCDS43884.1	Q16773	CCBL1	no	no	28	15	AATTCTAGCGGCGCTTTCTCCCGCTCTCGCCTCCGCGCTAGCGCC
CCDS43884.1	Q16773	CCBL1	no	no	430	10	AATTTTCCTCTTTCTGTCTCTGTCTCTCCT
CCDS30766.1	Q6YP21	CCBL2	no	no	4	10	GCCCCCACCCCTTCCCTCCTCCATTTCCAT
CCDS30766.1	Q6YP21	CCBL2	no	no	11	10	CCCCTTCCCTCCTCCATTTCCATCCATTCC
CCDS30766.1	Q6YP21	CCBL2	no	no	269	11	GTCAATCCCTGTCCCGGCTCCGCCCCCCGCGTC
CCDS10784.1	Q96A19	CCDC102A	no	no	244	12	GTCTCCACCACCTTCCCCAGCCCCATTTCCACCTCC
CCDS33118.1	Q9BWC9	CCDC106	no	no	77	10	AGTCCCCGCGTCCCTGCCCGTTCCGTCGCT
CCDS33118.1	Q9BWC9	CCDC106	no	no	119	11	GGTAACTCCCCCGATTTTGGCCCCCACATCCCT
CCDS33118.1	Q9BWC9	CCDC106	no	no	237	10	TTCTCCTTTCGCTCCAACTTTCTCGGTGTC
CCDS33118.1	Q9BWC9	CCDC106	no	no	255	10	CGTCTCTCCATTTGTGGCTGCCGTTTCTGT
CCDS33118.1	Q9BWC9	CCDC106	no	no	276	10	CGTCTCTCCATTTGTGGCTGCCGTTTCTGT
CCDS33118.1	Q9BWC9	CCDC106	no	no	514	10	AGTCCCCGCGTCCCTGCCCGTTCCGTCGCT
CCDS12714.2	Q96M63	CCDC114	no	no	82	10	GGCTTTCTCAACCTTGGTACTGTTGACTCT
CCDS12714.2	Q96M63	CCDC114	no	no	944	10	ACTCCCGGCTTCGACACCGCCTTCCTTCCT
CCDS13846.1	Q8IWD4	CCDC117	no	no	89	10	GGTTTTGGCAGTAGCTGTGGCTGCGGCTGC
CCDS4000.1	Q86Z20	CCDC125	no	no	48	12	AGCATTTCTGCTTCTCCCGGCTGCTTCACTGTCACC
CCDS5384.1	Q96EE4	CCDC126	yes	yes	19	12	GTTTCTCTCACTGCCTGCCTTGGTGATCTTGGTTAC
CCDS33654.1	Q9H6E4	CCDC134	yes	no	43	11	TTTGCTCCCGCTTTCAGTTGCTTTGCTGTTAGC
CCDS33654.1	Q9H6E4	CCDC134	yes	no	55	11	TTTGCTCCCGCTTTCAGTTGCTTTGCTGTTAGC
CCDS2452.1	Q96MF4	CCDC140	no	no	95	10	GTTCACCTCCTTCTCCACCGCGGCATTTCC
CCDS33304.1	Q8NFR7	CCDC148	no	no	140	12	GGCTTTCCTTGCCTTACTGCCAATCCCAACTGTGCC
CCDS44131.2	Q96LX7	CCDC17	no	no	61	18	CTTTATGTCTCTTTCATCCTCCTCTGCCTTTCCCCTGCCCTTGATCCCTTCTGC
CCDS6481.1	Q6TFL3	CCDC171	yes	no	39	10	TACCCCTTTGCTGTTTGTCCCCCTCCTCCC
CCDS6481.1	Q6TFL3	CCDC171	yes	no	87	10	TGTTCCAACAGTTTTTGCTCTTATTCCCGT
CCDS5192.1	Q8IWP9	CCDC28A	no	no	24	12	TACTGCATTTCCCGTTTCTACCTCCACTGCACCCGC
CCDS354.2	Q9BUN5	CCDC28B	no	no	218	10	TGCGCTCCTATCTCCCCTCCCCACACCCGC
CCDS354.2	Q9BUN5	CCDC28B	no	no	293	11	AGCGCCACCCACCCCCCCAACCCCCCCAGTCCC
CCDS354.2	Q9BUN5	CCDC28B	no	no	842	17	GCTCACCTCCGTCTTGTCTCCCACTACATTTCCTCTGCCAGCCCCGCCCCC
CCDS30690.1	Q5VVM6	CCDC30	no	no	176	12	ACTTCTTTTTTCTTTCATGGTGACCACAATTGTGGC
CCDS30690.1	Q5VVM6	CCDC30	no	no	662	13	TATTTTATTTTCTACAGTGCCTGCATTCATCTTTTCATT
CCDS33755.2	Q8IYA8	CCDC36	no	no	82	11	TCTTGTAGTCCCTCCCCTGCCCTTTCTTTCCCT
CCDS33755.2	Q8IYA8	CCDC36	no	no	90	16	TCCCTCCCCTGCCCTTTCTTTCCCTATGGCGATGGCCGCTCTGGCTCT
CCDS33755.2	Q8IYA8	CCDC36	no	no	176	17	TCTGCCCACGGCGCCTCTCGTGCCAGCTGCTCCGCCTGTCCTGCCCTTGCT
CCDS33755.2	Q8IYA8	CCDC36	no	no	246	17	TCTGCCCACGGCGCCTCTCGTGCCAGCTGCTCCGCCTGTCCTGCCCTTGCT
CCDS9056.1	Q502W7	CCDC38	no	no	141	12	ATTGGCACCTCCGCCCACTTTTCCCACAACGCCTTC
CCDS11145.1	Q96M95	CCDC42	no	no	8	10	GGTAACCACATCTCCCATAACTGCCCCAGC
CCDS11145.1	Q96M95	CCDC42	no	no	155	11	GCCACCTGTGGCTCTGCTACCCACAATTTCACT
CCDS11643.1	Q96A33	CCDC47	yes	no	298	10	GGTTTCGGCTTCGGCCACAGCTTTTTTTCT
CCDS2949.1	Q8NEL0	CCDC54	no	no	187	10	TACATTATTTCTTCCTGTGATTCTGTTTTC
CCDS7257.1	Q16204	CCDC6	no	no	69	10	AGCGCCCTCTCTTTCTCTCGCCGCCGCTCC
CCDS7257.1	Q16204	CCDC6	no	no	171	17	CCCGGCCTTCGTCGCCGCCGCCTCCCTGCTGCTCCTCCTCCTTTCCCCAGC
CCDS9151.1	Q8NA47	CCDC63	no	no	277	11	TACTGTCCCACTGACTTCCCTCATGGTTACAAC
CCDS11959.1	Q9H2F9	CCDC68	no	no	842	15	TGCTTTTCCCCCGCTGCCCACTCTCTTCCCCACCCCACTCCCAAT
CCDS11959.1	Q9H2F9	CCDC68	no	no	843	15	TGCTTTTCCCCCGCTGCCCACTCTCTTCCCCACCCCACTCCCAAT
CCDS7173.1	Q96M83	CCDC7	no	no	408	12	CCTGGCTGCCTCCGTGGCGGTTGTGCTGCTTTTTAT
CCDS32353.1	A2IDD5	CCDC78	no	no	19	10	CTTAGCAGTGCCAGTGGCAGCAGCAGCCAT
CCDS53691.1	Q6ZN84	CCDC81	no	no	57	10	CCTATTCTCCCTGGTGCCCCTCCCTTCCTC
CCDS8307.1	Q8N4S0	CCDC82	no	no	131	12	TCTACCACTCATTCCTGCTGCATTAACCTTCATTGT
CCDS8307.1	Q8N4S0	CCDC82	no	no	432	10	CTTGTTTTTGGTGTCCCTAGTAATTTCATC
CCDS8307.1	Q8N4S0	CCDC82	no	no	1229	13	CTCACCTTTTCCCTCCGTTATCATTCTTCCCTTCCCAGC
CCDS8307.1	Q8N4S0	CCDC82	no	no	1233	10	CCTTTTCCCTCCGTTATCATTCTTCCCTTC
CCDS7993.1	Q9H6F5	CCDC86	no	no	42	10	CATGGCCGCCTCAGCAACAGCCCCCCTCCT
CCDS8266.1	Q9GZT6	CCDC90B	no	yes	390	10	ATTTACCCCGTCTTCCGCCTCCCTCCCACC
CCDS9256.1	Q53HC0	CCDC92	no	no	46	12	CCCTCCCTTCCCCTCGGCCTTCGCCCCTGCCCCGCC
CCDS9256.1	Q53HC0	CCDC92	no	no	164	11	AGTTGTATCGCCTCCCGTCCTGGTAGCCTTTCC
CCDS9256.1	Q53HC0	CCDC92	no	no	619	11	CACTGTAGTGACCATTCTCACAGCTACCTCTTT
CCDS9256.1	Q53HC0	CCDC92	no	no	845	10	CCTCTTGTTTCTCTTTTTCTTGGTCCTTTT
CCDS9036.1	Q8TC90	CCER1	no	no	149	11	CCTGCCAACACCTTCCTCCCCCACCATCCTTAC
CCDS2696.1	P06307	CCK	yes	no	418	11	CACGGCAGCCTCGGTGCCTCCCTTCCCTCCACC
CCDS11304.1	Q16663	CCL15	yes	yes	335	13	TCCTCTACTTTCTGTTGCACTCTCAGCCTTGTTCTCTTT
CCDS11303.1	O15467	CCL16	yes	no	224	11	GCCTGTTGTTTCTCCTCCTCTACCGGCTCTGAT
CCDS3944.1	Q9NRJ3	CCL28	yes	no	30	11	AACAGCCTCACTTGTGTTGCTGTCAGTGCCAGT
CCDS11280.1	P80075	CCL8	yes	no	74	14	GCTCTCTTCCACTATGACGTCAGCTTCCATTCTTCCTTTCTT
CCDS14331.1	Q8WWL7	CCNB3	no	no	47	10	GTCGCCTCTCTCTCTCTCTCTCTCTGTTCC
CCDS14331.1	Q8WWL7	CCNB3	no	no	51	10	CCTCTCTCTCTCTCTCTCTCTGTTCCTCAT
CCDS34502.1	P24863	CCNC	yes	no	31	10	CACCTCCCCTCCGGCTCCCTCCGCTACCGC
CCDS34502.1	P24863	CCNC	yes	no	134	10	GGCCATCCTCTTCCTTTCGCCGTCGCCGCC
CCDS8524.1	P30279	CCND2	no	no	131	15	CCTCCCTTCTGCTCCACCTTCTCTCTCTGCCCTCACCTCTCCCCC
CCDS12419.1	P24864	CCNE1	no	no	76	15	ACTCCCGGCGCCGCCGCCGCCACTGCCGTCGCCGCCGCCGCCTGC
CCDS12419.1	P24864	CCNE1	no	no	84	11	CGCCGCCGCCGCCACTGCCGTCGCCGCCGCCGC
CCDS6264.1	O96020	CCNE2	no	no	372	10	CTTGACTGCGGCTTTTCCTCTCCCCCCTTC
CCDS3581.1	Q16589	CCNG2	no	no	199	11	GGCAGTCTCCGCCTCGGTGCCCCCCGCCCCCGC
CCDS3580.1	Q14094	CCNI	no	no	21	28	CGCCTCTGTCTCGCTTTTTCTTATTTTTCCCCCCTTTCCCCTTTCTTTTTTTTTTTTTCTTTTCTTTTCTCCCCTCCCCCCCTT
CCDS3580.1	Q14094	CCNI	no	no	34	28	CTTTTTCTTATTTTTCCCCCCTTTCCCCTTTCTTTTTTTTTTTTTCTTTTCTTTTCTCCCCTCCCCCCCTTTCACCATTTCCCC
CCDS3580.1	Q14094	CCNI	no	no	44	25	TTTTTCCCCCCTTTCCCCTTTCTTTTTTTTTTTTTCTTTTCTTTTCTCCCCTCCCCCCCTTTCACCATTTCCCCT
CCDS7189.1	Q8ND76	CCNY	no	no	35	11	GCCGGCCGCCGTTCCGCCCCCTCCCGTGGCGGC
CCDS2656.1	P51679	CCR4	yes	yes	139	11	ATCTCCTTTGCTCTTCCCCTCATTAGCTGCTTC
CCDS2739.1	P51681	CCR5	yes	yes	246	10	AACAGCATTTCCTACTTTTATACTGTCTAT
CCDS5298.1	P51684	CCR6	yes	yes	165	11	TGCCTCTCTTTTTCTTATCACTTTACCATTGGT
CCDS5298.1	P51684	CCR6	yes	yes	209	11	AGTCACCTCTACTTTCCTGCTACCGCTGCCTGT
CCDS5298.1	P51684	CCR6	yes	yes	472	11	AGTCACCTCTACTTTCCTGCTACCGCTGCCTGT
CCDS2732.1	P51686	CCR9	yes	yes	16	10	GCCACCTCCCCTTCTCTCTCTCTCTATTGC
CCDS47099.1	Q9C0I3	CCSER1	no	no	26	10	ATCCGCCTCTCCTCTCTCTCTCTCTCTGTC
CCDS47099.1	Q9C0I3	CCSER1	no	no	31	10	CCTCTCCTCTCTCTCTCTCTCTGTCTCAAC
CCDS7719.1	P48509	CD151	yes	yes	16	11	AGCCGCCGCCCCCGCAGCTGCTGCCGCCGCCGC
CCDS11997.1	Q15762	CD226	yes	yes	39	10	CATCTTTATTTTAGTTTCTGCCTCCTCCAC
CCDS11997.1	Q15762	CD226	yes	yes	251	10	AACGCTCCCCTCAGCTCCTGCAGTGCTAAT
CCDS53399.1	Q9BZW8	CD244	yes	yes	116	11	GGCAGTTCTGCTCCCCATCGTCCTCTTGCTGAC
CCDS1261.1	P20963	CD247	yes	yes	67	17	GACTCCTTTTCTCCTAACCGTCCCGGCCACCGCTGCCTCAGCCTCTGCCTC
CCDS10675.1	O95400	CD2BP2	no	no	89	13	CTTCCTTTCGGCCCCTGCTTTTGTGCTCCCTCCGCTCCC
CCDS10675.1	O95400	CD2BP2	no	no	108	11	AGCATCTCTTCTTTTTTCCACCTCGCCTTCCGC
CCDS33084.1	P20138	CD33	yes	yes	55	10	CATGCCACTGCTGCTACTGCTGCCCCTGCT
CCDS33084.1	P20138	CD33	yes	yes	57	10	TGCCACTGCTGCTACTGCTGCCCCTGCTGT
CCDS33084.1	P20138	CD33	yes	yes	880	10	CTTCTCTGCCTCTGCCTCACCTTCCTCAGT
CCDS31011.1	P28906	CD34	yes	yes	26	10	CCCAGCCTCCCTCCTAACGCCCTCCGCCTT
CCDS34673.1	P16671	CD36	yes	yes	58	10	TTTTTTTTTTCTTTCAATTCCTCTGGCAAC
CCDS12760.1	P11049	CD37	yes	yes	16	19	GCTCTCCGTCTCTCTTTCTCTCTCAGCCTCTTTCTTTCTCCCTGTCTCCCCCACTGT
CCDS12760.1	P11049	CD37	yes	yes	41	15	GCCTCTTTCTTTCTCCCTGTCTCCCCCACTGTCAGCACCTCTTCT
CCDS8394.1	P04234	CD3D	yes	no	14	10	TCTTCTAGTTCCTCCCCCACTCTCCTCTTT
CCDS8394.1	P04234	CD3D	yes	no	22	11	TTCCTCCCCCACTCTCCTCTTTCCGGTACCTGT
CCDS8394.1	P04234	CD3D	yes	no	310	11	AATTTTTTTCACTTTTTTTTTCTTTTTCTTTTT
CCDS8394.1	P04234	CD3D	yes	no	311	11	ATTTTTTTCACTTTTTTTTTCTTTTTCTTTTTT
CCDS8394.1	P04234	CD3D	yes	no	914	10	TCTTCTAGTTCCTCCCCCACTCTCCTCTTT
CCDS8394.1	P04234	CD3D	yes	no	922	11	TTCCTCCCCCACTCTCCTCTTTCCGGTACCTGT
CCDS14659.1	P29965	CD40LG	yes	yes	11	11	TCTTCTCATGCTGCCTCTGCCACCTTCTCTGCC
CCDS43126.1	Q08722	CD47	yes	yes	99	13	GTCGGTCCTGCCTGTAACGGCGGCGGCGGCTGCTGCTCC
CCDS829.1	P19397	CD53	yes	yes	19	10	TATTTTTTCACCCTTCACTTCTCCTTTTAC
CCDS7886.1	P13987	CD59	yes	no	228	11	TTCGTTCCTGACATTCCTTCCTGTCCCTTCCTT
CCDS47309.1	P04233	CD74	yes	yes	62	13	GGTATTTCCAGCCTTTGTAGCTTTCACTTCCACATCTAC
CCDS7734.1	P60033	CD81	yes	yes	10	10	CGCAACGGCGGCGACGGCGGCGACCCCACC
CCDS13149.1	Q9NPY3	CD93	yes	yes	4	10	GCCCTCAGCCTTTGTGTCCTTCTCTGCGCC
CCDS32929.1	P48960	CD97	yes	yes	195	12	CCCTGTCCCACTCACTCTTTCCCCTGCCGCTCCTGC
CCDS32929.1	P48960	CD97	yes	yes	205	12	CTCACTCTTTCCCCTGCCGCTCCTGCCGGCAGCTCC
CCDS32929.1	P48960	CD97	yes	yes	331	12	CCCTGTCCCACTCACTCTTTCCCCTGCCGCTCCTGC
CCDS32929.1	P48960	CD97	yes	yes	341	12	CTCACTCTTTCCCCTGCCGCTCCTGCCGGCAGCTCC
CCDS14119.1	P14209	CD99	yes	yes	160	10	AGTATCTGTCCTGCCGCCTTCGCCCACGCC
CCDS210.1	P32320	CDA	no	no	137	10	GCTCCTGTTTCCCGCTGCTCTGCTGCCTGC
CCDS7090.1	O75794	CDC123	no	no	137	10	CTTCCTTTTCTCGGTCTTCCTTCTTGCTTT
CCDS6722.1	O60729	CDC14B	no	no	310	12	GGCTCTGCCGGCGCCCGCCGTCCCCGCAGCGCCGCT
CCDS2760.1	P30304	CDC25A	no	no	10	17	GTTTTCATTGACCTCTGCTCCCCCTCTCATTTTGATCCCCGCTCTTCTGCT
CCDS13067.1	P30305	CDC25B	no	no	605	15	TCCCTCGCCCCCCGCCCTCCCCGCATCCCTCTCCTCCCTCGCGCC
CCDS13067.1	P30305	CDC25B	no	no	653	15	CCCTGTGGCTCTTCCTCCCTCCCTCCTTCCCCCCCCCCCCACCCC
CCDS13067.1	P30305	CDC25B	no	no	660	14	GCTCTTCCTCCCTCCCTCCTTCCCCCCCCCCCCACCCCTCGC
CCDS13067.1	P30305	CDC25B	no	no	661	10	CTCTTCCTCCCTCCCTCCTTCCCCCCCCCC
CCDS12237.1	Q16543	CDC37	no	no	42	14	CTCCGCGCTCCTAGTCTCCACTGCTGCCGCCGTCGCCGCCAC
CCDS12237.1	Q16543	CDC37	no	no	55	10	GTCTCCACTGCTGCCGCCGTCGCCGCCACC
CCDS13949.1	Q00587	CDC42EP1	no	no	34	10	TCTGATGCTGCTATTATCTATCCCACTTTC
CCDS8099.1	O14613	CDC42EP2	no	no	202	10	CACAGTTCCTACCTTTCTGGCTTCAATTCT
CCDS8099.1	O14613	CDC42EP2	no	no	313	10	CACAGTTCCTACCTTTCTGGCTTCAATTCT
CCDS11695.1	Q9H3Q1	CDC42EP4	no	no	42	10	AATGGTCCTCCTTTCCCCTACTCCCGCCCC
CCDS981.1	Q9NRR8	CDC42SE1	no	no	1	10	AATCGCGTCGCCGCCGCTTCCGCCCTCAGC
CCDS981.1	Q9NRR8	CDC42SE1	no	no	212	10	CCCACCTCTCTCTCTGGTCCTGTTCATCTC
CCDS981.1	Q9NRR8	CDC42SE1	no	no	292	10	CCCACCTCTCTCTCTGGTCCTGTTCATCTC
CCDS981.1	Q9NRR8	CDC42SE1	no	no	348	10	CCCACCTCTCTCTCTGGTCCTGTTCATCTC
CCDS2727.1	Q9H5V8	CDCP1	yes	yes	83	10	GCCGCCGCTCCCCACCGTCGTTTTCCCCAC
CCDS3892.1	Q9Y6N8	CDH10	yes	yes	93	16	AGCTTTTTTCCCCCCTTTCCTTTTTTTTTTTTTTCCTTTCCCCTTAAT
CCDS3892.1	Q9Y6N8	CDH10	yes	yes	94	14	GCTTTTTTCCCCCCTTTCCTTTTTTTTTTTTTTCCTTTCCCC
CCDS3892.1	Q9Y6N8	CDH10	yes	yes	95	14	CTTTTTTCCCCCCTTTCCTTTTTTTTTTTTTTCCTTTCCCCT
CCDS3892.1	Q9Y6N8	CDH10	yes	yes	111	16	AGCTTTTTTCCCCCCTTTCCTTTTTTTTTTTTTTCCTTTCCCCTTAAT
CCDS3892.1	Q9Y6N8	CDH10	yes	yes	112	14	GCTTTTTTCCCCCCTTTCCTTTTTTTTTTTTTTCCTTTCCCC
CCDS3892.1	Q9Y6N8	CDH10	yes	yes	113	14	CTTTTTTCCCCCCTTTCCTTTTTTTTTTTTTTCCTTTCCCCT
CCDS10803.1	P55287	CDH11	yes	yes	43	10	CACGTTTCTTTCTCTCTCCCCTATTTCTTC
CCDS3890.1	P55289	CDH12	yes	yes	252	11	TGCTGCTGCTCCTGCAGCTGCCTTTTCTGCCAT
CCDS3890.1	P55289	CDH12	yes	yes	268	10	GCTGCCTTTTCTGCCATCAGCTTTGTTACC
CCDS3890.1	P55289	CDH12	yes	yes	530	11	TGCTGCTGCTCCTGCAGCTGCCTTTTCTGCCAT
CCDS3890.1	P55289	CDH12	yes	yes	546	10	GCTGCCTTTTCTGCCATCAGCTTTGTTACC
CCDS3889.1	Q13634	CDH18	yes	yes	191	12	AACATTGTTATTCCCTACAGTAACCATGGTTATTTT
CCDS11891.1	P19022	CDH2	yes	yes	15	13	GGTCCCCGCCGCTGCATCCCTCGCGGCTTCCGCTGCGCT
CCDS11891.1	P19022	CDH2	yes	yes	118	11	CACGCTCTCCCTCCCTGTTCCCCCGCCCCCTCC
CCDS11891.1	P19022	CDH2	yes	yes	321	27	TTTCTCCGCGCCGCTGTTGGTGCTGCCGCTGCCTCCTCCTCCTCCGCCGCCGCCGCCGCCGCCGCCGCCTCCTCCGGCTCT
CCDS11891.1	P19022	CDH2	yes	yes	341	18	TGCTGCCGCTGCCTCCTCCTCCTCCGCCGCCGCCGCCGCCGCCGCCGCCTCCTC
CCDS10868.1	P22223	CDH3	yes	yes	148	10	TGTGTCTCCACTTTTTTCCGCTGTAGCCGC
CCDS10868.1	P22223	CDH3	yes	yes	351	11	GGCCTCAACCGCACCCACATCGGTCCCACCTGC
CCDS10868.1	P22223	CDH3	yes	yes	503	12	GCCCGCCGTCGCGGCAGCTGCTTCACCCCTCTCTCT
CCDS13488.1	P55283	CDH4	yes	yes	1	14	AGCGGCGGCGGTGGTCTCGGCGGCGGCGGCGGCGGCGGCGGC
CCDS3894.1	P55285	CDH6	yes	yes	10	12	AGTCCTCCTCTCTTTGCTCCCTCCCACTTCATTCAC
CCDS11993.1	Q9ULB5	CDH7	yes	yes	65	13	CCCGCCGCCCACCATCGTCGCCCTCTTCCCCTCCCTCTT
CCDS11993.1	Q9ULB5	CDH7	yes	yes	72	16	CCCACCATCGTCGCCCTCTTCCCCTCCCTCTTCGGCCCCGGCTCCGGC
CCDS34297.1	Q9BYE9	CDHR2	yes	yes	106	12	TCCCTCCATCTTACTCGTCCTCCTTCCCTCACTTCC
CCDS44408.1	P06493	CDK1	no	no	54	11	CGCGGTTGTTGTAGCTGCCGCTGCGGCCGCCGC
CCDS44408.1	P06493	CDK1	no	no	70	11	CGCGGTTGTTGTAGCTGCCGCTGCGGCCGCCGC
CCDS11337.1	Q9NYV4	CDK12	no	no	344	13	AACTCTCATTTCTTCCCTCGCTCCTTCACCCCCCACCTC
CCDS11337.1	Q9NYV4	CDK12	no	no	425	11	GGCTACCGTCCCTGCCCTCCCCACCCCCTTCCC
CCDS11337.1	Q9NYV4	CDK12	no	no	426	10	GCTACCGTCCCTGCCCTCCCCACCCCCTTC
CCDS5461.1	Q14004	CDK13	no	no	182	10	TGTCCCTCCGCCGCCGCTCCCGTTTCCGGC
CCDS35060.1	Q8IZL9	CDK20	no	no	168	11	CGCAGCTTCCGTTCTCCTGGTGACGTCGCCTAC
CCDS11273.1	Q15078	CDK5R1	no	no	342	10	CCCAGCACTTTCTGCCTTGATTGCACCATT
CCDS5628.1	Q00534	CDK6	no	no	141	12	GCTCGCTCCTCCGGCGGCGGCGGCGGCGGCGACTCT
CCDS5628.1	Q00534	CDK6	no	no	246	12	GCTCGCTCCTCCGGCGGCGGCGGCGGCGGCGACTCT
CCDS5628.1	Q00534	CDK6	no	no	366	12	GCTCGCTCCTCCGGCGGCGGCGGCGGCGGCGACTCT
CCDS8653.1	P46527	CDKN1B	no	no	78	10	ACTCGCCGTGTCAATCATTTTCTTCTTCGT
CCDS8653.1	P46527	CDKN1B	no	no	91	12	ATCATTTTCTTCTTCGTCAGCCTCCCTTCCACCGCC
CCDS8653.1	P46527	CDKN1B	no	no	165	10	GGTGTTTTTCTCCCCCTCCCCTGTCCCCGC
CCDS8653.1	P46527	CDKN1B	no	no	169	10	TTTTTCTCCCCCTCCCCTGTCCCCGCTTGC
CCDS8653.1	P46527	CDKN1B	no	no	315	10	GTCCCCTCTCCTCTCCGCCCTCCCGCTCGC
CCDS7738.1	P49918	CDKN1C	no	no	51	25	CCCGGCCTCCGCCCTCTCCTCCTCTCCTTTCCCCTTCTTCTCGCTGTCCTCTCCTCTCTCGCTGCCCGCGTTTGC
CCDS7738.1	P49918	CDKN1C	no	no	55	12	GCCTCCGCCCTCTCCTCCTCTCCTTTCCCCTTCTTC
CCDS7738.1	P49918	CDKN1C	no	no	62	18	CCCTCTCCTCCTCTCCTTTCCCCTTCTTCTCGCTGTCCTCTCCTCTCTCGCTGC
CCDS7738.1	P49918	CDKN1C	no	no	189	25	CCCGGCCTCCGCCCTCTCCTCCTCTCCTTTCCCCTTCTTCTCGCTGTCCTCTCCTCTCTCGCTGCCCGCGTTTGC
CCDS7738.1	P49918	CDKN1C	no	no	193	12	GCCTCCGCCCTCTCCTCCTCTCCTTTCCCCTTCTTC
CCDS7738.1	P49918	CDKN1C	no	no	200	18	CCCTCTCCTCCTCTCCTTTCCCCTTCTTCTCGCTGTCCTCTCCTCTCTCGCTGC
CCDS34110.1	Q9NXV6	CDKN2AIP	no	no	143	10	GCCGCTCGCCCCGCTAGTCCTGCCTGTCTC
CCDS555.1	P42773	CDKN2C	no	no	278	10	ATTAACCATCCCAGTCCTTCTGTCAGTCTC
CCDS4121.1	Q16878	CDO1	no	no	130	10	GTCTCTTGCTGTCTCTGCGACGACATCCTT
CCDS58192.1	Q4KMG0	CDON	yes	yes	57	11	GATCGCAGCCGCCGCCACCGTAGCCGCCGCCGC
CCDS58192.1	Q4KMG0	CDON	yes	yes	110	11	GATCGCAGCCGCCGCCACCGTAGCCGCCGCCGC
CCDS11710.2	Q86X02	CDR2L	no	no	125	19	GATCCTCCTTGCCACTGTCCCACCCGCCGTCCCTGCCACTCCACCCTTTGTGTCGCC
CCDS3608.1	Q92903	CDS1	yes	yes	136	13	CGTCCTCCTTTTCTCCCCGCCCCTTCTCCTCCTCCTACC
CCDS3608.1	Q92903	CDS1	yes	yes	138	12	TCCTCCTTTTCTCCCCGCCCCTTCTCCTCCTCCTAC
CCDS3608.1	Q92903	CDS1	yes	yes	212	10	GGCCGCGTCTCCGCCTTCTCTGCTCGCGCC
CCDS13088.1	O95674	CDS2	no	yes	273	10	GCTGCCTGCTCCGGCGGCTTCGCTGCTAGC
CCDS32510.1	Q9H211	CDT1	no	no	1	13	CCCGCCTCTTCCTCCCTTCCTTCTTTCCTTGCTTTCGCC
CCDS3079.1	Q9UKY7	CDV3	no	no	20	11	GCCCGCCCTCCCTCCTCCCTCTCCCTCCCCTCC
CCDS3079.1	Q9UKY7	CDV3	no	no	21	18	CCCGCCCTCCCTCCTCCCTCTCCCTCCCCTCCCCACTCCCTTCCCCTCCTCTCC
CCDS3079.1	Q9UKY7	CDV3	no	no	25	16	CCCTCCCTCCTCCCTCTCCCTCCCCTCCCCACTCCCTTCCCCTCCTCT
CCDS3079.1	Q9UKY7	CDV3	no	no	192	13	CTCCGCCGTCGCAGCAGCAGCGGCAGCCCCGGCAGCCTC
CCDS13429.1	P17676	CEBPB	no	no	300	20	GCCACCAGCCCCCTCACTAATAGCGGCCACCCCGGCAGCGGCGGCAGCAGCAGCAGCGAC
CCDS12432.1	P53567	CEBPG	no	no	127	12	ACCATTGATCACCCTGCTCTCATTTCTACCTGTTCT
CCDS12432.1	P53567	CEBPG	no	no	264	12	ACCATTGATCACCCTGCTCTCATTTCTACCTGTTCT
CCDS31482.1	Q92879	CELF1	no	no	29	11	TACGTTCCCCCTCGCCGCGCTCCCCCTCCTCCT
CCDS31482.1	Q92879	CELF1	no	no	46	12	CGCTCCCCCTCCTCCTCTGCCCTCCCCGCCGGTGGT
CCDS31482.1	Q92879	CELF1	no	no	112	10	TTCTGCTCTGGCGGCAGCGGCAGCGGCGGC
CCDS1002.1	Q5SZQ8	CELF3	no	no	330	11	GCCCCCCTTACTGACGCTGCTGGCAACCATAGC
CCDS1002.1	Q5SZQ8	CELF3	no	no	374	10	CCCCTCAGTCTCCTCCCCATCACCCTCCTC
CCDS1002.1	Q5SZQ8	CELF3	no	no	405	12	GGCCCTTTCCCCGCCTCCAGCTCTCATCTCAACTCC
CCDS1002.1	Q5SZQ8	CELF3	no	no	759	10	CCTCTCCCTGCTCCCCTCGGCCCCTCCTCC
CCDS10242.1	Q96J87	CELF6	no	no	123	11	CCCCGCCCCTTTCCTGCCCGCCCCACCCCCTCT
CCDS7714.1	Q8N111	CEND1	yes	yes	27	11	GCTCTCCTCCGCGTTCGCAGCCGCCGTCATCCC
CCDS45556.1	B2RD01	CENPBD1	no	no	86	12	GGCCCTCGCGCTGGTCTTGGCCGTCCTGCCGCCTCC
CCDS45556.1	B2RD01	CENPBD1	no	no	155	10	CCTGGCCACCGCTCTACTGCCGGCCGCCGC
CCDS3984.1	Q9BS16	CENPK	no	no	164	10	CATGTTTTCTCTCCTGACCTTTATTCTCTC
CCDS3984.1	Q9BS16	CENPK	no	no	226	10	CATGTTTTCTCTCCTGACCTTTATTCTCTC
CCDS3984.1	Q9BS16	CENPK	no	no	229	10	CATGTTTTCTCTCCTGACCTTTATTCTCTC
CCDS30938.1	Q8N0S6	CENPL	no	no	62	16	TCTGGCCTCTGTCTTAGCTGTCATTTTGGCGGTTTTTTTTTTTTTTCT
CCDS35063.1	Q6IPU0	CENPP	no	no	16	10	CGCCTCCGTCACCTCCCCCTCAACGACTGC
CCDS4925.1	Q7L2Z9	CENPQ	no	no	2	11	GATGCCCGTTTCCGCTTTCTTCCCACCCACTTC
CCDS32710.1	Q8N8E3	CEP112	no	no	70	11	GGTCCCGGCGCTGCCCGCTGTGGTGTCCCCGGC
CCDS32710.1	Q8N8E3	CEP112	no	no	72	11	GGCGGCGGTGGCGGCGGCGTTGGCGGCAGCGGC
CCDS44339.1	Q5SW79	CEP170	no	no	233	16	CTCGACCGCAGCGGCAGCGACGACAACAGCGGCGACGACGACGACGAC
CCDS8304.1	Q86XR8	CEP57	yes	no	99	10	CCCAGCACCAGCACCCTTGCCCTTTTCCAT
CCDS973.1	Q96G23	CERS2	yes	yes	100	10	GCCCGCCCCGCCCTCCCCTCCCGTCACGCC
CCDS973.1	Q96G23	CERS2	yes	yes	351	15	AGCAGCGGCCCCGGCCCCGCCAACGCTGCCGCCGGCTACTCCCTC
CCDS973.1	Q96G23	CERS2	yes	yes	389	11	CTCCCTCTTGATGCCCTCCCCTTTGCCCCTCAC
CCDS12197.1	Q9HA82	CERS4	yes	yes	68	10	CGCGCCGTCCCCAGCCCCGCCGCCGGCCCT
CCDS12197.1	Q9HA82	CERS4	yes	yes	97	10	CGCGCCGTCCCCAGCCCCGCCGCCGGCCCT
CCDS12197.1	Q9HA82	CERS4	yes	yes	105	10	CGCGCCGTCCCCAGCCCCGCCGCCGGCCCT
CCDS12197.1	Q9HA82	CERS4	yes	yes	109	10	CGCGCCGTCCCCAGCCCCGCCGCCGGCCCT
CCDS12197.1	Q9HA82	CERS4	yes	yes	1093	10	ACCACTCCCCATCCTGCCCCCACCTCCTGT
CCDS8114.1	P23528	CFL1	no	no	163	14	GGTCCCGGCAGCGGCTGCAGCGCTCTCGTCTTCTGCGGCTCT
CCDS2337.1	O15519	CFLAR	no	no	175	10	TTTCATTTCCTTTACAATAACTCCCCCACT
CCDS43111.1	Q9UFW8	CGGBP1	no	no	83	18	ATCCTCCTCCTCCCTTATTCCCTTGCTCCTCTTTCTTCCTTTTCTTTTCCTTTC
CCDS43111.1	Q9UFW8	CGGBP1	no	no	100	12	TTCCCTTGCTCCTCTTTCTTCCTTTTCTTTTCCTTT
CCDS43111.1	Q9UFW8	CGGBP1	no	no	108	11	CTCCTCTTTCTTCCTTTTCTTTTCCTTTCCGGC
CCDS43111.1	Q9UFW8	CGGBP1	no	no	150	10	TCCACTTTCCCTAACGGCGGCCTCGATCCT
CCDS10070.2	Q9BUX1	CHAC1	no	no	125	11	GGCCCTTTCCCCTGCCCCCGCCGTCGCAGCAGC
CCDS10070.2	Q9BUX1	CHAC1	no	no	540	10	ATCCACTACTCCATCTGCCCCTCCTTTGGC
CCDS10070.2	Q9BUX1	CHAC1	no	no	1323	11	TCTACTACCTACTGTTACACCAGCAGTAGCCCT
CCDS10070.2	Q9BUX1	CHAC1	no	no	1977	10	TTTCATTCCTATACCAGCAACTGCCATCCT
CCDS10070.2	Q9BUX1	CHAC1	no	no	1996	11	ACTGCCATCCTCAGCGCTTCCTCTTCTGTCTCT
CCDS10070.2	Q9BUX1	CHAC1	no	no	2117	10	AACCTCCCCTGCCGTTGCATCACTCCTGCC
CCDS10070.2	Q9BUX1	CHAC1	no	no	2758	10	ATCCACTACTCCATCTGCCCCTCCTTTGGC
CCDS10070.2	Q9BUX1	CHAC1	no	no	4324	10	AACCTCCCCTGCCGTTGCATCACTCCTGCC
CCDS10070.2	Q9BUX1	CHAC1	no	no	4335	10	AACCTCCCCTGCCGTTGCATCACTCCTGCC
CCDS11568.1	O15335	CHAD	yes	no	5	12	CGCCCCGCCGCCGCTGCTGCCCCCAGCCCCGGCCCC
CCDS13644.1	Q13112	CHAF1B	no	no	610	10	ATTTGCCCTTCCTCTACTTTTTGTTCTTTT
CCDS13815.1	Q8WYQ3	CHCHD10	no	no	25	15	CGCTGCGGCATTTGTCCCCGCGACAGCACCGCTGCCGCCGTCTCT
CCDS34204.1	O14646	CHD1	no	no	68	12	GGCGACGGCGACCTCGGTGGCGGCGGCGGCTACGAC
CCDS34204.1	O14646	CHD1	no	no	184	10	CGCGACGGCGGCGGCGGCGGCGGCGACGAC
CCDS34204.1	O14646	CHD1	no	no	216	10	GTTACTTATAGCTCTTGCTGCCCTCGCCCT
CCDS34204.1	O14646	CHD1	no	no	314	13	CTTCCCCTTCCCCTCCGCGTCTGTCCCCTTCCCCCTCCC
CCDS10374.2	O14647	CHD2	no	no	328	11	ACCTGTTTTAGTATTAATTATTGCTTTATTTTT
CCDS2873.1	Q8NE62	CHDH	no	no	254	11	GCCACCCGCTCCTCCCGCTCCGGTCCCGACTGT
CCDS8459.1	O14757	CHEK1	no	no	22	12	CCCCATACCGCTCCCTATATCCTCTTCCTCTCTTCC
CCDS8459.1	O14757	CHEK1	no	no	62	11	ACCCCCACCTCTCCCTCCTCCTTCCCCAGTCGT
CCDS8459.1	O14757	CHEK1	no	no	380	12	CTCTGCTTCACCGACTGTGATCCTCACAGTCCTGTC
CCDS9906.1	P10645	CHGA	yes	no	39	10	GGCGCTGCTGCTGCCACCGCTCCTGCCACT
CCDS9906.1	P10645	CHGA	yes	no	41	12	CGCTGCTGCTGCCACCGCTCCTGCCACTGCAGTGCT
CCDS35335.2	Q5VXU3	CHIC1	yes	yes	25	17	TCCTGTCCCTACACCCCTCCTCTTTCTCTTCATTTCGTTCCCCCTCCTCTT
CCDS3493.1	Q9UKJ5	CHIC2	yes	yes	53	14	AGTTGCTGCTGCTGCGGCGGCGGCAGCGGCGTCTGTGCTTGT
CCDS3493.1	Q9UKJ5	CHIC2	yes	yes	124	18	CATTGTGTTGTTGTTATTGCTGATGGTAATGGCGGCGGCGGTGGCGGCGACGGT
CCDS3493.1	Q9UKJ5	CHIC2	yes	yes	257	10	ACTCCCCTCAGCCTCCGCCGCCTCGCCCGC
CCDS8178.1	P35790	CHKA	no	no	40	14	CTCCACAGTCGCCGCAGTCGCCGCAGCCGCCGCCGCCGCCCC
CCDS31073.1	P26374	CHML	no	no	114	10	CACCTCATTTCTTTCATCAGCAGTTGTCAC
CCDS6537.1	Q9NZZ3	CHMP5	no	no	139	10	AGTGACTCTGCTTCCGTTTCTGGTTTTGCT
CCDS8289.1	Q9UHD1	CHORDC1	no	no	203	12	GCCTCCCGCCGCTACCTCCGCCTCGTCCCTTCTCCT
CCDS10073.1	Q99653	CHP1	no	no	58	22	ACCCCTAGCCCTTCCTTCCCTCCCTCCTTCCCTCCTGTCGCCGTCTCTTCTGGCGCCGCTGCTCCC
CCDS10073.1	Q99653	CHP1	no	no	66	14	CCCTTCCTTCCCTCCCTCCTTCCCTCCTGTCGCCGTCTCTTC
CCDS10617.1	O43745	CHP2	no	no	388	10	GGTGGCTGCTCCGGCCCTTCCGCCTCCAGC
CCDS34779.1	Q9P2E5	CHPF2	yes	no	70	11	GTCTGTTCCCCCTTCCCCGTCCCTGCTCCCTGC
CCDS34779.1	Q9P2E5	CHPF2	yes	no	116	10	GACGCCGCTCTTGGTCCCCACGCCTCCGCC
CCDS34779.1	Q9P2E5	CHPF2	yes	no	258	11	TCCTGCGCTCGCGGCCTCGATGCTGTCTCTGGC
CCDS34779.1	Q9P2E5	CHPF2	yes	no	1258	10	ATTGATTGTTTCATTTATTACCGTTTTGGC
CCDS34779.1	Q9P2E5	CHPF2	yes	no	1388	10	CCTCGCTCTGTCTTTGGCCTCATTGACCCC
CCDS3266.1	Q9H2X0	CHRD	yes	no	17	13	CCCGCCCGCGCTCCTCCCGGCCGCTCCTCCCGCCCCGCC
CCDS3266.1	Q9H2X0	CHRD	yes	no	100	12	CACTGCCCCGGCCCCGGCCCCGGCCCCGGCCCCCTC
CCDS3266.1	Q9H2X0	CHRD	yes	no	159	11	CCCTCCGCCCTCCGCACTCCCGCCTCCCTCCCT
CCDS3266.1	Q9H2X0	CHRD	yes	no	173	18	CACTCCCGCCTCCCTCCCTCCGCCCGCTCCCGCGCCCTCCTCCCTCCCTCCTCC
CCDS3266.1	Q9H2X0	CHRD	yes	no	205	13	CGCCCTCCTCCCTCCCTCCTCCCCAGCTGTCCCGTTCGC
CCDS32184.1	Q494W8	CHRFAM7A	yes	yes	173	10	GATCTTGTTGTCACCCCCATTATTGACAAT
CCDS32184.1	Q494W8	CHRFAM7A	yes	yes	479	10	GATCTTGTTGTCACCCCCATTATTGACAAT
CCDS8040.1	P11229	CHRM1	yes	yes	79	24	CTTCCCTCCAGCTCCCCTCCCTTCCTTTTCTCCCTTTCCTCCCTCCCTCTCTTTCCCTTTCTCCCTCCCCGC
CCDS8040.1	P11229	CHRM1	yes	yes	89	21	GCTCCCCTCCCTTCCTTTTCTCCCTTTCCTCCCTCCCTCTCTTTCCCTTTCTCCCTCCCCGCT
CCDS8040.1	P11229	CHRM1	yes	yes	90	19	CTCCCCTCCCTTCCTTTTCTCCCTTTCCTCCCTCCCTCTCTTTCCCTTTCTCCCTCC
CCDS8040.1	P11229	CHRM1	yes	yes	184	10	ATCACTGGCTGTGCCTCTCCCGCTGCCAGC
CCDS5843.1	P08172	CHRM2	yes	yes	592	11	ATTTATAATAACATTGGTATTTTCCATATTCAT
CCDS5843.1	P08172	CHRM2	yes	yes	1022	10	AGTATTCATCATCTTACTCCCTTTCCTTCT
CCDS5843.1	P08172	CHRM2	yes	yes	1383	11	CCTGATCATAATTTTGACAATATTTATCTTGTT
CCDS1616.1	P20309	CHRM3	yes	yes	305	15	ACCTCCATTTATATCCCCTTTGTTCCCACTCACTGCCATTTTTAC
CCDS1616.1	P20309	CHRM3	yes	yes	483	11	CACTTTATTTATTTTTTTTACTTCACTTTCCGT
CCDS1616.1	P20309	CHRM3	yes	yes	634	11	ACCAGTTATTTTCCTTTTCCTTCTATTTCTTCC
CCDS1616.1	P20309	CHRM3	yes	yes	680	10	ATCCCTTGTCTCTTTTGTTATGACTCTACT
CCDS1616.1	P20309	CHRM3	yes	yes	947	10	GTTTCTACTTGTACTTTTCTCTCTTGCTTC
CCDS1616.1	P20309	CHRM3	yes	yes	1187	12	GCTTATTTTTTTCATTTTCTCTTCTTTTATATTCTC
CCDS1616.1	P20309	CHRM3	yes	yes	1252	10	CTTCTTAGTTTTTTCCTTTCTCTCCTCTGC
CCDS1616.1	P20309	CHRM3	yes	yes	1259	14	GTTTTTTCCTTTCTCTCCTCTGCTGGCACTTCTGCCCCTGCC
CCDS1616.1	P20309	CHRM3	yes	yes	1363	10	AACCACCATACTTATAATGATGCCTGCCCC
CCDS1616.1	P20309	CHRM3	yes	yes	1633	13	AATACCTCTCACATCACTACTCTTCTCCTCACTGTCAGT
CCDS1616.1	P20309	CHRM3	yes	yes	2015	10	GCTGCCGGCGGTGCCCTCTGTCTCGTTGGT
CCDS1616.1	P20309	CHRM3	yes	yes	2804	12	TCCAATAACTTTGTTATTTCTTTCAGCTATTCCAAT
CCDS1616.1	P20309	CHRM3	yes	yes	2863	10	ACCTGCAACTTCAGCCTTCTCAACTTTAGC
CCDS1616.1	P20309	CHRM3	yes	yes	3509	12	TATACCTACATTCATAGCAGCATTATTCACAATACC
CCDS1616.1	P20309	CHRM3	yes	yes	3544	10	ATCTGCCATACTCCTTGCAATGTTATTTTC
CCDS10031.1	P08912	CHRM5	yes	yes	43	11	AATATCATCATCTGCTCCTTTCTTTCTTCCTTT
CCDS10305.1	P32297	CHRNA3	yes	yes	109	12	GTCCCTCTCCTTCCTGGTGGTGGTGACAGCACCTGC
CCDS10305.1	P32297	CHRNA3	yes	yes	435	10	GGCCGTCTCTGCGACCGCCGCGCCCGCTCC
CCDS10304.1	P30532	CHRNA5	yes	yes	74	10	CCCCTCTGCTGCGTCTGCCCTCGTTTTGTC
CCDS6135.1	Q15825	CHRNA6	yes	yes	57	11	CATTTCTTTTCTGCTTTTCTTCCCCTTTCTTGC
CCDS1070.1	P17787	CHRNB2	yes	yes	191	10	CGCCCCACCCGCGGCCCTCCCCCCGGCGGC
CCDS7913.1	O43916	CHST1	yes	yes	41	10	AGCTGTAGCCGCCGCTGCCGCCGCTGCTCT
CCDS7913.1	O43916	CHST1	yes	yes	102	10	GGCTCTGGTGCCTGCGGCTGCTGCTCTCCT
CCDS7913.1	O43916	CHST1	yes	yes	363	10	TGCCGCCGCGGCTGCTGCCGCCGCCGCCAC
CCDS2047.1	O43529	CHST10	yes	yes	33	11	GGCGTCTTCCTTACTTCCGCTGCCGCCGCCGCC
CCDS2047.1	O43529	CHST10	yes	yes	35	12	CGTCTTCCTTACTTCCGCTGCCGCCGCCGCCACATC
CCDS2047.1	O43529	CHST10	yes	yes	87	11	GGCGTCTTCCTTACTTCCGCTGCCGCCGCCGCC
CCDS2047.1	O43529	CHST10	yes	yes	89	12	CGTCTTCCTTACTTCCGCTGCCGCCGCCGCCACATC
CCDS9099.1	Q9NPF2	CHST11	yes	yes	136	14	CGCAGCGGCAGCGGCGGCGGCACCACCATCACCGCTCGCACC
CCDS9099.1	Q9NPF2	CHST11	yes	yes	301	10	ACCAACTCCGGCACCTTCCACACCCCTGCC
CCDS5333.1	Q9NRB3	CHST12	yes	yes	7	13	CCCCTCGGCCTCCGTGGCCCCTCCGGCGGCCGCGACGTC
CCDS10059.1	Q8NCH0	CHST14	yes	no	125	11	GCTGTCCCCTGCCCTCCCCTCCCCAACTACCCC
CCDS7312.1	Q7LGC8	CHST3	yes	yes	46	10	TTTGTCAATTTTTGTTTTTGCTGCAATTGC
CCDS7312.1	Q7LGC8	CHST3	yes	yes	612	10	TGTCACAGCTGTCCTTCCCACCCCTGCCAC
CCDS7312.1	Q7LGC8	CHST3	yes	yes	745	10	GTCCCCAGCTCTTGCTTTTACATCCACGCC
CCDS7312.1	Q7LGC8	CHST3	yes	yes	967	12	GGTCCTCACTGCTCCACCCACCCTCATCTCTGCCCT
CCDS7312.1	Q7LGC8	CHST3	yes	yes	1267	10	GCTGTCCATCTTTGTACCCCTGGTTCCATC
CCDS7312.1	Q7LGC8	CHST3	yes	yes	1769	11	GCTGCCCTCCGTCCTCTTGATCCCCCTCACCCC
CCDS7312.1	Q7LGC8	CHST3	yes	yes	2007	12	TTTGGCCTCTGTGGTTACACCTGCCCCCTCCCCGCC
CCDS10919.1	Q9GZS9	CHST5	yes	no	356	11	CTCCCCACCAGTGATGACAACAGTTGCTGTTCT
CCDS10919.1	Q9GZS9	CHST5	yes	no	427	11	AGTTTTTTTTTTGTTGTTTTTTTTTTTTTTTTT
CCDS10919.1	Q9GZS9	CHST5	yes	no	429	10	TTTTTTTTTTGTTGTTTTTTTTTTTTTTTT
CCDS10919.1	Q9GZS9	CHST5	yes	no	831	12	CGTGTTCCCTTCCCCCATCTTCATTATAATAACCCC
CCDS10918.1	Q9GZX3	CHST6	yes	no	612	10	CGTCTCTGTCATCTCACCAACACTTGTGCT
CCDS10390.1	Q86X52	CHSY1	yes	yes	128	13	CTCGTCTGCCGCCGCCGTCGTCGCCGTCGTGCCGGCCCC
CCDS42185.1	P0CG13	CHTF8	no	no	13	10	GGCAGTGCTCGCGGCGGCGGCGACGGCGGC
CCDS42185.1	P0CG13	CHTF8	no	no	18	10	GGCAGTGCTCGCGGCGGCGGCGACGGCGGC
CCDS32056.1	Q9UHD4	CIDEB	no	no	878	11	GGCTGTCACTATCTCTACCACCACTCCTCTAGT
CCDS32056.1	Q9UHD4	CIDEB	no	no	1160	10	CCCCTCCCTCACCCTGCTCCTTCCCATCAC
CCDS32056.1	Q9UHD4	CIDEB	no	no	1303	11	AATCCTGGTCCTGCTTCTGTTCTCATCCCTCCC
CCDS32056.1	Q9UHD4	CIDEB	no	no	1311	17	TCCTGCTTCTGTTCTCATCCCTCCCCCAGCTCTGGCCCCAATCCTCCCAGC
CCDS32056.1	Q9UHD4	CIDEB	no	no	1427	10	TCCCCCACCTGCCTTATCCTTGCCTGTTTC
CCDS6894.1	Q9ULV3	CIZ1	no	no	106	11	AGTGGTTTCTCCTCCCCTCTTCCCTTCCTCATC
CCDS6894.1	Q9ULV3	CIZ1	no	no	111	10	TTTCTCCTCCCCTCTTCCCTTCCTCATCCT
CCDS5717.1	P56746	CLDN15	yes	yes	88	14	GCCCGTTTCGGTTATTCCCTCCATCTCGTCAACAGCTGCCGC
CCDS5717.1	P56746	CLDN15	yes	yes	407	12	GCCCCTGGTCCCAGTTCTCACCACAGCCCCTGCAGT
CCDS5717.1	P56746	CLDN15	yes	yes	652	11	GATTGTTCTCGTGGTTCCTCCGTCCTTCACCAC
CCDS5717.1	P56746	CLDN15	yes	yes	690	31	GCTGCTGTTCATTCTCTCTCCGTCTCTGTCCCTTATTGCTCTCACGTCTGTCTCTGTCATCTTTTCACTCCTTGTCCCTCTTACTCCGTTCTT
CCDS3296.1	Q9Y5I7	CLDN16	yes	yes	84	12	GACCCTTCCTCCTTCCCCCGTCTTGGCACTGGCACT
CCDS471.1	Q8N6F1	CLDN19	yes	yes	15	16	AGCCACTGCCTTTGCTCCAGCCGCTGCCGCCGCACCACCTCTCCTTCT
CCDS471.1	Q8N6F1	CLDN19	yes	yes	47	17	CACCACCTCTCCTTCTCTGCCTCTGACCCTCCTTCTCGCTGCTCCCCCTGC
CCDS5560.1	O14493	CLDN4	yes	yes	70	10	AACCCCTCCCTCTGCCCCCGCCCCTCTGCC
CCDS11096.1	O95471	CLDN7	yes	yes	361	16	GTCATCCTCGGCCGCCCCTCCGGTCCCGCCTCCCCCTCCCGCGCTCCC
CCDS10487.1	O95484	CLDN9	yes	yes	214	10	CTTGTCCTCCATCTTCCCCTCCTTTACCCT
CCDS10487.1	O95484	CLDN9	yes	yes	218	12	TCCTCCATCTTCCCCTCCTTTACCCTTGGTTCCCAC
CCDS45409.1	Q2KHT3	CLEC16A	no	no	108	10	GCTCGCGGTTCCTCCACCGCCTCCGCCGCC
CCDS45409.1	Q2KHT3	CLEC16A	no	no	116	11	TTCCTCCACCGCCTCCGCCGCCGCATCCTCCGC
CCDS41752.1	Q9P126	CLEC1B	yes	yes	44	10	CACATTTTCTTTTCTCTCTGTTACTTTGTC
CCDS8605.1	Q92478	CLEC2B	yes	yes	58	10	GATAATAGTTTTTGTTTTTCTTTCAGTAGC
CCDS8605.1	Q92478	CLEC2B	yes	yes	97	11	AACCATTGCTTTTTCTTTGATTCTATCGCTTTT
CCDS8583.1	Q8WTT0	CLEC4C	yes	yes	277	10	GATCCTGCCTCCCACAGTCACCCTGCTCCC
CCDS8611.1	Q6UXN8	CLEC9A	yes	yes	175	10	TGTGACAATAGCATTTTTATTTTTCTTATC
CCDS33201.1	Q8NHS4	CLHC1	no	no	660	15	GTCCTTTCTAATGTCTTCTGTATTTATTTCTTCATCCTCTGCCCT
CCDS33201.1	Q8NHS4	CLHC1	no	no	2117	13	GCCACCATCATCTTTTGCCTTGATTATTGCAGTAGCTTC
CCDS33201.1	Q8NHS4	CLHC1	no	no	2152	12	CTTCGTAACAGCACTTCCAGCTTTGACCCTTGCGTC
CCDS33201.1	Q8NHS4	CLHC1	no	no	2786	14	TCTGGCAGTTACCTCTCTGATCTCATCTCTTCTCTCCCTTTC
CCDS33201.1	Q8NHS4	CLHC1	no	no	2806	11	TCTCATCTCTTCTCTCCCTTTCTCATTCTCTTC
CCDS256.1	Q9Y696	CLIC4	no	no	56	10	GGCCCCGCCCCCGGCGCCCCTCCCAGCCGT
CCDS256.1	Q9Y696	CLIC4	no	no	232	10	AGCAGCAGCAGCAGCAGCAGCCCTCGCCGT
CCDS47438.1	Q9NZA1	CLIC5	no	no	30	10	TGCAGCATCCTCTGTCCCTTCATTCATTTC
CCDS12486.1	Q96DZ5	CLIP3	no	no	14	10	CGCCCCTCCCTCTCCGCCCCCACCCCCTGT
CCDS12486.1	Q96DZ5	CLIP3	no	no	55	13	CCTCGTCCCCTTCTCTCTGTCTCCCTTGCCTCCCCCATC
CCDS12486.1	Q96DZ5	CLIP3	no	no	60	14	TCCCCTTCTCTCTGTCTCCCTTGCCTCCCCCATCACGTCCCC
CCDS12486.1	Q96DZ5	CLIP3	no	no	113	14	CCCCATTGCTCCCACAGTCTCCCCAGTCTCCACTTTGGTCCC
CCDS8441.1	Q9H6B4	CLMP	yes	yes	30	14	AATTTTTTTTTTCCCTCTCTCTTTCTTCACTCCTTTTTCTTT
CCDS8441.1	Q9H6B4	CLMP	yes	yes	31	14	ATTTTTTTTTTCCCTCTCTCTTTCTTCACTCCTTTTTCTTTC
CCDS8441.1	Q9H6B4	CLMP	yes	yes	115	13	CCTCGCGTTTTCCTCCCTGACCCTGGTCCCGGCTCCCGT
CCDS4811.1	P04118	CLPS	yes	yes	23	10	TCTCCCGCCACCCACACCAGCTGTCCCACT
CCDS30580.1	O94985	CLSTN1	yes	yes	403	11	CGCGCTCCCTCCGCTCCTCTCCCCCGCCCCTCC
CCDS30580.1	O94985	CLSTN1	yes	yes	472	17	CCTCGCGTCGCTCCCCATCCCCGCCCCTCCCGCCGCCACCCCGCCCCCGGC
CCDS30580.1	O94985	CLSTN1	yes	yes	482	10	CTCCCCATCCCCGCCCCTCCCGCCGCCACC
CCDS30580.1	O94985	CLSTN1	yes	yes	552	11	CGCCGCCGCCATCTTAGTTGCTGCCGCTGCCTT
CCDS30580.1	O94985	CLSTN1	yes	yes	641	10	CGTCACGGCGGCGGCGGCGGCGGCTCCTCC
CCDS6601.1	P09496	CLTA	no	no	61	15	GGCTTCCGCTTTACCCGTCTCCCTCCTGGCGCTTGTCCTCCTCTC
CCDS6601.1	P09496	CLTA	no	no	154	12	GTTGGTTTTTGTCTCACCGTTGGTGTCCGTGCCGTT
CCDS32696.1	Q00610	CLTC	no	no	29	11	AGTAGTCCCTCCGGTTCCTCTGTTTCCCCCCAT
CCDS32696.1	Q00610	CLTC	no	no	340	12	CCCAGCCTCCCCCCTCCCCTTCTCCTCCTCTCCCTT
CCDS32696.1	Q00610	CLTC	no	no	344	10	GCCTCCCCCCTCCCCTTCTCCTCCTCTCCC
CCDS32696.1	Q00610	CLTC	no	no	345	10	CCTCCCCCCTCCCCTTCTCCTCCTCTCCCT
CCDS6176.1	Q8IUQ0	CLVS1	no	no	184	13	GGCAGTTTTCTTAGCTGTGATTCCCACTGCTGCCATTGT
CCDS34525.1	Q5SYC1	CLVS2	no	no	374	10	CCCCGCTGCGCCCACCTCCCCGGCTGCTCC
CCDS34525.1	Q5SYC1	CLVS2	no	no	452	11	GGCGTTCGCGTCCTCCTCCCCACCTTCTCTCCC
CCDS34525.1	Q5SYC1	CLVS2	no	no	629	14	GTCCCCGCCGCCACCCCTCTTCTCTGCTCCTTCCATCCCGCC
CCDS34525.1	Q5SYC1	CLVS2	no	no	678	11	GTTGATGCCGCTGTCGCCGCCGCCGCCGCTGCT
CCDS34525.1	Q5SYC1	CLVS2	no	no	1470	12	CCCTTTTCCTTCTTTCTTTTTATCAACACCATCGCC
CCDS34525.1	Q5SYC1	CLVS2	no	no	1971	16	AATTATGTTTTTATTATCATTTACCCTAGTGCTCATTTTCATCCTCTT
CCDS3878.1	Q96DG6	CMBL	no	no	1	20	TCCCTTCCTCTCTGCGGTTCCCTCCCTCCCACCCCCTCTCCCTGCACCTTTCTTTATCTT
CCDS3878.1	Q96DG6	CMBL	no	no	63	15	AGCCTCTCCCATCTCTCCCTCCCTCTTCCTCCCTACCCCACCCTC
CCDS3878.1	Q96DG6	CMBL	no	no	64	12	GCCTCTCCCATCTCTCCCTCCCTCTTCCTCCCTACC
CCDS3878.1	Q96DG6	CMBL	no	no	103	11	CCCTCCGACCACCCCACTTCTTCCCCTCCCCTC
CCDS3878.1	Q96DG6	CMBL	no	no	114	20	CCCCACTTCTTCCCCTCCCCTCACACTTCCCTCCCTCCCTTCTCTCGTCTCCTCCCCACT
CCDS3878.1	Q96DG6	CMBL	no	no	139	10	CTTCCCTCCCTCCCTTCTCTCGTCTCCTCC
CCDS3878.1	Q96DG6	CMBL	no	no	161	16	TCTCCTCCCCACTGCGCCTCCCTCCCTCCTGGCCTTCCTTCCCTTCCC
CCDS3878.1	Q96DG6	CMBL	no	no	236	10	GCCTCCCTCCTCCACCTCTCCGCCCCCTCC
CCDS3878.1	Q96DG6	CMBL	no	no	314	13	GATCCCCGCGTCCTCGGTCGCCGCGTCCACGTCCCTCTC
CCDS10930.1	Q9NRP2	CMC2	no	no	15	13	GGCGTCTCCGCCGGCTACTGCCGCTTCAGTTCTCCCGGT
CCDS10930.1	Q9NRP2	CMC2	no	no	37	13	GGCGTCTCCGCCGGCTACTGCCGCTTCAGTTCTCCCGGT
CCDS10930.1	Q9NRP2	CMC2	no	no	108	13	GGCGTCTCCGCCGGCTACTGCCGCTTCAGTTCTCCCGGT
CCDS10930.1	Q9NRP2	CMC2	no	no	111	13	GGCGTCTCCGCCGGCTACTGCCGCTTCAGTTCTCCCGGT
CCDS10817.1	Q8IZR5	CMTM4	yes	yes	77	10	GGCGGCGGCGGCGGCGGCGGCGGCGGCGAT
CCDS33730.1	Q96FZ5	CMTM7	yes	yes	131	10	CGCCCCGCCCTCGCCAGCGCCCGCCCCCGC
CCDS2652.1	Q8IZV2	CMTM8	yes	yes	186	11	GGCCGCGCTCCCCTCCCCCGCGCCTGTGTCCCC
CCDS4835.1	Q8N1G2	CMTR1	no	no	167	12	GGCGGCGGCTCTGGCAGCGGCGGCGACAGTGTCGGC
CCDS10898.1	Q8IYT2	CMTR2	yes	no	63	11	TTTCCCCATAGTCACACCAACAGTGGTCATTAC
CCDS12606.1	Q9BYD5	CNFN	no	no	17	11	CACGTCTGCCTCCATCACTGCCATCGCGATCCT
CCDS2034.1	Q16281	CNGA3	yes	yes	103	13	CTTGTTTGCTTTCTTGCCCCTGACTCTCCCCGTCCTCCC
CCDS9717.1	O95406	CNIH1	yes	yes	56	14	CCTTTCTCCGCTGGCAACGGCGCCGCTCCCCGCTCCTCCTCC
CCDS1544.1	Q8TBE1	CNIH3	yes	yes	343	10	AGTCGTCGCATCGCTTGTCGTGTTGGTCTC
CCDS14198.1	Q8WXI2	CNKSR2	no	no	177	20	GGCAGCAGCAGCAGCAGCAGCAGCAGCAGCAGCAGCAGCCGCCGCCGCCGCCGCCTTAGC
CCDS14198.1	Q8WXI2	CNKSR2	no	no	275	12	CACGTTTACCTCCCTGTCGCCGTTCCTGCCGGCGGT
CCDS12263.1	P51911	CNN1	no	no	150	15	GCCGCTGCCTCTGTTCTCAGCGTCAGTGCCGCCACTGCCCCCGCC
CCDS31857.1	Q9NZN8	CNOT2	no	no	202	11	AGCGGCGTCGTCGCTCCCACCTTCCGCTGCCGC
CCDS4455.1	Q9ULM6	CNOT6	no	no	36	11	GGCGGCGGCGTCGGTGGCGGCGGCGACGGCGGC
CCDS4455.1	Q9ULM6	CNOT6	no	no	48	11	GGCGGCGGCGTCGGTGGCGGCGGCGACGGCGGC
CCDS4455.1	Q9ULM6	CNOT6	no	no	49	11	GGCGGCGGCGTCGGTGGCGGCGGCGACGGCGGC
CCDS4455.1	Q9ULM6	CNOT6	no	no	75	11	GGCGGCGGCGTCGGTGGCGGCGGCGACGGCGGC
CCDS6000.2	Q9UIV1	CNOT7	no	no	132	16	GGCACCCGCTGCCGCCGCCGCTACCGCCACCGCCACCGCCACCGCCGC
CCDS6000.2	Q9UIV1	CNOT7	no	no	136	15	CCCGCTGCCGCCGCCGCTACCGCCACCGCCACCGCCACCGCCGCC
CCDS4329.1	Q9UFF9	CNOT8	no	no	115	10	TCCCTTCGTGCCAACGATTTTAACGGTCCT
CCDS5015.1	P21554	CNR1	yes	yes	20	14	CACGCTACTCCCTCTGCCACCCCTTCCTTCTCCACTTCTTTT
CCDS5015.1	P21554	CNR1	yes	yes	22	21	CGCTACTCCCTCTGCCACCCCTTCCTTCTCCACTTCTTTTCCGCCTCCGCCTCTTCTTGTCTC
CCDS5015.1	P21554	CNR1	yes	yes	71	12	CCTCTTCTTGTCTCCCGCGGCGCCAGCGCCTTCCCT
CCDS5015.1	P21554	CNR1	yes	yes	316	14	CACGCTACTCCCTCTGCCACCCCTTCCTTCTCCACTTCTTTT
CCDS5015.1	P21554	CNR1	yes	yes	318	21	CGCTACTCCCTCTGCCACCCCTTCCTTCTCCACTTCTTTTCCGCCTCCGCCTCTTCTTGTCTC
CCDS5015.1	P21554	CNR1	yes	yes	367	12	CCTCTTCTTGTCTCCCGCGGCGCCAGCGCCTTCCCT
CCDS5015.1	P21554	CNR1	yes	yes	2026	12	GTCTTTTATTTCTGCATCCTTTATTTCTATAGCCAC
CCDS5015.1	P21554	CNR1	yes	yes	2451	11	TATGGCATTGCCAATATTCTTGTTTGCCTCTCT
CCDS1886.1	Q96F85	CNRIP1	no	no	31	10	TCCCCCCTTCCCGCCTCCCTTTACCCCCCC
CCDS1886.1	Q96F85	CNRIP1	no	no	512	15	GTTCCTAGCGGCAGCCTCAGCTCCACCACCTCCCTCACCCTCCCC
CCDS1886.1	Q96F85	CNRIP1	no	no	532	12	CTCCACCACCTCCCTCACCCTCCCCGCGCTTCCTCT
CCDS1628.1	Q6PJW8	CNST	yes	yes	188	11	CCCAGCGGTAGCCCTCCTTGCGCCTCCGATTCC
CCDS1628.1	Q6PJW8	CNST	yes	yes	292	11	CCCAGCGGTAGCCCTCCTTGCGCCTCCGATTCC
CCDS6558.1	P26992	CNTFR	yes	no	623	10	GTCTGTATTACTCTCAACTTTTCTTCTTCC
CCDS1449.1	Q02246	CNTN2	yes	no	8	14	CGCGCCCTCACCCGCCACCGCCGCCGCGGCCGCCGCCGCACC
CCDS33790.1	Q9P232	CNTN3	yes	no	571	10	GACCCTGGTTTCAGCTGTTTCTGTGTTCTC
CCDS43041.1	Q8IWV2	CNTN4	yes	no	33	10	TTTTACCCCCCTCTTTCTCCCTACAGCTCC
CCDS43041.1	Q8IWV2	CNTN4	yes	no	311	10	TTTATCTTCTTCTGTACCTCTGGCCATTGC
CCDS2557.1	Q9UQ52	CNTN6	yes	no	237	10	GTCAGTGACTTTATTTTCTTTTCCATTTTC
CCDS11436.1	P78357	CNTNAP1	yes	yes	103	13	GGCGACAGCGTCGTTGGCCTTCCCGCTGCCCATCCTGGC
CCDS11436.1	P78357	CNTNAP1	yes	yes	921	11	GTTCCCTGTCCTCACTCCTGTGGCCCTAGTCCC
CCDS5889.1	Q9UHC6	CNTNAP2	yes	yes	73	14	CTCGCCCGCAGTGGCAACAGCTGCACCACCGTCCCCGTCGCT
CCDS5889.1	Q9UHC6	CNTNAP2	yes	yes	96	22	CACCACCGTCCCCGTCGCTCTGCCTTCCTCTTCTGCAGCCTCTGCTCTTCTGATTACCTCCCTCCC
CCDS5889.1	Q9UHC6	CNTNAP2	yes	yes	208	13	GGTGTCCGTTCCCTCCCCTCTTCCCCCTCCTTTGCCTTC
CCDS5889.1	Q9UHC6	CNTNAP2	yes	yes	216	12	TTCCCTCCCCTCTTCCCCCTCCTTTGCCTTCTTGGT
CCDS9640.1	O43405	COCH	yes	no	102	11	CGCCTCTGTCCCTGTTTCTTTGTCGCTCCCAGC
CCDS9640.1	O43405	COCH	yes	no	134	11	CCTGTCTGTCGTCGTTTTGGCGCCCCCGCCTCC
CCDS9640.1	O43405	COCH	yes	no	346	11	CACCCTGGCCTTGCCCGCATTCTCCCTCTCTCC
CCDS10610.1	P83436	COG7	no	no	120	10	CTCGCTCGCTTCTGCATCCCCGTTGCCGCC
CCDS5105.1	Q03692	COL10A1	yes	no	61	10	GGCATTTATTGTAACTATTCTCACTACTAT
CCDS5105.1	Q03692	COL10A1	yes	no	1269	10	ACTTATTTTCCTGGTTTTTCCACCACTCTT
CCDS5105.1	Q03692	COL10A1	yes	no	1606	11	CTTTTTCTTGTTAACTGTATCACTACTGTTTGC
CCDS5105.1	Q03692	COL10A1	yes	no	2091	10	ATTGACAACAATAGTGTTTACTTCCACCTT
CCDS5105.1	Q03692	COL10A1	yes	no	2170	13	TACTTTTCCACCTGTATTTGTATCAGTCATATCTTCTAT
CCDS5105.1	Q03692	COL10A1	yes	no	3266	10	TCCAATCCTAATTTCTGTTTCTTTTCCTTT
CCDS5105.1	Q03692	COL10A1	yes	no	3768	10	ATTATTTATAATAATTATCCTCATAATAAC
CCDS5105.1	Q03692	COL10A1	yes	no	5022	12	AACCATCTTAACATTCATGTTTATACTCCTAATATC
CCDS43482.1	Q99715	COL12A1	yes	no	88	14	GCCGCTGTCGCCGCCGCTACCTCTCCCTGTTGCCGCCGCCTC
CCDS44419.1	Q5TAT6	COL13A1	yes	no	348	17	TGCTTTTTCGGCACTTCCTCTCCTACTGCTAATTTTTCCGTCCTCTTTGCC
CCDS4970.1	Q14993	COL19A1	yes	no	11	16	CGCCGCCGCCGTCCCCGCAGTCCTCCCTGCAGCCACCGCCGCCGCCGC
CCDS4970.1	Q14993	COL19A1	yes	no	89	10	CGCGGCCCCAGCCTCTGCCGCCTCCGCTGT
CCDS34682.1	P08123	COL1A2	yes	no	153	16	CCCCGTGGCCACGTCCCTTCCCCCATTCGCTCCCTCCTCTGCGCCCCC
CCDS6376.1	Q8NFW1	COL22A1	yes	no	52	12	TGTCTTCTCCGCTTTCCCTGTTCTTCTGTTTCTCAC
CCDS4436.1	Q86Y22	COL23A1	yes	no	300	10	CCCAGCCTCTGCCCCAGCAGCACCGCCCCC
CCDS6802.1	Q8IZC6	COL27A1	no	no	105	16	TTTGATCATCTCTCTCTCTCTTTTTCTTGCTTCTTCTTCCTTTTTGGT
CCDS6802.1	Q8IZC6	COL27A1	no	no	109	13	ATCATCTCTCTCTCTCTTTTTCTTGCTTCTTCTTCCTTT
CCDS43553.1	Q2UY09	COL28A1	yes	no	307	11	TTTTATCACTCTTTCGTTCGTCTCCTCATTCTT
CCDS43553.1	Q2UY09	COL28A1	yes	no	1284	11	GCTAACTTCACCCCCAACCACAGTCCTTGCTGT
CCDS43553.1	Q2UY09	COL28A1	yes	no	2410	14	TATTTTATTACCAATGATAATTTTTATTTTCTTATTGTCTTT
CCDS43553.1	Q2UY09	COL28A1	yes	no	2704	12	CACCTCTCTCCCTGCTCTCTTGCTCCCTCTTACCAT
CCDS43553.1	Q2UY09	COL28A1	yes	no	6020	11	GCTAACTTCACCCCCAACCACAGTCCTTGCTGT
CCDS46911.1	A6NMZ7	COL6A6	yes	no	98	15	CACACTCTTGTCATTCTCTGCTCCCATCTCCGCGTCTCCCACCGC
CCDS46911.1	A6NMZ7	COL6A6	yes	no	149	15	CACACTCTTGTCATTCTCTGCTCCCATCTCCGCGTCTCCCACCGC
CCDS46911.1	A6NMZ7	COL6A6	yes	no	202	15	CACACTCTTGTCATTCTCTGCTCCCATCTCCGCGTCTCCCACCGC
CCDS46911.1	A6NMZ7	COL6A6	yes	no	260	11	AATACTTGCAATTTTCATTTTTTCCATTCCCTT
CCDS46911.1	A6NMZ7	COL6A6	yes	no	747	13	AATTATTTTTTTTCCTTTCCTGACCTTATTGTCGTTATT
CCDS46911.1	A6NMZ7	COL6A6	yes	no	1594	10	AATCTTATTCTCAATTCCTCTTCTGTTTCC
CCDS46911.1	A6NMZ7	COL6A6	yes	no	1749	14	ATCTTTTGTGTCTCTTGTATCCCTAATGCTTCCCACAATACC
CCDS46911.1	A6NMZ7	COL6A6	yes	no	2679	11	CTTTATAATCTTGTTTACTTTCACATTTTCTCT
CCDS46911.1	A6NMZ7	COL6A6	yes	no	3129	11	CTCATTAACATTGACTTTTTTCCCTTCTCTGTC
CCDS46911.1	A6NMZ7	COL6A6	yes	no	3963	11	ATCTGTCCTTCTCACTTCATCAACAGTCCCATC
CCDS46911.1	A6NMZ7	COL6A6	yes	no	4045	12	ACTTCTCTCCATTCTCCTTGTCATCACTGCATTTCC
CCDS46911.1	A6NMZ7	COL6A6	yes	no	4301	11	CCTTCTTATTTTGTTCCCACTACTCCCAGTCCT
CCDS46911.1	A6NMZ7	COL6A6	yes	no	5200	10	CTCCTCCGTGGTTTTTTCTTTCCCCCTTCT
CCDS42864.1	Q86VX2	COMMD7	no	no	94	11	GCCTGCTTTGTTCCCTTCCCTGTCCCCAGTGTC
CCDS42864.1	Q86VX2	COMMD7	no	no	164	10	CATAGTAACAGTGATGATGATAATAGCAGC
CCDS42864.1	Q86VX2	COMMD7	no	no	372	11	TCTGCCGGTGCCGGCGCCGCCCCTGCCCCTCCC
CCDS13770.1	P21964	COMT	no	yes	24	15	CGCCCTCCTAATCCCCGCAGCGCCACCGCCATTGCCGCCATCGTC
CCDS7815.1	P53618	COPB1	no	no	2	15	GGTGGCTGTGGCTTCGGTCGTTACCCCACCCCCTTCCACGTCAGC
CCDS6198.1	Q92905	COPS5	no	no	95	10	TTCGTCTCTCGCTATTACTGTAACTGCTGT
CCDS41796.1	Q96MF6	COQ10A	no	no	127	10	GGTGCTGCCGCCTCCCGTCGCCCCTGCGCT
CCDS10673.1	P31146	CORO1A	no	no	229	17	GTCCCCGGCTCCTCCAGCTCCTTCCTCCTCTTCCTCCTCCTCCTCCACCTC
CCDS10673.1	P31146	CORO1A	no	no	245	14	GCTCCTTCCTCCTCTTCCTCCTCCTCCTCCACCTCCGGCTTT
CCDS10947.1	Q14019	COTL1	no	no	99	11	CGTACCCGCCGCGCTCCCATCCCCGCCGCCGGC
CCDS11583.1	Q9Y6N1	COX11	no	yes	652	14	CTTCCTAATTGTTCTACTTCCATTCCTCCCCCTACCTTTAAT
CCDS11583.1	Q9Y6N1	COX11	no	yes	840	13	GCCTTTGTTACCTGTTCTGACCCCATTTCCTACCACTTT
CCDS11583.1	Q9Y6N1	COX11	no	yes	918	10	TTCTTCAATCATTCTATCTCTTTCCTTCCC
CCDS11583.1	Q9Y6N1	COX11	no	yes	1036	11	CGTCCTTACTTTACTACCGCTTCTCATGACTGT
CCDS11583.1	Q9Y6N1	COX11	no	yes	1796	11	CCTCCCTCCTGCTCCAGCTGTGGTGCTTTCCAC
CCDS7482.1	Q7KZN9	COX15	no	yes	75	14	CCTGCCCCTCGTCACGCCCTCCGTTTCCACACCTTTAACGCC
CCDS7482.1	Q7KZN9	COX15	no	yes	229	13	ACCGTCCCCTCCCCCGCCACCTTCCGCACCGGCCTTCCC
CCDS10955.1	P13073	COX4I1	no	yes	19	12	TTTTACGACGTTCGCAGCGCTACCCTTTTCCGCTCC
CCDS6284.1	P09669	COX6C	no	yes	265	11	AACTCCTTCGGCTACCGTCGCCGCGTTCTCGCT
CCDS12490.1	P24310	COX7A1	no	yes	313	10	CCCAGCCCCAGCCCCAGCCCCAGCCCCGCC
CCDS3472.2	Q8TF08	COX7B2	no	no	86	14	CCTGTTACCTGTGACGTCCTTGATGATTATTCTTTTGGCTCT
CCDS3472.2	Q8TF08	COX7B2	no	no	119	11	ATCTATAACAGTGGTACCAGTGGCCCCGGTAGT
CCDS3472.2	Q8TF08	COX7B2	no	no	195	11	ATCTATAACAGTGGTACCAGTGGCCCCGGTAGT
CCDS3472.2	Q8TF08	COX7B2	no	no	258	11	ATCTATAACAGTGGTACCAGTGGCCCCGGTAGT
CCDS3472.2	Q8TF08	COX7B2	no	no	334	11	ATCTATAACAGTGGTACCAGTGGCCCCGGTAGT
CCDS5819.1	Q8WXQ8	CPA5	yes	no	1	17	TCTCTCTCTCTCTTTTACTCTTATTCTTTCTCTCTCACTCTCTCTCTTTTC
CCDS5819.1	Q8WXQ8	CPA5	yes	no	23	19	ACTGCTTCTCTCTCTCTCTTTTACTCTTATTCTTTCTCTCTCACTCTCTCTCTTTTC
CCDS5819.1	Q8WXQ8	CPA5	yes	no	24	12	TTCTTTCTCTCTCACTCTCTCTCTTTTCCCACCCTT
CCDS5819.1	Q8WXQ8	CPA5	yes	no	27	19	ACTGCTTCTCTCTCTCTCTTTTACTCTTATTCTTTCTCTCTCACTCTCTCTCTTTTC
CCDS5819.1	Q8WXQ8	CPA5	yes	no	28	19	ACTGCTTCTCTCTCTCTCTTTTACTCTTATTCTTTCTCTCTCACTCTCTCTCTTTTC
CCDS5819.1	Q8WXQ8	CPA5	yes	no	31	12	CTTCTCTCTCTCTCTTTTACTCTTATTCTTTCTCTC
CCDS5819.1	Q8WXQ8	CPA5	yes	no	32	12	CTTCTCTCTCTCTCTTTTACTCTTATTCTTTCTCTC
CCDS5819.1	Q8WXQ8	CPA5	yes	no	52	12	TTCTTTCTCTCTCACTCTCTCTCTTTTCCCACCCTT
CCDS5819.1	Q8WXQ8	CPA5	yes	no	56	12	TTCTTTCTCTCTCACTCTCTCTCTTTTCCCACCCTT
CCDS5819.1	Q8WXQ8	CPA5	yes	no	57	12	TTCTTTCTCTCTCACTCTCTCTCTTTTCCCACCCTT
CCDS5819.1	Q8WXQ8	CPA5	yes	no	588	10	TTCAGCTTCTGCCTTACCCCCACCCCCTGT
CCDS5819.1	Q8WXQ8	CPA5	yes	no	692	11	TGTGCTGGCCCCTGCTTTACTCCTGCTATTCCC
CCDS5819.1	Q8WXQ8	CPA5	yes	no	790	11	AACTCTAATAATGACTGCGGTGACCTTCATGTC
CCDS5819.1	Q8WXQ8	CPA5	yes	no	914	17	TATAGTTATTTCCTTTGTTCTCCTCTCCATTCTCTTCTCTTCCCCTTCTCC
CCDS5819.1	Q8WXQ8	CPA5	yes	no	918	19	GTTATTTCCTTTGTTCTCCTCTCCATTCTCTTCTCTTCCCCTTCTCCCCATCGCCAC
CCDS5819.1	Q8WXQ8	CPA5	yes	no	943	11	TTCTCTTCTCTTCCCCTTCTCCCCATCGCCACT
CCDS6200.1	Q8N4T0	CPA6	yes	no	14	10	GCTGCTGCTGCTGCTGCTGCTGCTTGTCCC
CCDS3810.1	P16870	CPE	yes	no	18	12	CCCCCTCCTCGCAGTGGTTTCTCCTGCAGCTCCCCT
CCDS4390.1	Q17RY0	CPEB4	no	no	81	13	GGCGGTGGCGGCGGCGGCGGCGGCAGCAGCGGCGACAGC
CCDS4390.1	Q17RY0	CPEB4	no	no	349	12	GGTTTTTCCTTTTTTTCCTCTTTTTTCCCTCTCTGC
CCDS4390.1	Q17RY0	CPEB4	no	no	350	11	GTTTTTCCTTTTTTTCCTCTTTTTTCCCTCTCT
CCDS4390.1	Q17RY0	CPEB4	no	no	351	10	TTTTTCCTTTTTTTCCTCTTTTTTCCCTCT
CCDS4390.1	Q17RY0	CPEB4	no	no	1125	11	CTTGATTTTTACCCTCTTCATTTTTATTCCCTC
CCDS4390.1	Q17RY0	CPEB4	no	no	1129	10	ATTTTTACCCTCTTCATTTTTATTCCCTCC
CCDS4396.1	Q6PUV4	CPLX2	no	no	184	10	TGTGGTCCCTGCCATGCTATCTGCTCTGCT
CCDS3072.1	Q96A23	CPNE4	no	no	48	11	ATTAGCAACACCTTTACCATTTTTGGTGACAGT
CCDS3072.1	Q96A23	CPNE4	no	no	124	10	TGTAACTCCCATTCCCCCCACACCCGCGCC
CCDS3072.1	Q96A23	CPNE4	no	no	480	14	CTCGTCCCCTTCTCTTTCTGCCACCCTCCTTTCCTTCCTCCC
CCDS3072.1	Q96A23	CPNE4	no	no	484	16	TCCCCTTCTCTTTCTGCCACCCTCCTTTCCTTCCTCCCTCGCTCCACT
CCDS3072.1	Q96A23	CPNE4	no	no	535	13	CTCCCTCCCTCTTTTCTCAGTACCCTCCTCTTTACTCTC
CCDS3072.1	Q96A23	CPNE4	no	no	593	15	CCTGACATCTCCAACATTTTCACCCTCTTCCCCCACCCCCATCAC
CCDS3072.1	Q96A23	CPNE4	no	no	670	12	AACTCTGCTCTCAGCACCTTTCCCAGCCGCTGTTGC
CCDS9607.1	O95741	CPNE6	no	no	89	11	GGCTGTGGCCCTGCCCCTTCCCTCTTCTCCCTC
CCDS9607.1	O95741	CPNE6	no	no	97	10	CCCTGCCCCTTCCCTCTTCTCCCTCCCAAT
CCDS8733.1	Q86YQ8	CPNE8	no	no	140	12	TATGGTTGTGACATCACCCTCCCCGGCCCCCATTTT
CCDS8733.1	Q86YQ8	CPNE8	no	no	899	10	GTCCGCCTCCTCCCTTCCCTCCCCCATCCC
CCDS8733.1	Q86YQ8	CPNE8	no	no	930	12	CGCGCTGCCTCCGCCTCCTTCTTCTGCCTCCACCCT
CCDS8733.1	Q86YQ8	CPNE8	no	no	943	13	CCTCCTTCTTCTGCCTCCACCCTCAACCCCCATCCCCGC
CCDS2574.2	Q8IYJ1	CPNE9	no	no	90	16	GCCGGCCCCGCCGCTGCCGTCGCCCCTAGCCCCAGCAGCCCTGGTCTC
CCDS2372.1	Q8IVL8	CPO	yes	no	444	13	TACCTTTTTTTTAATAACTGTATCACTTACTTTAATTTT
CCDS2372.1	Q8IVL8	CPO	yes	no	710	11	CCCCATAATAATTTTAGTAGCAATTACTTCTCT
CCDS2372.1	Q8IVL8	CPO	yes	no	1233	11	ATCATTGTTATTAGTGTCAGTGATAATTACACC
CCDS2372.1	Q8IVL8	CPO	yes	no	1920	12	AACCTCCTCCATTTCCTCACCCTCCATCTCTACTCT
CCDS2372.1	Q8IVL8	CPO	yes	no	3100	12	TCCTTTCATTTCTTTCATCCCATTACTTACTCCATC
CCDS2372.1	Q8IVL8	CPO	yes	no	4268	17	GTTTTCTATACTCACCGCCTCCACTTTCTCACTTCCCTTTCCTTCTTTAAC
CCDS2372.1	Q8IVL8	CPO	yes	no	4445	12	ACTCCCATTTTTTTTGTTTTTAATGCTTTCCTCATT
CCDS2372.1	Q8IVL8	CPO	yes	no	4788	13	GCCATTTTTGTTATTCATGACGTCCCTTTTGACTATGTC
CCDS2393.1	P31327	CPS1	no	no	107	11	TCTGGTCATGGCAATCCTGTTTCCAGCCATCCT
CCDS9902.1	Q9P2I0	CPSF2	no	no	262	14	ACTCGCCCCCGCCGCTTCGGCTGCGACTGTCCCGGTCGTTCC
CCDS8185.1	P50416	CPT1A	no	yes	87	17	CTCGTTCACTCCACCGCCGCCGCCGCCGCCGCCGCTGCCGCTGCCGCTGCC
CCDS8185.1	P50416	CPT1A	no	yes	95	17	CTCCACCGCCGCCGCCGCCGCCGCCGCTGCCGCTGCCGCTGCCGCACCTCC
CCDS575.1	P23786	CPT2	no	no	153	13	CTTTTCTTTTTTTTTTCCAACTCCAGTTTCTGTCTTGCT
CCDS7637.1	Q8N436	CPXM2	yes	yes	274	10	CCCGGCGCCCCCGGTGACCGTGACCCTGCC
CCDS10301.1	P29762	CRABP1	no	no	54	16	TGTGCCCGCTGCGCCGCCGCTGTCCGTACCTGCCGCCGCCGCCACCGC
CCDS1152.1	P29373	CRABP2	no	no	416	10	ACCTGCACCCCTCTCAGTCTCCTCTTCTCC
CCDS1152.1	P29373	CRABP2	no	no	448	13	GACCTTGCCTTTCTCCTCTCCTCTTGCCTCTTTCCTCTT
CCDS1152.1	P29373	CRABP2	no	no	455	13	CCTTTCTCCTCTCCTCTTGCCTCTTTCCTCTTCAATCCC
CCDS1152.1	P29373	CRABP2	no	no	1022	10	TGCATCCCCACCTCCTCCCTCTCCCTTCCC
CCDS1152.1	P29373	CRABP2	no	no	1024	11	CATCCCCACCTCCTCCCTCTCCCTTCCCGCGGC
CCDS1152.1	P29373	CRABP2	no	no	1414	10	ATCATCCCTAGTTTTCACGATCTCTCTCCT
CCDS1152.1	P29373	CRABP2	no	no	2256	10	ACCAGCCACCTTCCTTTTAGCCACACCACC
CCDS1152.1	P29373	CRABP2	no	no	2333	14	TTTCCTCCTCACTCCACCCCTACCTATCCCACCTCTGCCCCC
CCDS1152.1	P29373	CRABP2	no	no	2359	10	TCCCACCTCTGCCCCCCCAGCTTTTCTCAT
CCDS1152.1	P29373	CRABP2	no	no	2695	12	CCCCTCCACTCTCTCATCTCCTACCCCTCCACCTCC
CCDS1152.1	P29373	CRABP2	no	no	3088	10	CCTGGCTCCAGCCTCCCCAGCAGCCTCAGC
CCDS1152.1	P29373	CRABP2	no	no	3163	10	ATCACCCCCTCCTATGACTGTCCCTGCATC
CCDS1152.1	P29373	CRABP2	no	no	3416	12	TCTGGTTTCCACCATGTTCCCTCCTCTAGCCTCTCC
CCDS1152.1	P29373	CRABP2	no	no	3603	12	CCCCACCCCGCTTCCTTCCACCATCTCTGCTTTTGT
CCDS1152.1	P29373	CRABP2	no	no	3613	12	CTTCCTTCCACCATCTCTGCTTTTGTCTGTCCTTCC
CCDS1152.1	P29373	CRABP2	no	no	4082	10	ACTGCCTGCTCCACCCTTGGCCACGCTGGC
CCDS1152.1	P29373	CRABP2	no	no	4290	10	GACGGTTCCTTTGGCTCCAATCACTGCATC
CCDS1152.1	P29373	CRABP2	no	no	4385	10	CCTGACCTCCGTTTCTGTTTCTCCGTCTCC
CCDS1152.1	P29373	CRABP2	no	no	4576	14	CCCTGCTCCGCCTTCTCCCCCGGCACCCATCCTCCCGCCTAT
CCDS1152.1	P29373	CRABP2	no	no	4644	13	CTCCGCGCCTCTGTCCCCGCCTCCCTCCCTTCCCCCTAC
CCDS1152.1	P29373	CRABP2	no	no	4649	10	CGCCTCTGTCCCCGCCTCCCTCCCTTCCCC
CCDS1152.1	P29373	CRABP2	no	no	4753	10	ATTGGCTGTGACCTCTGCCCTCCCAGCCTC
CCDS9048.1	P78560	CRADD	no	no	182	10	TCTGTCATCCCTGCCTGCCTTCCCGGTCAC
CCDS53620.1	Q96BA8	CREB3L1	yes	no	320	10	GGCCGCGCCGCCTCCGTCCGCCCCTCCCCC
CCDS3349.1	Q8N1N5	CRIPAK	no	no	165	10	TTTCTTATCTGTCCTGCTGGTCTCTGCCGT
CCDS3349.1	Q8N1N5	CRIPAK	no	no	240	10	TTTCTCATCTGTCTTTCTGGTCTCTGCTCT
CCDS3349.1	Q8N1N5	CRIPAK	no	no	315	10	TTTTTCATCTGTCCTGCTGGTCTCTGCTGT
CCDS3349.1	Q8N1N5	CRIPAK	no	no	420	12	TTTGTTTACTATATTGTCTTTTTTGTCTTTCTTCCT
CCDS3349.1	Q8N1N5	CRIPAK	no	no	431	11	TATTGTCTTTTTTGTCTTTCTTCCTTTATTTCT
CCDS3349.1	Q8N1N5	CRIPAK	no	no	445	10	TCTTTCTTCCTTTATTTCTCCATTACTTTT
CCDS3349.1	Q8N1N5	CRIPAK	no	no	1042	13	TGTCATTCCACTGCCTCTGGCATCTGTGGTTTCCATGGC
CCDS3349.1	Q8N1N5	CRIPAK	no	no	1352	11	CTTTGCACCAGTAACTCTCATGGTTCTGCTGAC
CCDS3349.1	Q8N1N5	CRIPAK	no	no	1722	14	GCTCTCTCCTATAATTTCTGTATCTTTACTCATATTCTTTGT
CCDS3349.1	Q8N1N5	CRIPAK	no	no	2130	10	GTTCCTATTGATGACCTTTTTTCCCATGTC
CCDS3349.1	Q8N1N5	CRIPAK	no	no	2276	11	GTTTATTGTTGTTCTGTTGCTGTTACCTTTTGT
CCDS3349.1	Q8N1N5	CRIPAK	no	no	2395	11	CTTTGCACCAGTAACTCTCACGGTTCTGCCGAC
CCDS3349.1	Q8N1N5	CRIPAK	no	no	2518	11	GCTGCCAACTGTGCCTTTGCCTTCACTTCTTAC
CCDS4931.1	P54107	CRISP1	yes	no	49	10	TTCTTCAACTTTTATTTTAACTTCAATGGT
CCDS6219.1	Q9H336	CRISPLD1	no	no	112	14	AGCCTCGTTCGTGTCCCCGCCCCTCGCTCCTGCAGCTACTGC
CCDS10949.1	Q9H0B8	CRISPLD2	yes	yes	42	18	TCTGCTCGCTGTGCCCGCTGTGCCTGCTGTGCCCGCGCTGTCGCCGCTGCTACC
CCDS10949.1	Q9H0B8	CRISPLD2	yes	yes	46	18	TCTGCTCGCTGTGCCCGCTGTGCCTGCTGTGCCCGCGCTGTCGCCGCTGCTACC
CCDS10949.1	Q9H0B8	CRISPLD2	yes	yes	225	12	CCCCGTGACGCCGATTACCGCACTCTCAACCTCAAC
CCDS13785.1	P46109	CRKL	no	no	11	13	GGTGGCTGCCGCTTCTCCCGCGTCCGCCATTTTGTTGCT
CCDS31266.1	Q9NQ79	CRTAC1	yes	no	4	11	GCTGCCGGCTGCTGCCACCGCAATCCCGGCTCC
CCDS31266.1	Q9NQ79	CRTAC1	yes	no	127	11	GCCCCCGGCTCCAGCTGCCGCGCCATTGGCTGC
CCDS2657.1	O75718	CRTAP	yes	yes	39	25	CGTCGCACCGTCCTCTTTCCTTTCCTTCTCCCTCCCCTTTTCCCTTCCTTCGTCCCTTCCTTCCTTCCTTTCGCC
CCDS2657.1	O75718	CRTAP	yes	yes	44	23	CACCGTCCTCTTTCCTTTCCTTCTCCCTCCCCTTTTCCCTTCCTTCGTCCCTTCCTTCCTTCCTTTCGC
CCDS2657.1	O75718	CRTAP	yes	yes	49	13	TCCTCTTTCCTTTCCTTCTCCCTCCCCTTTTCCCTTCCT
CCDS13831.1	P43320	CRYBB2	no	no	258	10	GTTTCCTCTCCTAGCTCTACCACTCACTGT
CCDS665.1	Q08257	CRYZ	no	no	69	10	CTCTACCACATCCTCGTCAACACTGCCCTT
CCDS8913.1	O75390	CS	no	no	112	15	TGCAGCGGCGGCGGCTCCTGTTCCTGCCGCAGCTCTCTCCCTTTC
CCDS6010.1	Q8TDX6	CSGALNACT1	yes	yes	27	13	TGCAATGGCACTATCTCTGCTCCCTGCAATCTCCGCCTC
CCDS6010.1	Q8TDX6	CSGALNACT1	yes	yes	212	12	GTCTCTGATCATGGTCACATTGCTCCTTCCTCTTCT
CCDS6010.1	Q8TDX6	CSGALNACT1	yes	yes	397	12	GTCTCTGATCATGGTCACATTGCTCCTTCCTCTTCT
CCDS6010.1	Q8TDX6	CSGALNACT1	yes	yes	894	12	GTCTCTGATCATGGTCACATTGCTCCTTCCTCTTCT
CCDS6010.1	Q8TDX6	CSGALNACT1	yes	yes	1640	13	TTTTGTTACATTGATACTGATTGTTCTTTTCACTTCTGT
CCDS10269.1	P41240	CSK	no	no	371	10	GGCCGCGCCGGCTACATTGTTTCCTCCCCC
CCDS10269.1	P41240	CSK	no	no	391	10	GGCCGCGCCGGCTACATTGTTTCCTCCCCC
CCDS10269.1	P41240	CSK	no	no	404	14	CTCCCTCCCGCCCCCTTCCCCCGCCTTTCTTCCCTCCGCGAC
CCDS10269.1	P41240	CSK	no	no	424	14	CTCCCTCCCGCCCCCTTCCCCCGCCTTTCTTCCCTCCGCGAC
CCDS10269.1	P41240	CSK	no	no	484	11	TCCCTCCTCCCCTCTCCTTGCACCCATACCTCT
CCDS10269.1	P41240	CSK	no	no	504	11	TCCCTCCTCCCCTCTCCTTGCACCCATACCTCT
CCDS10269.1	P41240	CSK	no	no	536	11	GACCCCTGCGCCCCTCCCCTCCCCCCTGACCGC
CCDS10269.1	P41240	CSK	no	no	556	11	GACCCCTGCGCCCCTCCCCTCCCCCCTGACCGC
CCDS10269.1	P41240	CSK	no	no	656	12	AGTCTTCATGCTCTTCCCCACAGCTCTAATGGTACC
CCDS9363.1	Q8N752	CSNK1A1L	no	no	70	11	GCCGTTGGTAGCGGTGGCAGCAGTACTGCTGCC
CCDS11805.1	P48730	CSNK1D	no	no	247	11	ACCCGCAGTAGCGGCAGCAGCGGCGCCGCCTCC
CCDS13970.1	P49674	CSNK1E	no	no	290	12	TTCTATTTCTCTAGCTATTGCCTTATTTTTTCTCAT
CCDS10192.2	Q9HCP0	CSNK1G1	no	no	103	14	GCTCCTCGCCTTCCCCCTCCCGTCCGCCTTCTCCCCTCCCTC
CCDS13003.1	P68400	CSNK2A1	no	no	22	12	GTTTCCGCTTCCGGCAGCAGCGGCTGCAGCCTCGCT
CCDS13003.1	P68400	CSNK2A1	no	no	88	11	TGTCTCCTCCTCCATCGCCGCCATATTGTCTGT
CCDS13003.1	P68400	CSNK2A1	no	no	136	13	AGCGGCCGCCGCCGCTGCCGCTTCCACCACAGCTCTATC
CCDS10794.1	P19784	CSNK2A2	no	no	4	11	GCCGCCCGCCGCCGCGCTCCTCCTCCTCCTCCT
CCDS10794.1	P19784	CSNK2A2	no	no	74	14	CCCCGCGTCCCCCGCCGCGCCGCCGCCGCCACCCTCTGCGCC
CCDS4712.1	P67870	CSNK2B	no	no	174	17	CGTGTTGCCCTCTTCCCCACCCTCCCTAATTTCCACTCCCCCCACCCCACT
CCDS4712.1	P67870	CSNK2B	no	no	178	16	TTTGCCCTCTTCCCCACCCTCCCTAATTTCCACTCCCCCCACCCCACT
CCDS2682.1	Q96S65	CSRNP1	no	no	459	10	TCTTTTTGTTTCATCTCCTGCCTCTGCCTC
CCDS8807.1	Q9H175	CSRNP2	no	no	172	10	CCCACCGCCCTCCCTCCCCGCCCTGCCGCC
CCDS1413.1	P21291	CSRP1	no	no	107	10	GGCATCCGTGCCACCCCCTCCCTCACCCTC
CCDS13160.1	P01037	CST1	yes	no	17	11	GCTCTCACCCTCCTCTCCTGCAGCTCCAGCTTT
CCDS13159.1	P01036	CST4	yes	no	2	11	GCTCTCACCCTCCTCTCCTGCAGCTCCAGCTTT
CCDS13156.1	O60676	CST8	yes	no	131	10	ACCCACAGCAGCAGCTGCGGCCACCCCATC
CCDS13156.1	O60676	CST8	yes	no	290	10	ACCCACAGCAGCAGCTGCGGCCACCCCATC
CCDS3011.1	P01040	CSTA	no	no	72	10	CACTTCCCTGTTCACTTTGGTTCCAGCATC
CCDS48174.1	Q5HYN5	CT45A1	no	no	28	10	GCTGGCTGCTTCCCTTCCTTCCATCCCCTT
CCDS48174.1	Q5HYN5	CT45A1	no	no	32	10	GCTGGCTGCTTCCCTTCCTTCCATCCCCTT
CCDS48161.1	P0C2W7	CT47B1	no	no	164	19	CCTCCCCTCGGCCGTAGCCACCTCAGTGGTCACCGTCTTCACCGTGGTCGCCTCAGC
CCDS35400.1	Q8WUE5	CT55	yes	no	280	10	GGCCATCCTAATGGCTCCCTCAGCCTTGAT
CCDS45295.1	P0C5K7	CT62	no	no	50	13	CGCTCCCTCGGTCCTTCCTCCCTCCCCTCTTGCGGCCTC
CCDS45295.1	P0C5K7	CT62	no	no	101	13	CGCTCCCTCGGTCCTTCCTCCCTCCCCTCTTGCGGCCTC
CCDS10841.1	P49711	CTCF	no	no	10	15	CCCTGCGCCAACCCCTCCCCTCACCTTTCCTCCCCCGCCCTCTAC
CCDS10841.1	P49711	CTCF	no	no	65	10	GCCGGTCCCCCCACCCGTCCCTTCCCTTAT
CCDS10841.1	P49711	CTCF	no	no	78	15	CCCGTCCCTTCCCTTATCAGCACCCGCGGCCCCGGCAGCGCCGAC
CCDS10841.1	P49711	CTCF	no	no	191	12	AGCTGCTTCTTTGGCGGCAGCGGCGGCGGCGGTGGC
CCDS11093.1	O95476	CTDNEP1	yes	yes	25	16	GCCCCCTCCCCCACTGCCCCCTCCCCCAATTATCCTTCCCCTTCCCTC
CCDS11093.1	O95476	CTDNEP1	yes	yes	96	12	CCCTCCGGCTCCCCCTCCCCCTCCTTCCCTGCTCCT
CCDS11093.1	O95476	CTDNEP1	yes	yes	104	11	CTCCCCCTCCCCCTCCTTCCCTGCTCCTTCGCT
CCDS11093.1	O95476	CTDNEP1	yes	yes	245	11	CTCCGTGCCCCTCTCTGCAGCCTCTCCTGCCAC
CCDS11093.1	O95476	CTDNEP1	yes	yes	312	11	CTCCGTGCCCCTCTCTGCAGCCTCTCCTGCCAC
CCDS2416.1	Q9GZU7	CTDSP1	no	no	153	12	AGTTTCCTCCGCGCCCCCTCCCTCCCCCTCCCCCCT
CCDS2416.1	Q9GZU7	CTDSP1	no	no	225	12	ATCCCTCCCTCCCACCCCTCCCCTCCCCCCCGCGCC
CCDS2416.1	Q9GZU7	CTDSP1	no	no	226	10	TCCCTCCCTCCCACCCCTCCCCTCCCCCCC
CCDS41801.1	O14595	CTDSP2	no	no	222	10	TGTCCCATTTCCTCCTCTTGTTTTCGCTCC
CCDS10110.1	Q05D32	CTDSPL2	no	no	108	11	TGTTTTTTTGGTTGTTGTTGCCGTTGTGGCTGC
CCDS650.1	P32929	CTH	no	no	147	14	ACTGGTTATATCTTCGGTGTTCTTTTCCTCTCTTCTTCTTTC
CCDS650.1	P32929	CTH	no	no	164	10	TGTTCTTTTCCTCTCTTCTTCTTTCGCGGT
CCDS34243.1	P35221	CTNNA1	no	no	161	10	CGTTCCTGCCCCCTCCCCCTTCCCGGCCGC
CCDS106.1	Q9NSA3	CTNNBIP1	no	no	3	12	GATGCCGCCCCCTCCGCCGGTCCCTCCCCCGGCGGC
CCDS106.1	Q9NSA3	CTNNBIP1	no	no	25	15	GGCGGCCGCTCCTGCTGCTGCTACTGCCGCCGCCGCAGCGGCTGC
CCDS106.1	Q9NSA3	CTNNBIP1	no	no	29	10	GCCGCTCCTGCTGCTGCTACTGCCGCCGCC
CCDS106.1	Q9NSA3	CTNNBIP1	no	no	32	15	GGCGGCCGCTCCTGCTGCTGCTACTGCCGCCGCCGCAGCGGCTGC
CCDS106.1	Q9NSA3	CTNNBIP1	no	no	36	10	GCCGCTCCTGCTGCTGCTACTGCCGCCGCC
CCDS106.1	Q9NSA3	CTNNBIP1	no	no	38	12	CCTGGCGCCTCCCTCCCTCCCCACCGCGGTGACTCT
CCDS106.1	Q9NSA3	CTNNBIP1	no	no	96	15	GGCGGCCGCTCCTGCTGCTGCTACTGCCGCCGCCGCAGCGGCTGC
CCDS106.1	Q9NSA3	CTNNBIP1	no	no	100	10	GCCGCTCCTGCTGCTGCTACTGCCGCCGCC
CCDS44604.1	O60716	CTNND1	no	no	491	11	GGTCTCTCTCCCTCCTTCTCCTTCCTCTGTGAT
CCDS3881.1	Q9UQB3	CTNND2	no	no	14	10	CCTCTCGCCCGCGGCGCTCGCCCCTGCCGC
CCDS14175.1	Q9NRF8	CTPS2	no	no	169	12	CTTCTTCCCGCCTCCGCCCGCGCCAGCGCCCGCACC
CCDS14175.1	Q9NRF8	CTPS2	no	no	230	10	GACAGCCCCGGCAGCGACCCCTTCCCCAGC
CCDS14175.1	Q9NRF8	CTPS2	no	no	633	10	CTCAACCCCGGTTCTGATTGTTATCATAGC
CCDS5986.1	P07858	CTSB	no	no	8	13	GGCTCCGGCAACCGCTCCGGCAACGCCAACCGCTCCGCT
CCDS5986.1	P07858	CTSB	no	no	9	13	GGCTCCGGCAACCGCTCCGGCAACGCCAACCGCTCCGCT
CCDS5986.1	P07858	CTSB	no	no	36	13	GGCTCCGGCAACCGCTCCGGCAACGCCAACCGCTCCGCT
CCDS5986.1	P07858	CTSB	no	no	40	13	GGCTCCGGCAACCGCTCCGGCAACGCCAACCGCTCCGCT
CCDS5986.1	P07858	CTSB	no	no	72	13	GGCTCCGGCAACCGCTCCGGCAACGCCAACCGCTCCGCT
CCDS969.1	P43235	CTSK	yes	no	34	13	TCCACTGCCTCCTTCCCTCCTCCCTACCCTTCCTTCTCT
CCDS969.1	P43235	CTSK	yes	no	41	21	CCTCCTTCCCTCCTCCCTACCCTTCCTTCTCTCAGCATTTCTATCCCCGCCTCCTCCTCTTAC
CCDS845.1	Q9P2B4	CTTNBP2NL	no	no	256	14	TTTCTTTTCATCACTTTTCCCATTCATTTCAACTTCTACATC
CCDS34221.1	Q4LDR2	CTXN3	yes	yes	140	10	AATGACCCTGGCTGCAATGACTACGCCTGC
CCDS7179.1	Q13617	CUL2	no	no	61	10	GCTGACAGCCGCCGCCGCCGCCGCCTCCGC
CCDS7179.1	Q13617	CUL2	no	no	68	12	GCCGCCGCCGCCGCCGCCTCCGCCCACCTTCCTCGC
CCDS7179.1	Q13617	CUL2	no	no	86	10	GCTGACAGCCGCCGCCGCCGCCGCCTCCGC
CCDS7179.1	Q13617	CUL2	no	no	93	12	GCCGCCGCCGCCGCCGCCTCCGCCCACCTTCCTCGC
CCDS7179.1	Q13617	CUL2	no	no	117	16	GCCCGTCCTTCTCCCCTTTCCCCCCCTCCCTACCGCCCCTGTCCCGCC
CCDS7179.1	Q13617	CUL2	no	no	118	14	CCCGTCCTTCTCCCCTTTCCCCCCCTCCCTACCGCCCCTGTC
CCDS7179.1	Q13617	CUL2	no	no	235	13	CCCGATCTTGGCCGCCTCTCCCGCGGCCCCATTTTCCTT
CCDS31668.1	Q93034	CUL5	no	no	381	15	GTCGGCTCCCGTTACCTTCTCAGCATTCGCCGTTCCGGTCTTCCT
CCDS46465.1	Q9HCG8	CWC22	no	no	64	10	ACTTCTCTTTTTTGTCGCCATTTTGGCAAC
CCDS46465.1	Q9HCG8	CWC22	no	no	201	12	TATTTCACTATTCGCCTTCTTCCTACCGTCGGTGCT
CCDS3574.1	O14625	CXCL11	yes	yes	170	10	AGTAGCAGCAGCAGCACCAGCAGCAACAGC
CCDS34007.1	P19876	CXCL3	yes	no	104	10	CACCTCCCCGCCAGCTCTCCCGCTTCTCGC
CCDS2735.1	O00574	CXCR6	yes	yes	313	11	ATTCCTCTCAGCCATAGTGGCTCTGCTCCCACC
CCDS14224.1	Q9HAI6	CXorf21	no	no	15	11	TGTGGCTTTGTCAGTTACTGCCTCCCCACCTCC
CCDS14687.1	Q8TE69	CXorf40A	no	no	48	10	TCCCACCCTTCCACTTACTCTTCCTCCCTC
CCDS14687.1	Q8TE69	CXorf40A	no	no	61	12	CTTACTCTTCCTCCCTCCCGTTCCTTTTCCTCCTTC
CCDS14687.1	Q8TE69	CXorf40A	no	no	65	13	CTCTTCCTCCCTCCCGTTCCTTTTCCTCCTTCCGGTTCT
CCDS14687.1	Q8TE69	CXorf40A	no	no	170	10	GCCCATCGTCCTGGCTCCGGTGGCCTCGCT
CCDS14687.1	Q8TE69	CXorf40A	no	no	218	12	GGTACTCTCTGCAGCACCAGCTGTCCCCGCCCTACT
CCDS14687.1	Q8TE69	CXorf40A	no	no	367	12	GGTACTCTCTGCAGCACCAGCTGTCCCCGCCCTACT
CCDS14687.1	Q8TE69	CXorf40A	no	no	418	12	GGTACTCTCTGCAGCACCAGCTGTCCCCGCCCTACT
CCDS14687.1	Q8TE69	CXorf40A	no	no	874	13	GTTGCTAGTTGTTCTGATTATCATTCTTCTTTTCTCAGC
CCDS14687.1	Q8TE69	CXorf40A	no	no	900	12	GGTACTCTCTGCAGCACCAGCTGTCCCCGCCCTACT
CCDS35426.1	Q96DE9	CXorf40B	no	no	29	16	TCTCGTCCCGCCCCTCCTCTTCCTCCCTCCGGTTCCTTTTCCTCCTTC
CCDS35426.1	Q96DE9	CXorf40B	no	no	65	16	CCCTTTGGTGTCCCTTGCTCTCCCCATGGTCTCGGCCCCCCTCCTTCT
CCDS35426.1	Q96DE9	CXorf40B	no	no	72	16	TCTCGTCCCGCCCCTCCTCTTCCTCCCTCCGGTTCCTTTTCCTCCTTC
CCDS35426.1	Q96DE9	CXorf40B	no	no	168	10	CGTCTCCTCGCTGGCTCCGGTGGCCTCGCT
CCDS35426.1	Q96DE9	CXorf40B	no	no	460	12	GGTACTCTCTGCAGCACCAGCTGTCCCCGCCCTACT
CCDS35426.1	Q96DE9	CXorf40B	no	no	520	10	CGTCTCCTCGCTGGCTCCGGTGGCCTCGCT
CCDS35426.1	Q96DE9	CXorf40B	no	no	551	12	GGTACTCTCTGCAGCACCAGCTGTCCCCGCCCTACT
CCDS35426.1	Q96DE9	CXorf40B	no	no	706	12	GGTACTCTCTGCAGCACCAGCTGTCCCCGCCCTACT
CCDS35426.1	Q96DE9	CXorf40B	no	no	757	12	GGTACTCTCTGCAGCACCAGCTGTCCCCGCCCTACT
CCDS35426.1	Q96DE9	CXorf40B	no	no	780	16	CCCTTTGGTGTCCCTTGCTCTCCCCATGGTCTCGGCCCCCCTCCTTCT
CCDS43370.1	Q7LFL8	CXXC5	no	no	82	10	AACCCCCCTACCCCTCATCCTCGCAGTAGC
CCDS43370.1	Q7LFL8	CXXC5	no	no	137	13	GTCAGCCTTGGCCTCCCTCTCCATGCCACCTCCCTTTCC
CCDS11044.1	Q8WUJ1	CYB5D2	yes	yes	11	10	TTCCGTAGCCTCCGCTGCCGCCATCTTTGT
CCDS7780.1	Q6BCY4	CYB5R2	no	no	62	10	AATTCTTCCTTCCCCAGCATCCCCCTCCGC
CCDS7780.1	Q6BCY4	CYB5R2	no	no	135	10	CCCGTCCCTGCTCCTGACCATCACCGTCAC
CCDS7780.1	Q6BCY4	CYB5R2	no	no	160	10	CCCGTCCCTGCTCCTGACCATCACCGTCAC
CCDS7780.1	Q6BCY4	CYB5R2	no	no	183	10	CCCGTCCCTGCTCCTGACCATCACCGTCAC
CCDS7780.1	Q6BCY4	CYB5R2	no	no	529	10	CCCGTCCCTGCTCCTGACCATCACCGTCAC
CCDS47943.1	Q6ZMK1	CYHR1	yes	no	52	10	GTCGCTGGCTTCTGCGCTTCCTTCCTCTCC
CCDS32291.1	P05108	CYP11A1	no	no	57	10	GCTGGTAGTTATAATCTTGGCCCTGGTGGC
CCDS7541.1	P05093	CYP17A1	no	no	125	11	CTCTTCTACTCCACTGCTGTCTATCTTGCCTGC
CCDS2357.1	Q6UW02	CYP20A1	yes	yes	447	10	TCCATTGCTCTTTCCTCTGGCGCCGGCCGC
CCDS7437.1	P11712	CYP2C9	yes	no	54	12	TGCTCTGTCTCTCCTGTTTGTTTCTCCTTTCACTCT
CCDS12337.1	Q9HBI6	CYP4F11	yes	yes	230	10	ATCAGCCTCTCTCTCTCTTTCCCTTTCTGT
CCDS12337.1	Q9HBI6	CYP4F11	yes	yes	352	11	TCTGCCTCCAGCACTGCCCATCCTTGCCCCTTT
CCDS544.1	Q8N118	CYP4X1	yes	yes	89	10	AGCTGCCCCTCCCACTGCCTTTCCTTCTTC
CCDS544.1	Q8N118	CYP4X1	yes	yes	90	11	GCTGCCCCTCCCACTGCCTTTCCTTCTTCCCGC
CCDS2707.1	Q9UNU6	CYP8B1	yes	yes	87	10	CTTTCTCCTGGTTACCTCCTCCTCCCCTAC
CCDS2707.1	Q9UNU6	CYP8B1	yes	yes	169	10	TACTGTCTCACTAGTGTTATTTGCCATAAC
CCDS706.1	O00622	CYR61	yes	no	25	11	AGCAGCGCCCGCGCCCTCCGCGCCTTCTCCGCC
CCDS33145.1	Q717R9	CYS1	no	no	113	11	CCCCCTAGCGTCCCCGCCCCCGGCCGCGCCCCC
CCDS1311.1	Q6PI48	DARS2	no	no	268	10	AGTCGCTCTCTCGTCGTCACTTTTGGCTGC
CCDS12065.1	Q96EP5	DAZAP1	no	no	48	17	GGCAGCCGCCGCCGCCGCCGCCGCCGCCGCCGCCGCCGCCGCCGCCGTTGC
CCDS12065.1	Q96EP5	DAZAP1	no	no	52	15	GCCGCCGCCGCCGCCGCCGCCGCCGCCGCCGCCGCCGCCGCCGTT
CCDS43059.1	Q92904	DAZL	no	no	135	16	CCCGCTCTTGGTTTTCCTTTTCTCTTCATCTTTGGCTCCTTTGACCAC
CCDS12728.1	Q10586	DBP	no	no	137	11	GCCGCCTCCTCCTGCCCCCTCCTCCGCCCCTCC
CCDS9610.1	Q8TEB1	DCAF11	no	no	281	10	AATTCTATTTTCATTGGCTGTCACTGCTGC
CCDS6549.1	Q5T6F0	DCAF12	no	no	118	10	GCCGCTCATTCTCGCTTCCCCTTCCCTTTC
CCDS6549.1	Q5T6F0	DCAF12	no	no	157	10	GTCCTTCCTCTCTCTTTCCTTTCTTTCCGC
CCDS6549.1	Q5T6F0	DCAF12	no	no	158	17	TCCTTCCTCTCTCTTTCCTTTCTTTCCGCCTATCTTTTTTCTGCTGCCGCT
CCDS6549.1	Q5T6F0	DCAF12	no	no	273	12	ACCCGCCGTCCTGCTATCCTTCGCTTCCCCCGCCCC
CCDS14610.1	Q5VU92	DCAF12L1	no	no	71	10	GTCTGCACCGCCACCGCCGCCCTCTCCCGC
CCDS43991.1	Q5VW00	DCAF12L2	no	no	53	10	CGCAGCCATCCCCACCACCGCCGCCACGGC
CCDS43991.1	Q5VW00	DCAF12L2	no	no	116	13	GGCCGCCGCCGCCGCCGCCGCCGCCGCCGCCGCTGCTGC
CCDS43991.1	Q5VW00	DCAF12L2	no	no	117	12	GCCGCCGCCGCCGCCGCCGCCGCCGCCGCCGCTGCT
CCDS3423.1	Q9NXF7	DCAF16	no	no	156	10	ACTATTGTCTGTTCTTATGCTAATCCTACC
CCDS3423.1	Q9NXF7	DCAF16	no	no	184	10	CCTTATTTTAATGTCTGTGACTTTAGTCAT
CCDS3423.1	Q9NXF7	DCAF16	no	no	992	11	GCTAATTTCACTTTTTGCTGTTGTTGTTGTTGT
CCDS3423.1	Q9NXF7	DCAF16	no	no	1501	11	AATTCTCTCTTTTTTTCCTTTAGTTCTGGTAAT
CCDS2243.2	Q5H9S7	DCAF17	yes	no	142	10	AGCGGCTCTGCTTTCCCTCGCCCCGCCGTC
CCDS9809.1	Q8WV16	DCAF4	no	no	53	12	AACGGCCGCTATAGCCCTATCGGCTGCTACAACACC
CCDS9809.1	Q8WV16	DCAF4	no	no	58	12	AACGGCCGCTATAGCCCTATCGGCTGCTACAACACC
CCDS11493.1	Q8WVC6	DCAKD	no	yes	80	11	ACCGCCCCCATCGGCCACACTTGCCCTGCTCTC
CCDS11493.1	Q8WVC6	DCAKD	no	yes	134	11	ACCGCCCCCATCGGCCACACTTGCCCTGCTCTC
CCDS11493.1	Q8WVC6	DCAKD	no	yes	182	11	ACCGCCCCCATCGGCCACACTTGCCCTGCTCTC
CCDS11493.1	Q8WVC6	DCAKD	no	yes	267	11	ACCGCCCCCATCGGCCACACTTGCCCTGCTCTC
CCDS11493.1	Q8WVC6	DCAKD	no	yes	270	11	ACCGCCCCCATCGGCCACACTTGCCCTGCTCTC
CCDS11493.1	Q8WVC6	DCAKD	no	yes	299	11	ACCGCCCCCATCGGCCACACTTGCCCTGCTCTC
CCDS46878.1	Q96PD2	DCBLD2	yes	yes	115	11	GACTCCGCTTCCTTCCCTCCCCTCCCCTGCGCT
CCDS46878.1	Q96PD2	DCBLD2	yes	yes	251	12	GCTGCCTCTTGTTCTCCCGCCGCTGCCGCCGTCTCC
CCDS11952.1	P43146	DCC	yes	yes	295	12	AGCTGTCTTCCCTCCTCTGGCTCCCTCCGTTTCCTT
CCDS31149.1	Q96SD1	DCLRE1C	no	no	74	11	AGTTTCGATTTCCCTTCCCGCGACTGCACCTCC
CCDS9039.1	P07585	DCN	yes	no	1	42	TTTCTTTCTCTCTCTCTCTCTCTTTCTTTCACTTTCTTCCTTTCTTTCTTTTTCTCTTTCTTTCTTTCCTTTTCTTTCTTCCTTCTTTCTTTCTTTCTTCCTTCCTTCTTTCTTTCTTCTTTTTTT
CCDS9039.1	P07585	DCN	yes	no	32	33	CTTTCTTCCTTTCTTTCTTTTTCTCTTTCTTTCTTTCCTTTTCTTTCTTCCTTCTTTCTTTCTTTCTTCCTTCCTTCTTTCTTTCTTCTTTTTTTTAAT
CCDS1939.1	Q14203	DCTN1	no	no	122	11	CTCCTCAGCCCCCATCACTGCCCCCACCCCTAC
CCDS1939.1	Q14203	DCTN1	no	no	129	10	GCCCCCATCACTGCCCCCACCCCTACCCGT
CCDS8325.1	Q9BTE7	DCUN1D5	yes	no	74	10	AGCTGCCGCGCTGTCCGCGTTATCTCCTCC
CCDS8325.1	Q9BTE7	DCUN1D5	yes	no	297	11	ACCCCCTTCCCCGGCTCCCCTGCCCACCCTGCC
CCDS705.1	O94760	DDAH1	no	no	116	10	CCCGGCCGCCTCCGCCGCCGCCGCCGCCCC
CCDS4718.1	O95865	DDAH2	no	no	106	11	AACCACGCCCCCTGTTACCCCGCCCCTCGCATT
CCDS4718.1	O95865	DDAH2	no	no	251	11	AACTCCTCCCTTCCTACCCACCTCTCTCCCTTC
CCDS4718.1	O95865	DDAH2	no	no	398	11	AACCACGCCCCCTGTTACCCCGCCCCTCGCATT
CCDS4718.1	O95865	DDAH2	no	no	543	11	AACTCCTCCCTTCCTACCCACCTCTCTCCCTTC
CCDS4718.1	O95865	DDAH2	no	no	600	11	TTCCCCAGCCCCTGCCTCTCCAGCTTTCTCCTT
CCDS4718.1	O95865	DDAH2	no	no	997	14	CATGTCTTTTTCTCTGTCTCCTCCTTTTCTGTTTCTTCTCCC
CCDS4718.1	O95865	DDAH2	no	no	999	13	TGTCTTTTTCTCTGTCTCCTCCTTTTCTGTTTCTTCTCC
CCDS34883.1	O94830	DDHD2	no	no	79	10	ACTCCCCCCACCTCTCGCGACACTTGCCGC
CCDS34883.1	O94830	DDHD2	no	no	227	10	ACTCCCCCCACCTCTCGCGACACTTGCCGC
CCDS7315.1	Q9NX09	DDIT4	no	no	120	12	GTTCTCGCTGACCGCGCTAGCTGCGGCTTCTACGCT
CCDS1241.1	Q16832	DDR2	yes	yes	80	10	ATCTCTTTCCATCCTCCCTTTCCTGTTTGC
CCDS842.1	Q9UHI6	DDX20	yes	no	129	12	CTCACCAGTTGCCTCATCTTTCCTCTCCTCCCTCTT
CCDS35401.1	Q5JSJ4	DDX26B	no	no	72	12	GGCAGTAGTCCTGGCAGCGGCAGTAGTGGTGGCAGC
CCDS35401.1	Q5JSJ4	DDX26B	no	no	227	11	TCCCGTCCCGTCTCCCCCTCTTCCTCTTGCTCC
CCDS35401.1	Q5JSJ4	DDX26B	no	no	237	10	TCTCCCCCTCTTCCTCTTGCTCCTTGCTCC
CCDS4697.1	Q13838	DDX39B	no	no	253	10	GACGTTAGTTTCCTTTATATCTTTTGTTAC
CCDS4697.1	Q13838	DDX39B	no	no	472	12	CACATTTCCCTCCTTCGTCGCTGTTGCTGCCGCCAT
CCDS4697.1	Q13838	DDX39B	no	no	475	11	ATTTCCCTCCTTCGTCGCTGTTGCTGCCGCCAT
CCDS4697.1	Q13838	DDX39B	no	no	476	10	TTTCCCTCCTTCGTCGCTGTTGCTGCCGCC
CCDS4697.1	Q13838	DDX39B	no	no	540	10	AATAGTATCTTTGTTTTCCTTTGCTGTTCC
CCDS43931.1	O00571	DDX3X	no	no	42	19	TTTCCCCCCGACTCCCGCCCCGGTCACCATCCTACCCTCCTCCCTCCTCCTTTCCCC
CCDS43931.1	O00571	DDX3X	no	no	71	11	TCCTACCCTCCTCCCTCCTCCTTTCCCCTTACT
CCDS43931.1	O00571	DDX3X	no	no	76	22	CCCTCCTCCCTCCTCCTTTCCCCTTACTCCGCTCCCCTCTTTTCCCTCCCTCTCCTCCCCTTCCCT
CCDS43931.1	O00571	DDX3X	no	no	102	25	CTCCGCTCCCCTCTTTTCCCTCCCTCTCCTCCCCTTCCCTCTGTTCTCTCCTCCTCTTCCCCTCCCCTCCCCCGT
CCDS43931.1	O00571	DDX3X	no	no	107	22	CTCCCCTCTTTTCCCTCCCTCTCCTCCCCTTCCCTCTGTTCTCTCCTCCTCTTCCCCTCCCCTCCC
CCDS43931.1	O00571	DDX3X	no	no	145	11	TTCTCTCCTCCTCTTCCCCTCCCCTCCCCCGTC
CCDS4427.1	Q9UJV9	DDX41	no	no	163	11	GCCGGTTTCGCCCTCGGTCCTGGCAACTGTCGC
CCDS32704.1	Q86XP3	DDX42	no	no	14	19	GGCGGTGGCGGTGGTGGCGGTGGCGGCGGCGGTGGTGGTGGTGGCGGCGGCGGCGGC
CCDS32704.1	Q86XP3	DDX42	no	no	142	15	CTCCGCGCCCGCGGTTGTAGCAGCTGCCGCTGCAGCCATAGCAGC
CCDS32704.1	Q86XP3	DDX42	no	no	222	19	GGCGGTGGCGGTGGTGGCGGTGGCGGCGGCGGTGGTGGTGGTGGCGGCGGCGGCGGC
CCDS32704.1	Q86XP3	DDX42	no	no	250	19	GGCGGTGGCGGTGGTGGCGGTGGCGGCGGCGGTGGTGGTGGTGGCGGCGGCGGCGGC
CCDS32704.1	Q86XP3	DDX42	no	no	350	15	CTCCGCGCCCGCGGTTGTAGCAGCTGCCGCTGCAGCCATAGCAGC
CCDS32704.1	Q86XP3	DDX42	no	no	378	15	CTCCGCGCCCGCGGTTGTAGCAGCTGCCGCTGCAGCCATAGCAGC
CCDS7283.1	Q9BQ39	DDX50	no	no	8	15	GGCGGCCGCCTTGCCCCCGCTTCCTTTCACGCTGTCGCTGCCCGT
CCDS7283.1	Q9BQ39	DDX50	no	no	16	15	GGCGGCCGCCTTGCCCCCGCTTCCTTTCACGCTGTCGCTGCCCGT
CCDS6526.1	O95786	DDX58	no	no	58	11	ATCCCTGCTTTCCCCGCTCGCCACGCCCTCCTC
[truncated: 7,777 more rows]

## Sheet: 3'UTR
CCDS_Name	uniprot	GeneName	secretome	With TMD	location in 3'UTR	# triplet repetitions	SECReTE10 sequence
CCDS7242.1	Q9NQ94	A1CF	no	no	732	10	ACTCCTACCTTTTCCAATAATCATGCCAGC
CCDS7242.1	Q9NQ94	A1CF	no	no	1397	12	AATACCTGTTACTCCTACATCAATCTCATTAGTGGT
CCDS7242.1	Q9NQ94	A1CF	no	no	1933	14	CTCTATCTCTTTATTTCTTTTCCTTTTTATTTCACTTTTAGT
CCDS7242.1	Q9NQ94	A1CF	no	no	2850	12	TACCTTCATACCTTCTGCATCACTATCAATTTTTCT
CCDS7242.1	Q9NQ94	A1CF	no	no	3830	10	TGTTCCATTTTTATTAATTTTTGTTATATT
CCDS7242.1	Q9NQ94	A1CF	no	no	5351	11	GGTTGTTGTTGTTTTCTTGTTGTTTTTAATTTT
CCDS7242.1	Q9NQ94	A1CF	no	no	6000	11	ATTTCCCTTTTTCCCTCCCTCTATTCTCTTCAC
CCDS7242.1	Q9NQ94	A1CF	no	no	6001	13	TTTCCCTTTTTCCCTCCCTCTATTCTCTTCACTAACATT
CCDS7242.1	Q9NQ94	A1CF	no	no	6853	11	ATTCTCCTTTTCTTCTATGTTTCTGACTGCAAT
CCDS7242.1	Q9NQ94	A1CF	no	no	6962	16	TTTAACAATCTCTTTCTTCTTTTCTTTTTTGTTATTATTTTTATTTAT
CCDS7242.1	Q9NQ94	A1CF	no	no	6970	12	TCTCTTTCTTCTTTTCTTTTTTGTTATTATTTTTAT
CCDS14041.1	Q9NPC4	A4GALT	yes	yes	573	11	GCCCCTTCTGCCCACCCCATCCTTCTTCCTCTC
CCDS33877.1	P22760	AADAC	yes	yes	199	10	GATTTTCCTTCTTACACTGTTAATCTTATT
CCDS30590.1	Q5VUY2	AADACL4	yes	yes	182	10	TTTCCTTCCAGCACTAACAATGTCCATTGC
CCDS32474.1	P49588	AARS	no	no	210	12	CCCCGCATTGCTGTTGATCGTCACGCTCGCATCTAT
CCDS31664.1	Q9NRN7	AASDHPPT	no	no	1311	10	GATTGTTATGTCAGTATTGTTATTGGCTTT
CCDS31664.1	Q9NRN7	AASDHPPT	no	no	1369	10	TTCATTGTTTTTACCTGTTTTCGTTTTAGC
CCDS31664.1	Q9NRN7	AASDHPPT	no	no	1526	10	AATAATTTCATTGTTTCTGTTACTAACATT
CCDS5783.1	Q9UDR5	AASS	no	no	276	13	CTTTTTTTCTTTTGTTTTTTTTTTGTTGTTGTTGTTTTT
CCDS5783.1	Q9UDR5	AASS	no	no	2448	10	GATGTTCTTTGCAGCATTATTTATAATAGC
CCDS45807.1	Q6ZMQ8	AATK	yes	no	451	11	CCTCTTCCCACCCCCTGTGCCCCCACCCTTGCC
CCDS45807.1	Q6ZMQ8	AATK	yes	no	519	12	GGCGCCCGTGTCGGTCCTGTTTCCGCTGCCCTTATC
CCDS6762.1	O95477	ABCA1	yes	yes	298	10	ACTCACACTTTTTTTTTTTTTTTTGTTCCT
CCDS6762.1	O95477	ABCA1	yes	yes	1125	10	TATGGCCACTGCCCCACTATTTTTATTTTC
CCDS6762.1	O95477	ABCA1	yes	yes	1443	12	GGCAGCCTTTTTTTTTTTTTTTTTAATTGCAACAAT
CCDS6762.1	O95477	ABCA1	yes	yes	1858	12	TCTTTCAATATCATTACTAACTTCTTCCACTTTTTC
CCDS11684.1	Q8WWZ4	ABCA10	yes	yes	32	10	TCCTACTACATTGTTAGTTTCCATAATTCT
CCDS47584.1	Q86UQ4	ABCA13	yes	yes	801	12	CGTAGTGGTCCCCATATTAGCTGCATTGCCATCTTC
CCDS747.1	P78363	ABCA4	yes	yes	266	14	GGCCATCCCACTAGCAGCTTTGGCCTCCATATTGCTCTCATT
CCDS11685.1	Q8WWZ7	ABCA5	yes	yes	1811	11	AGTAGTCACAATCATGTTATTTATTTTGTTCAT
CCDS11685.1	Q8WWZ7	ABCA5	yes	yes	2742	10	AGTGTTGTTATTATTGTTTTTATTGTTGTT
CCDS11685.1	Q8WWZ7	ABCA5	yes	yes	2744	13	TGTTGTTATTATTGTTTTTATTGTTGTTCTGTTAGTTAC
CCDS11681.1	Q8IUA7	ABCA9	no	yes	601	10	TATGTTTATTGCAGCACTGTTTACAATAGC
CCDS1580.1	Q9NRK6	ABCB10	no	yes	1022	13	AGCCCTTTTATTTATGGTTATAGTTTTATTTATAGTCTC
CCDS9241.1	Q9NP78	ABCB9	yes	yes	146	10	CATCTTGCCCCTGGTCCCTGCCCCATTCCC
CCDS9241.1	Q9NP78	ABCB9	yes	yes	731	12	GCTGGCAGCCTCCCTCCCCACACCCGCCCCTGTGCT
CCDS42122.1	P33527	ABCC1	yes	yes	621	11	CATCTCAGCGCCAGCTCTACCAGTTCTCGTTTT
CCDS42122.1	P33527	ABCC1	yes	yes	1040	15	ATTGATTTTGTTCTTTTTTCTTACCACCTCTTTTCTTTCCCTCTC
CCDS42122.1	P33527	ABCC1	yes	yes	1050	11	TTCTTTTTTCTTACCACCTCTTTTCTTTCCCTC
CCDS42122.1	P33527	ABCC1	yes	yes	1066	10	CCTCTTTTCTTTCCCTCTCATGGTACCTGC
CCDS10730.1	Q96J65	ABCC12	no	yes	698	10	TATTCCAATTTCCATACTATTTCCTCCAAT
CCDS43176.1	O15440	ABCC5	yes	yes	86	10	AACCTTGCCTTTCTCGATTTTATCTTTCGC
CCDS43176.1	O15440	ABCC5	yes	yes	550	10	CCCTCCGACAGCCCCCTCTGCCGCCTCCCC
CCDS43176.1	O15440	ABCC5	yes	yes	651	13	GCTCCTGCCTTCTGTCCTGGTGTCACTTACTGTTTCTGT
CCDS43176.1	O15440	ABCC5	yes	yes	778	12	TTTCTTTCCTGCCTTCTTCTTTTTGCTGTTGTTTCT
CCDS43176.1	O15440	ABCC5	yes	yes	1009	10	TCTGTTTTCCTTTCTCACCGCAGTCGTCGC
CCDS14728.1	P33897	ABCD1	no	no	160	10	CGTAACCCTCGCCCTGTCCCTCCCACTCCC
CCDS14728.1	P33897	ABCD1	no	no	370	10	AGTCCCCATGATTCCCTCCTCGTCAGTCTC
CCDS14728.1	P33897	ABCD1	no	no	752	10	CCCAGCCCCTGCGGCCGTCACCCCGCCAGC
CCDS8734.1	Q9UBJ2	ABCD2	no	no	1768	10	TCCAACGTTTTCATTAGTATTATCACCTAC
CCDS8734.1	Q9UBJ2	ABCD2	no	no	3335	13	ACCAATTTCTTCTTCATTGTTGATGCTTTTCCTGACTAC
CCDS8734.1	Q9UBJ2	ABCD2	no	no	6150	10	TTCAGTAATGTTAACTATATTCATATTGTT
CCDS8734.1	Q9UBJ2	ABCD2	no	no	6627	12	AATCTCCATCCTGTTTTTCCTAGCTGCTGCACTATT
CCDS8734.1	Q9UBJ2	ABCD2	no	no	6697	11	TTTCTCCACATCCTTACCAGCACTTGTTATTTT
CCDS749.1	P28288	ABCD3	no	yes	333	10	GACTTTTATGGCTCTATCTTTTCCTTCAGT
CCDS749.1	P28288	ABCD3	no	yes	520	11	GATTTCTTTAGCTGCCACAGTAATACTCATTCC
CCDS749.1	P28288	ABCD3	no	yes	908	11	TGCAATGCTATCACTGTCTTTGACTGTGATTTT
CCDS749.1	P28288	ABCD3	no	yes	1403	10	ACCTTTGCTTGTTCTTTTTATTCTGGTATC
CCDS9828.1	O14678	ABCD4	yes	yes	589	12	TTTTTCACTTCTCCCCACATCTCCCTTTCCACTTGC
CCDS9828.1	O14678	ABCD4	yes	yes	873	10	TATTACCTTCCTTACCTTCATAATTTTTGC
CCDS34380.1	Q8NE71	ABCF1	no	no	718	12	GATCTTGTTTGCAGTCTTGCTGACAGTGTTTGCTGT
CCDS13682.1	P45844	ABCG1	no	yes	175	11	GATCTTCTCTCCATTCCCCTTTCTAGCTTTAAC
CCDS3628.1	Q9UNQ0	ABCG2	no	yes	70	11	AGTTTTTTTGTTGTTTTCTGTTCCCTTGCCATC
CCDS3628.1	Q9UNQ0	ABCG2	no	yes	299	12	GTTATTACTGTCTCTGGCATTTGTTTCCTCATCTTT
CCDS3628.1	Q9UNQ0	ABCG2	no	yes	1093	13	CTCAGCCATTCTCCCAGTCACTACTTCCTTCCTTACCCC
CCDS8415.1	Q9H172	ABCG4	yes	yes	229	12	GTTTGTAGCTTCCTCCCTACTCTCTCCAACACCTGC
CCDS8415.1	Q9H172	ABCG4	yes	yes	283	14	GGCTGCTGCCTCCTTCCTGCCCATGGCACCCTCCTCTGCTGT
CCDS8415.1	Q9H172	ABCG4	yes	yes	515	11	GTCTCTTCCTCCTCCTCCTCTTCTCTCCACCCC
CCDS8415.1	Q9H172	ABCG4	yes	yes	516	11	TCTCTTCCTCCTCCTCCTCTTCTCTCCACCCCT
CCDS8415.1	Q9H172	ABCG4	yes	yes	651	10	TGCCCCATCCCCCTCCCCATCACCTTTGGT
CCDS8415.1	Q9H172	ABCG4	yes	yes	1215	10	CTCCCCTACCCCTTCCCCAGCCACTGCTGC
CCDS8415.1	Q9H172	ABCG4	yes	yes	1376	10	GCTCATTCTGCTTCTGATTTCCCCTCCCCC
CCDS32007.1	Q7L211	ABHD13	yes	yes	2794	10	AGCACTTGCCATTGCAACAACCCTGTTTTT
CCDS32007.1	Q7L211	ABHD13	yes	yes	4375	10	TTCTGCTTTTCCCCCCCTCTTGTTTGTATT
CCDS2842.1	Q96IU4	ABHD14B	no	no	145	11	TTTGTCTTTTCTACCTCTTTCTCTTGCAGTGAT
CCDS2842.1	Q96IU4	ABHD14B	no	no	284	10	CCTGGCTTTCACTCCTTCCCCTGCTCTGCC
CCDS2842.1	Q96IU4	ABHD14B	no	no	317	10	CCTTTCCCTCCCACCCACTCCTCCTTCTGC
CCDS2842.1	Q96IU4	ABHD14B	no	no	360	12	GCCAGCCCTTACCCCAACACCCACTTCCCCACCTCC
CCDS2842.1	Q96IU4	ABHD14B	no	no	755	12	GGCCACCGCTTTGCCCCCTGCTTTTACCCTTCCTTC
CCDS32602.1	Q6UXT9	ABHD15	yes	yes	438	10	TGTCTCGGCCCCACTTCCCTCATTTGCTCT
CCDS32602.1	Q6UXT9	ABHD15	yes	yes	919	14	GTTGCTCCCTTTTCTGATCCTACTACTGGCCTCTCCCTTTCC
CCDS4713.1	O95870	ABHD16A	yes	yes	70	10	ATTCTCTGTGTTCATGTTGCTGTTTATAGT
CCDS4713.1	O95870	ABHD16A	yes	yes	115	11	GACCATCCCCCTTCTCACCACTGTTCCTCTTGC
CCDS4713.1	O95870	ABHD16A	yes	yes	116	10	ACCATCCCCCTTCTCACCACTGTTCCTCTT
CCDS45323.1	Q6PCB6	ABHD17C	no	no	339	11	ACTTGCCCTGTTGCCACCAATGTTCTCGGTATT
CCDS45323.1	Q6PCB6	ABHD17C	no	no	1092	10	TTCTTTGGTTTTAATTTTTTTTTCCACATT
CCDS10348.1	P08910	ABHD2	yes	no	1549	10	TATTTTTCCTCCTTCATCTCCTTTGACTCC
CCDS10348.1	P08910	ABHD2	yes	no	1860	12	CTCACCAGCCTCTATCATTATGACTTTCCCCCCAGT
CCDS10348.1	P08910	ABHD2	yes	no	1974	10	GCCCCTCTCCTCTGTTACTTTTCCCTTCAC
CCDS10348.1	P08910	ABHD2	yes	no	1975	10	CCCCTCTCCTCTGTTACTTTTCCCTTCACC
CCDS10348.1	P08910	ABHD2	yes	no	2025	14	AACATTCATAGTCATATTTCTGCTACTACTACCTTCATTTAT
CCDS10348.1	P08910	ABHD2	yes	no	3831	10	CTTTTCTTTTCCTGTGGCATTGATTCTGAC
CCDS10348.1	P08910	ABHD2	yes	no	4520	12	CCTGCTTCCTTCCTTCCCCTCTGCTGCTGCTGCCTC
CCDS10348.1	P08910	ABHD2	yes	no	4524	10	CTTCCTTCCTTCCCCTCTGCTGCTGCTGCC
CCDS10348.1	P08910	ABHD2	yes	no	5819	10	TTTGCTTCTGATAGCTTCATCATTTCTCCC
CCDS10348.1	P08910	ABHD2	yes	no	6540	12	CACCATCACTTTCACATTCCTGATTCTGATTTTGTT
CCDS9572.1	Q8TB40	ABHD4	no	no	307	12	AGCCACATTCACTCTCTCTGTGGCCTTTCTTCCTCT
CCDS9572.1	Q8TB40	ABHD4	no	no	1013	11	CCCATCAGTCTCTGCAGTTTCTCTACCTGCCCC
CCDS9572.1	Q8TB40	ABHD4	no	no	1149	11	CCCTCTATCCCTGCCATCTGTCCCCATGGTTTC
CCDS2711.1	Q8WTS1	ABHD5	no	no	777	13	TTCTTTGTTTCCCCCTTTCATACTATTCTTTTCCATGAC
CCDS2711.1	Q8WTS1	ABHD5	no	no	2343	12	GATGACTTCTGTTTTCTTCTTTTTTCTTCTGATTTT
CCDS2711.1	Q8WTS1	ABHD5	no	no	3599	11	GATCTTGATTACAGCACTGTTTCTAATAGCTAC
CCDS12355.1	Q96I13	ABHD8	no	no	310	12	GCCCCCCACCCCGCTGTCTTCCGTGTCAGCCGTGCT
CCDS35166.1	P00519	ABL1	no	no	152	13	TCCAGCTCTACTACCTACGTTTGCACCGCCTGCCCTCCC
CCDS35166.1	P00519	ABL1	no	no	192	11	CACCTTCCTCCTCCCCGCTCCGTCTCTGTCCTC
CCDS35166.1	P00519	ABL1	no	no	1612	10	CATCACCTCTTTGCCCCCGACGGCTGTGAC
CCDS7590.1	O14639	ABLIM1	yes	no	274	14	AGCTGCGTTGTTTTCTTCTTTTTCTTTTCCTTTATCTGTTGT
CCDS7590.1	O14639	ABLIM1	yes	no	279	10	CGTTGTTTTCTTCTTTTTCTTTTCCTTTAT
CCDS7590.1	O14639	ABLIM1	yes	no	926	12	TGTCCTACTGACTCTAGTTCTTCCAGTCGTTATCCT
CCDS7590.1	O14639	ABLIM1	yes	no	951	10	GTCGTTATCCTCTGCTGTCTCTCTGGCATC
CCDS7590.1	O14639	ABLIM1	yes	no	3571	11	TTCTTTTTCAGTTCTCATCCTCTCCATCCCAAT
CCDS7590.1	O14639	ABLIM1	yes	no	3965	13	GTTTTTATTAACCACCTCTTCTGTGTTTCTGGTAGCTAT
CCDS7590.1	O14639	ABLIM1	yes	no	4018	11	ATCTGTACTTCCTATGCCAGCCTCAATTTTATT
CCDS7590.1	O14639	ABLIM1	yes	no	4847	10	TGTGGTTCTTCCTGCCCTCCCTCCCCTTTT
CCDS7590.1	O14639	ABLIM1	yes	no	5043	13	CTCCCCGCTCCTGTTGCCAGCAGCACTCACTGCACTCCT
CCDS4294.1	O94929	ABLIM3	no	no	154	10	TATTTTTATGCTCCTTACTTTCTCTTTTCT
CCDS4294.1	O94929	ABLIM3	no	no	682	10	GGCCCTTCCCTTCCCTCCACCACTTCCAAC
CCDS4294.1	O94929	ABLIM3	no	no	820	12	GACCCTCCTCTCTCCCTCACTGCTCCCAGCACCTCC
CCDS4294.1	O94929	ABLIM3	no	no	1837	10	GATGTCAGCCCTCCCTGCAACTTCTCTTTT
CCDS4616.1	Q9ULW3	ABT1	no	no	583	11	AGCCCCCCTCCCCCTGCCACCCACCTTACTGTT
CCDS31898.1	O00763	ACACB	no	yes	1180	11	TGTCACCTCTGTGACGGTCACCACTGCTCCCTT
CCDS8498.1	Q9UKU7	ACAD8	no	no	430	10	TGCCCTCCTGTCTGTGTCGTTCTCTGTGCC
CCDS8498.1	Q9UKU7	ACAD8	no	no	697	10	TATTTTTTTTGTGTTTTTGTTTCCTTTTCT
CCDS7634.1	P45954	ACADSB	no	no	136	11	GGTCCTGGTGTTGGCCTTTTTGGTTTTCTCTTT
CCDS7634.1	P45954	ACADSB	no	no	1099	10	TACTGTTTCTTCAGTCATGGTTATTGCACT
CCDS7634.1	P45954	ACADSB	no	no	2212	10	AATTTTATTGTCAATATTGCTATCAGCATT
CCDS7634.1	P45954	ACADSB	no	no	2354	13	ACTTGCTTTCATATTTTTGGCTATCTTTTCAGCAATGCC
CCDS7634.1	P45954	ACADSB	no	no	3665	13	TTCTTCCTTTATAGCTTTTCTTCTGATAACCATGACTTC
CCDS33924.1	Q15057	ACAP2	no	no	1015	10	ATTGCTGTTTATTTTTTCTACATCTATTTT
CCDS33924.1	Q15057	ACAP2	no	no	2105	12	CTTTTCCTTTATAGTGTCCCTTCCTGTTTTAATTCC
CCDS33924.1	Q15057	ACAP2	no	no	4084	10	ACTTTTCTCTGCATTGGTCTTTTCACTATC
CCDS33924.1	Q15057	ACAP2	no	no	4134	10	TTTTTCTTCAACCTCCCCACCCTCCATTTT
CCDS8339.1	P24752	ACAT1	no	no	176	11	AATTTCTTCTTCTGCTTTTTTCTTGGTAACCTT
CCDS31153.1	Q8N6N7	ACBD7	no	no	2512	15	TATAACATTCTTTTTCTTTTCTTTTTTTTTTTTTTTTTTTTTGTT
CCDS31153.1	Q8N6N7	ACBD7	no	no	2517	13	CATTCTTTTTCTTTTCTTTTTTTTTTTTTTTTTTTTTGT
CCDS31153.1	Q8N6N7	ACBD7	no	no	2519	11	TTCTTTTTCTTTTCTTTTTTTTTTTTTTTTTTT
CCDS11637.1	P12821	ACE	yes	yes	100	13	CCCTGCTCCTCCTGCCCTGTCCCTGTCCCCCTCCCCTCC
CCDS11637.1	P12821	ACE	yes	yes	401	11	CCTCCTGGCGCTGGCGCCTGTCTTCCCTCCAGC
CCDS14169.1	Q9BYF1	ACE2	yes	yes	156	14	AGCATCTTCATTGACATTGCTTTCAGTATTTATTTCTGTCTC
CCDS12161.1	Q8TDN7	ACER1	yes	yes	87	16	GACACTCGTGGTTCCTTCCTCTGTTTCCCCTTCCGTGTCCTCCTTGTC
CCDS34992.1	Q5QJU3	ACER2	yes	yes	953	13	AATACTGACATCACTTCCTCTTCCCCCTCCCACCCCAGC
CCDS34992.1	Q5QJU3	ACER2	yes	yes	1209	11	AGTCTCACTTCTTGTTTCTGTTGTGTTTTCTGT
CCDS8247.1	Q9NUN7	ACER3	yes	yes	187	10	CTTTATCTTATTTGTCCCCCTCCTCCTTTC
CCDS8247.1	Q9NUN7	ACER3	yes	yes	2621	10	TATCCTTCTTGTGCCTCCATTTTCACTCTT
CCDS2706.1	O00590	ACKR2	yes	yes	139	12	TTTGCTCGCCCCGCCTTCTTCCTCCACTTTCTTCAC
CCDS2706.1	O00590	ACKR2	yes	yes	152	10	CCTTCTTCCTCCACTTTCTTCACTTGCTTC
CCDS2706.1	O00590	ACKR2	yes	yes	206	35	AATTGCTACAATCTTTCTTCCTTCCTTCCTTGCTTCCTTCCTTCCTTCCTTCCCTCTCTCCCTCCCTCCCTCCCTCGCTTCTTCCCTTCCTCCTTTCCTCCCTTC
CCDS2706.1	O00590	ACKR2	yes	yes	216	38	ATCTTTCTTCCTTCCTTCCTTGCTTCCTTCCTTCCTTCCTTCCCTCTCTCCCTCCCTCCCTCCCTCGCTTCTTCCCTTCCTCCTTTCCTCCCTTCCTACTTTCCTTCCTTCCTT
CCDS2706.1	O00590	ACKR2	yes	yes	238	14	CTTCCTTCCTTCCTTCCTTCCCTCTCTCCCTCCCTCCCTCCC
CCDS2706.1	O00590	ACKR2	yes	yes	283	16	CTTCTTCCCTTCCTCCTTTCCTCCCTTCCTACTTTCCTTCCTTCCTTC
CCDS2706.1	O00590	ACKR2	yes	yes	482	18	GCTAATTTTTGTATTTTTTTTCTTTCTTTCTTTCTTTTCTTTTTTTTTTTTTTT
CCDS2706.1	O00590	ACKR2	yes	yes	493	14	TATTTTTTTTCTTTCTTTCTTTCTTTTCTTTTTTTTTTTTTT
CCDS2706.1	O00590	ACKR2	yes	yes	495	14	TTTTTTTTCTTTCTTTCTTTCTTTTCTTTTTTTTTTTTTTTT
CCDS2706.1	O00590	ACKR2	yes	yes	898	12	GCCCCTGTCCTTCCTCTCTCTTGCTCTCCTCCCATC
CCDS2706.1	O00590	ACKR2	yes	yes	955	13	AGTGATCCTGATACTCTCGGCCTTTACTTCCGCCTCCCT
CCDS2516.1	P25106	ACKR3	yes	yes	127	10	CGTGCCCCCTGCATCCATTCTCTCTTTCTC
CCDS3075.1	Q9NPB9	ACKR4	yes	yes	665	10	AACTCCAACTATCTTTTTTCCTGTTTTTTT
CCDS3075.1	Q9NPB9	ACKR4	yes	yes	815	12	ATTTGCTTCTATGATGTCAACTTTCTTACTAATAAC
CCDS11412.1	P53396	ACLY	no	no	238	10	CTTTGCTCTGCTACCTGCTGTATTTATTAT
CCDS11412.1	P53396	ACLY	no	no	425	13	TGTCTCTCTTTTTTTTTTTTTACTTCCCTTTCTTCTTCC
CCDS11412.1	P53396	ACLY	no	no	427	13	TCTCTCTTTTTTTTTTTTTACTTCCCTTTCTTCTTCCTT
CCDS6525.1	P21399	ACO1	no	no	175	11	TTCTCTATTTTTGTTAATCATCTTCTCTTTTTC
CCDS6525.1	P21399	ACO1	no	no	354	10	GGTGTCTCCTACCCTCTTATTGTTCCTCTT
CCDS6525.1	P21399	ACO1	no	no	415	12	GGTCATTTTCCTTTCTGTATTAATTATACCAGTGTT
CCDS6525.1	P21399	ACO1	no	no	489	11	AGCAGTGATTCTCTCTTCTCTCCCCTTTTCCTT
CCDS4558.1	Q9NPJ3	ACOT13	no	no	3294	10	GGTTTTCTTTTTCTTTTTTTCTTTTTTTTT
CCDS4558.1	Q9NPJ3	ACOT13	no	no	3295	10	GTTTTCTTTTTCTTTTTTTCTTTTTTTTTC
CCDS3401.1	O15254	ACOX3	no	no	622	12	GTCTCCAACCGCCCCCCTCCCCCTGCCGCCAGTTAT
CCDS8460.1	P26436	ACRV1	yes	no	139	14	TCCTATCTTTCTTCTTCTATTCATGCTTTTATCCATTCTTCT
CCDS8460.1	P26436	ACRV1	yes	no	170	10	TCCATTCTTCTCTGTCCTGTCTTCCCTGCT
CCDS8460.1	P26436	ACRV1	yes	no	184	10	TCCTGTCTTCCCTGCTCCAACTCTTTCTCT
CCDS8460.1	P26436	ACRV1	yes	no	203	12	ACTCTTTCTCTCAATATTCCTGATTTTTTTTTCAAT
CCDS12159.1	Q5FVE4	ACSBG2	no	no	14	10	GCTGCTCTCAGCTGTTCTGATGCCTTCAGC
CCDS3839.1	P33121	ACSL1	no	yes	41	13	ATCTCTTCTCCTGCTGATGGCCTTCATGTTGTTAATTTT
CCDS2455.1	O95573	ACSL3	no	yes	106	11	ACTATTACTTCTCATGACGTCACCATTTTTAAC
CCDS2455.1	O95573	ACSL3	no	yes	170	12	ACTTGTGTCTGTCTCTTCTTTCATTTTCCCCGCCAC
CCDS2455.1	O95573	ACSL3	no	yes	177	11	TCTGTCTCTTCTTTCATTTTCCCCGCCACCAAC
CCDS2455.1	O95573	ACSL3	no	yes	208	10	ACTTACTTTACCACCTATGACTGTACTTGT
CCDS14548.1	O60488	ACSL4	no	yes	1372	11	AATCTTAATACTGTTATTCTTTGCACTTTTTCT
CCDS14548.1	O60488	ACSL4	no	yes	1739	11	TTCAGCTTTTATTCCTGCCCTGCTGTTTATCCC
CCDS14548.1	O60488	ACSL4	no	yes	2268	14	TGTTCCTGCCTCCTTGATATTTGTATTTATTCTTTTTTTCTC
CCDS10586.1	Q68CK6	ACSM2B	no	no	24	11	GATTCCCCTCTTCTTTCTCTTTCTTTTCCCTTT
CCDS10586.1	Q68CK6	ACSM2B	no	no	25	10	ATTCCCCTCTTCTTTCTCTTTCTTTTCCCT
CCDS10586.1	Q68CK6	ACSM2B	no	no	26	10	TTCCCCTCTTCTTTCTCTTTCTTTTCCCTT
CCDS10585.1	Q6NUN0	ACSM5	no	no	803	13	GATGGTAGTTTTTCTTCTTCCTTTTTCCATTACATTTCT
CCDS9022.1	Q9H6R3	ACSS3	no	no	182	10	TTTGACCCTGTTAGCATTGTTATTAGTTAT
CCDS1578.1	P68133	ACTA1	no	no	76	15	CCCCGCAGTCACTTTCTTTGTAACAACTTCCGTTGCTGCCATCGT
CCDS5341.1	P60709	ACTB	no	no	75	10	CATGGCTTTATTTGTTTTTTTTGTTTTGTT
CCDS5341.1	P60709	ACTB	no	no	98	10	TTTTGTTTTGGTTTTTTTTTTTTTTTTGGC
CCDS5341.1	P60709	ACTB	no	no	396	10	AATTTTTTTAATCTTCGCCTTAATACTTTT
CCDS5341.1	P60709	ACTB	no	no	451	12	AGCCTTCGTGCCCCCCCTTCCCCCTTTTTTGTCCCC
CCDS34163.1	Q562R1	ACTBL2	no	no	43	11	GGTCACAGTGATGGTACTGCTTTTATCCGCTTT
CCDS10041.1	P68032	ACTC1	no	no	122	10	TTTGTTTGTGCTTCTAATATTTATTGCTTT
CCDS10041.1	P68032	ACTC1	no	no	1370	10	TTTTCTGACACCTACTCTGATGGTGTCTCT
CCDS10041.1	P68032	ACTC1	no	no	1868	13	TATGATTTCACTAGTTTTTGTGTCTCTTTCTTTTCCTCT
CCDS5702.1	O94805	ACTL6B	no	no	58	10	TGCCACATTGCCCCCCTCCTCCTTTCCCTC
CCDS5702.1	O94805	ACTL6B	no	no	63	17	CATTGCCCCCCTCCTCCTTTCCCTCTTGTCCTCATTAATGGTGATGTTTCT
CCDS5702.1	O94805	ACTL6B	no	no	68	10	CCCCCCTCCTCCTTTCCCTCTTGTCCTCAT
CCDS12518.1	O43707	ACTN4	no	no	825	10	TATCTCTGCCGTCTCTCCTGCTCTCATAAT
CCDS12518.1	O43707	ACTN4	no	no	975	11	GTTGATGGTTTTGCTCCCCCTACCTTTTTTTTT
CCDS32090.1	Q9NZ32	ACTR10	no	no	627	11	CTCATTAATTGTGTTTCCAGCAGTTACTCCATT
CCDS32090.1	Q9NZ32	ACTR10	no	no	950	12	TGTATTCACAATGTCATTAATCTTTGCGTTTGTGCT
CCDS7536.1	P61163	ACTR1A	no	no	731	11	CTTTCCATCTGTTCTTGTTGCAATGCCATCTTC
CCDS7536.1	P61163	ACTR1A	no	no	970	11	CTCTTTCTCCCTTTTCCTCTTGCTCACTGCCCT
CCDS7536.1	P61163	ACTR1A	no	no	1349	11	CCTGTCTTCACCGGCACCCTCACCTGTGACACC
CCDS47744.1	Q9C0K3	ACTR3C	no	no	48	11	GCCAGCAATGTTCTCTTCCTCTCCCTTTTCTTT
CCDS47744.1	Q9C0K3	ACTR3C	no	no	91	11	TTCATTTGTGATTTTTCTGGTTCTTGCTATGAT
CCDS47744.1	Q9C0K3	ACTR3C	no	no	471	13	GTCCCTCTCCGCAGTTCTTCCTCCAGCATCAATGCCATT
CCDS47744.1	Q9C0K3	ACTR3C	no	no	688	10	GGCTTTAATAGCCCTTTTCTCTTTCTTTAT
CCDS47744.1	Q9C0K3	ACTR3C	no	no	1524	10	AATGTCCCTGGTTATTGCTTCGGCCTCCCT
CCDS2875.1	Q9H981	ACTR8	no	no	136	11	CCCATCTCTGCTATTTTCTTTTTCTGCCACTTT
CCDS2875.1	Q9H981	ACTR8	no	no	506	11	AGTTTTGGTGGTTTTTGTTTTTTTTTTCATTTT
CCDS2875.1	Q9H981	ACTR8	no	no	1084	11	GGCACCTGCTTCCGCCATCTCACTTACCATGGC
CCDS2875.1	Q9H981	ACTR8	no	no	1256	10	TGTGATTGTAACCTCAGTACTTTTAGTGCT
CCDS2206.1	Q04771	ACVR1	yes	yes	387	13	ATCAGCAATATTGCCTGTGCTTCTCTTCTTTATTGCACT
CCDS2206.1	Q04771	ACVR1	yes	yes	440	10	TTCCTTACTTGCACTGTTACTCTTAATTTT
CCDS8816.1	P36896	ACVR1B	yes	yes	2232	10	CTCCCCAGTGCTCCTGGCCCTTCTATTTAT
CCDS8816.1	P36896	ACVR1B	yes	yes	2779	11	AACGGCATTCTCGGTACTTCTGTTTGTTTTTGT
CCDS2205.1	Q8NER5	ACVR1C	yes	yes	25	12	ATCTCTCATAGCTTTCTTTTCCATTTTCCCCTTTAT
CCDS2205.1	Q8NER5	ACVR1C	yes	yes	563	13	CTTGGTCTCCCCTTCTGCTGTTCTCCTGTTCTTCATAAT
CCDS2205.1	Q8NER5	ACVR1C	yes	yes	802	10	TGTAATATCTTTTATTATGATATTTGTGGT
CCDS2205.1	Q8NER5	ACVR1C	yes	yes	2399	12	ATTTTTTACCATCTCCATTTTTCTTGTCATTATGTT
CCDS2205.1	Q8NER5	ACVR1C	yes	yes	2400	10	TTTTTTACCATCTCCATTTTTCTTGTCATT
CCDS2205.1	Q8NER5	ACVR1C	yes	yes	4131	13	TATTTCATTATTTTTCTCACTTTTTTTCTTAATATTCCC
CCDS2205.1	Q8NER5	ACVR1C	yes	yes	4388	12	CCCAGCACTGTTCCCTGCCATATCCCCAACTTTTAC
CCDS2205.1	Q8NER5	ACVR1C	yes	yes	4823	11	TCTAACTTTTCTCTCTTTCTCTTTTTTTTCCCC
CCDS2205.1	Q8NER5	ACVR1C	yes	yes	4827	10	ACTTTTCTCTCTTTCTCTTTTTTTTCCCCT
CCDS2205.1	Q8NER5	ACVR1C	yes	yes	4828	12	CTTTTCTCTCTTTCTCTTTTTTTTCCCCTCAGTTTC
CCDS2205.1	Q8NER5	ACVR1C	yes	yes	5639	10	GATTACCCTTATACCCACTGCCATCACATC
CCDS33301.1	P27037	ACVR2A	yes	yes	421	11	ACTTGTTTTTATTGCATTTGCTGTTGTTTCTAT
CCDS33301.1	P27037	ACVR2A	yes	yes	1877	17	TGTCCCCATGGTCTCATTCATTGTATTCCTAGCAATTCCCTTTTCAATGTT
CCDS33301.1	P27037	ACVR2A	yes	yes	3066	11	ATTACTGGTTTTTTTGTTTTTTTTTTTTTTTTT
CCDS2679.1	Q13705	ACVR2B	yes	yes	126	14	ACTTTTTATTATTATTATTATAATTATTATAATTATTATTAT
CCDS2679.1	Q13705	ACVR2B	yes	yes	320	12	ATTCGTTTTTCCCGCTTTCTCTTTGTTTGTCGTCTC
CCDS2679.1	Q13705	ACVR2B	yes	yes	482	15	CCCTCTGCCCTTCTCCCCTGCCTCCCTCCCTCCCCTCCTTTTATT
CCDS2679.1	Q13705	ACVR2B	yes	yes	489	11	CCCTTCTCCCCTGCCTCCCTCCCTCCCCTCCTT
CCDS2679.1	Q13705	ACVR2B	yes	yes	502	10	CCTCCCTCCCTCCCCTCCTTTTATTTTGTT
CCDS2679.1	Q13705	ACVR2B	yes	yes	2323	15	AGCTATGTTGTCTTTTTTTTTTTTTTTTTTTTTTTTTTTAATGGT
CCDS2679.1	Q13705	ACVR2B	yes	yes	2328	11	TGTTGTCTTTTTTTTTTTTTTTTTTTTTTTTTT
CCDS2679.1	Q13705	ACVR2B	yes	yes	3166	11	GCCTCTGCCTGTGCTCTTTTCCATAATGACTTC
CCDS2679.1	Q13705	ACVR2B	yes	yes	5334	13	CTTTTTGATTGTGGTACTTCCTGTATCCCCTGTAGTGCC
CCDS2679.1	Q13705	ACVR2B	yes	yes	5812	10	TTCCCTGACTCTCCTAATCATGTTTGCGTC
CCDS2679.1	Q13705	ACVR2B	yes	yes	7195	12	TTCTGTTGTGCCTTTGTTTTTATCACTCTCTTCGCC
CCDS2679.1	Q13705	ACVR2B	yes	yes	7203	10	TGCCTTTGTTTTTATCACTCTCTTCGCCCC
CCDS2679.1	Q13705	ACVR2B	yes	yes	7274	10	GTCCCCAACCTCTACCTTTTTCCTTTTTCC
CCDS2679.1	Q13705	ACVR2B	yes	yes	7281	12	ACCTCTACCTTTTTCCTTTTTCCCAGCCCTAATTTC
CCDS2679.1	Q13705	ACVR2B	yes	yes	8413	11	AATGCCAGCGGCTTTTTTTTCCTCTTTTTTTCT
CCDS2679.1	Q13705	ACVR2B	yes	yes	8424	10	CTTTTTTTTCCTCTTTTTTTCTGTAATTCT
CCDS2679.1	Q13705	ACVR2B	yes	yes	9574	10	ATCTTTGTTCCTTTTTACTGTGGTAATTTT
CCDS31804.1	P37023	ACVRL1	yes	yes	821	13	GACCTTTTCTTTTCTTTTTTCCTTCTTTTTTTTTTTGAC
CCDS31804.1	P37023	ACVRL1	yes	yes	822	11	ACCTTTTCTTTTCTTTTTTCCTTCTTTTTTTTT
CCDS31804.1	P37023	ACVRL1	yes	yes	823	11	CCTTTTCTTTTCTTTTTTCCTTCTTTTTTTTTT
CCDS31804.1	P37023	ACVRL1	yes	yes	1930	11	TGTGTCTTCCACCATCCTCATGGTGGCACTTTT
CCDS10167.1	O14672	ADAM10	yes	yes	282	12	TTCCCTGTTCTTCGTTGCTGCATTTTCTTCACTTGC
CCDS10167.1	O14672	ADAM10	yes	yes	686	10	GTTGGTTTTGATACTCATTTTTTCTTTATC
CCDS10167.1	O14672	ADAM10	yes	yes	1992	12	TCTAATACTACTGTCAGTTTTAATGTCCACTGTGTT
CCDS7653.1	O43184	ADAM12	yes	yes	1629	10	TTTCACTTTCCCGGTGTTCCCCACTGTATC
CCDS7653.1	O43184	ADAM12	yes	yes	2026	11	TTTGTTCTTAGCTGTAATTCCTATGCTTCTATT
CCDS7653.1	O43184	ADAM12	yes	yes	3060	10	TCCTCCTGCCCCCTCGCCACTGATGTTTAC
CCDS7653.1	O43184	ADAM12	yes	yes	4297	10	AGCAGTTTCTCTGTTCCCCATGATTCTCCT
CCDS1665.1	P78536	ADAM17	yes	yes	427	10	GTTTTTTTTTTTTTTTTTTTTTTTTGCCTT
CCDS1665.1	P78536	ADAM17	yes	yes	428	11	TTTTTTTTTTTTTTTTTTTTTTTTGCCTTCAAC
CCDS1665.1	P78536	ADAM17	yes	yes	1640	11	TTTTATAGCTGTAGCACTGATATCTGCATTAAT
CCDS47637.1	Q9P0K1	ADAM22	yes	yes	151	10	TCTGGTTACCATTTTCTTTTTGTCATTGGC
CCDS47637.1	Q9P0K1	ADAM22	yes	yes	555	10	TATTTTTATTTTTGTTTTGTTTTTTACTTT
CCDS47637.1	Q9P0K1	ADAM22	yes	yes	692	10	TTCCGTCACAATCACATCATCGTCATCCAT
CCDS47637.1	Q9P0K1	ADAM22	yes	yes	3568	11	ATCTCTTGTGGCTACTTTACCTGTTACCTTTTT
CCDS47637.1	Q9P0K1	ADAM22	yes	yes	4107	10	TATTTTTCCTTTCACTTTTATGTTTTTTTC
CCDS47637.1	Q9P0K1	ADAM22	yes	yes	5914	11	GTCGGCACTAGTGTTTTCCACGGTTATCACCTT
CCDS34865.1	Q9UKQ2	ADAM28	yes	yes	73	10	TATACTATCTATCTCACCAGTATTTGCTCT
CCDS34865.1	Q9UKQ2	ADAM28	yes	yes	1093	10	TTTTATAATCCTCCCCCTCCCTTTTTTTTT
CCDS34865.1	Q9UKQ2	ADAM28	yes	yes	1101	10	TCCTCCCCCTCCCTTTTTTTTTTTGCTAGT
CCDS34865.1	Q9UKQ2	ADAM28	yes	yes	1493	12	GTTCATCATCACAGCTACAGTTTTTCTTGTATTTGT
CCDS34865.1	Q9UKQ2	ADAM28	yes	yes	2321	13	CCTGTTTTCATCATTAGTTATTTTTACCTTGTCTACTTT
CCDS34865.1	Q9UKQ2	ADAM28	yes	yes	3354	13	AACTTTTTTTCCTTTCTTTGTGTCTCTAGTCTCTTCCAT
CCDS34865.1	Q9UKQ2	ADAM28	yes	yes	3382	12	GTCTCTTCCATTTGTTCTCCCTTCTTTACTAGCACC
CCDS34865.1	Q9UKQ2	ADAM28	yes	yes	3443	12	GCCAGTATTCTCATTTATCATATTCTTTCTCACTTT
CCDS34865.1	Q9UKQ2	ADAM28	yes	yes	3627	10	CTTAATAACATTCTCTTCTTTCCTATCAGT
CCDS34865.1	Q9UKQ2	ADAM28	yes	yes	3873	10	TCCAATATTATTATCAGCTTTAATATTGTT
CCDS13058.1	Q9BZ11	ADAM33	yes	yes	488	13	ACCTTCCTTCCTGTTTCTTCCCACCCTGTCTTCTCCCCT
CCDS6045.1	Q9H2U9	ADAM7	yes	yes	766	10	TGCCATTTCTGTGCTGTCTCTGCCCTCTCC
CCDS6112.1	Q13443	ADAM9	yes	yes	200	10	ATTTACAATAACATTTCCGTTTCCATCATT
CCDS6044.1	O15204	ADAMDEC1	yes	no	97	13	TCTTTCACTTGTCATTCTACTTTCTATATTGTTATCAGT
CCDS6044.1	O15204	ADAMDEC1	yes	no	187	15	CCTAATCTTTCTTTTTACTTTTTTTTTTCTTTTTTCTTTTTTTTT
CCDS6044.1	O15204	ADAMDEC1	yes	no	191	13	ATCTTTCTTTTTACTTTTTTTTTTCTTTTTTCTTTTTTT
CCDS33524.1	Q9UHI8	ADAMTS1	yes	no	251	12	CATTATTATTATTATTTCTTTTGTTACATCTATTAC
CCDS33524.1	Q9UHI8	ADAMTS1	yes	no	481	10	ACCAGCACTGTTTATGGCTGCTATGGTTTC
CCDS8488.1	Q8TE58	ADAMTS15	yes	no	5	13	GGTCATCGCTTTCTCCCCCTCACTCTCCACCCCACTGAT
CCDS8488.1	Q8TE58	ADAMTS15	yes	no	1162	10	GGCCTTAGCTTCTCCACTGTTTGCTACCTC
CCDS8488.1	Q8TE58	ADAMTS15	yes	no	2199	16	GGCCTCGGTGCTTTTATCTGTTGTGGTGGTTTTTCTTCTTTCCCTTTT
CCDS43299.1	Q8TE57	ADAMTS16	yes	no	1027	12	CCCGGCGTCTCTGGCACCCTCCCTGCCATCCTCAGT
CCDS10383.1	Q8TE56	ADAMTS17	yes	no	1152	12	CTTTGTGGTACCCATTATCATCACGCCTGTCATCAT
CCDS10383.1	Q8TE56	ADAMTS17	yes	no	2121	10	GCTCATCTTTTTGTTGTCGGTGTTGTTTTT
CCDS10926.1	Q8TE60	ADAMTS18	yes	no	1572	10	AATTTTCTCTACTACAACCCCGTTGCCTTC
CCDS4444.1	O95450	ADAMTS2	yes	no	540	10	GACCATGGCCGCCCTGACAGCCACACCCAC
CCDS4444.1	O95450	ADAMTS2	yes	no	610	15	ATCTGTATCTCTCTCCATCTCTGCTCTACTATCCCCGGCCTTGCC
CCDS4444.1	O95450	ADAMTS2	yes	no	965	10	TCCACTAACCCTGGCCTTGCCGGCTGCCTT
CCDS4444.1	O95450	ADAMTS2	yes	no	1465	10	CTCATTTTTACCTCTCACTGCCTTGACATT
CCDS3553.1	O15072	ADAMTS3	yes	no	147	10	CTTTCTAGTTGCTTTCATCCTCCTTTTGTT
CCDS3553.1	O15072	ADAMTS3	yes	no	1199	10	ATTTATGTCAGTAGTCACCTTGCTCACAGC
CCDS1223.1	O75173	ADAMTS4	yes	yes	581	15	GATTATCTTTTTTTTTTTTTCTTTCTTTCTTTCTTTTTTTTTTTT
CCDS1223.1	O75173	ADAMTS4	yes	yes	582	14	ATTATCTTTTTTTTTTTTTCTTTCTTTCTTTCTTTTTTTTTT
CCDS1223.1	O75173	ADAMTS4	yes	yes	586	13	TCTTTTTTTTTTTTTCTTTCTTTCTTTCTTTTTTTTTTT
CCDS13579.1	Q9UNA0	ADAMTS5	yes	no	2101	13	TTTATTTTTATTTTTTGTGGTTATATTCCCAACAACATT
CCDS13579.1	Q9UNA0	ADAMTS5	yes	no	2504	10	CTTCGTACTGTCTTTCACCTTTCCATTGTT
CCDS13579.1	Q9UNA0	ADAMTS5	yes	no	3162	11	TATTCTTATTCTGATACTATCATTTTTCTTTCC
CCDS13579.1	Q9UNA0	ADAMTS5	yes	no	3822	10	TATTTCCCCATTGATTCCTTCCTTGTTAAC
CCDS13579.1	Q9UNA0	ADAMTS5	yes	no	4188	10	TATGTTTTCCCTATTATTTTTCTCATTTGC
CCDS13579.1	Q9UNA0	ADAMTS5	yes	no	4635	13	CACATTAGCAATAATTTTGCTGTCTCTGGTCTTTATTTT
CCDS3983.2	Q9UKP5	ADAMTS6	yes	no	911	11	CTCACTTGTGTTTACATCCTCCCCAGCCACAGC
CCDS3983.2	Q9UKP5	ADAMTS6	yes	no	1821	10	AATGTTTTCTGCACTCTCAGTCATGACCAT
CCDS41732.1	Q9UP79	ADAMTS8	yes	no	119	10	GCCTCCCATTGCCGCAACCCCTCCAGTACT
CCDS2903.1	Q9P2N4	ADAMTS9	yes	no	748	16	GACTTTATCCTTATTGTTGTTAGTGTTGTTAATATTCGTTGCTTCAGC
CCDS2903.1	Q9P2N4	ADAMTS9	yes	no	1078	11	CACCCTGCCGGTTTTCATGCCCGCTGCAGTAAT
CCDS47954.1	Q8N6G6	ADAMTSL1	yes	no	119	10	CACCCTTCCAACCTCCTCCACCTCCACCTT
CCDS47954.1	Q8N6G6	ADAMTSL1	yes	no	441	11	CTCCTTTGTCTCCTCTTCCCCATCTATGTCCCT
CCDS47954.1	Q8N6G6	ADAMTSL1	yes	no	1887	12	CTCAGTAGTGATTATTATATTTTTCCTATTTTTAAT
CCDS10326.1	P82987	ADAMTSL3	no	no	1543	13	CACGGTCTCTTTTGTTCTAACTTCAGCTTCACTGACACT
CCDS10326.1	P82987	ADAMTSL3	no	no	1873	12	TTTTTCATTTGCTATTGTACTTTCATTGTTGTCATT
CCDS1071.1	P55265	ADAR	no	no	87	10	GATTTTTTTTTCTCCTTTTTTTTTCTTTTT
CCDS1071.1	P55265	ADAR	no	no	319	15	ATTTGTTTCCATTTCCTTTCCCTTTGTGTTTGCTACACTGACCTC
CCDS1071.1	P55265	ADAR	no	no	2360	11	GCTTCTGCCCACTGTTATCTTCACTTTCTTTGT
CCDS1071.1	P55265	ADAR	no	no	2420	12	ACCCTCCCTACTCTTCTTTTTAATGATTTTTGTAGT
CCDS33589.1	P78563	ADARB1	no	no	3044	11	GATGTCGTCACCACCTTCCTCAGCTCTCATCAC
CCDS33589.1	P78563	ADARB1	no	no	3908	12	AATCCTCCTGTCTCTGGCAGCACTGTCTGCACTTTC
CCDS7058.1	Q9NS39	ADARB2	no	no	3775	10	GTCGATAGCTATTGTTTCCTTTCCATTCCT
CCDS7058.1	Q9NS39	ADARB2	no	no	3789	12	TTTCCTTTCCATTCCTGTGATTCTCTTTACATCTGT
CCDS7058.1	Q9NS39	ADARB2	no	no	4873	25	CCCTCCGCTCACTCTCCCCTCAGCCTCTTCGCTTCCCTTCTCAACCCTTTCTCTCCTCCTCGCCTCTTCCCTTTC
CCDS7058.1	Q9NS39	ADARB2	no	no	4916	19	ACCCTTTCTCTCCTCCTCGCCTCTTCCCTTTCTTGCTGTCTTGTTAGTCCCTGTCCC
CCDS10922.1	Q9BUB4	ADAT1	no	no	2357	15	CATTTCTGCCGTAGCTCCTCCTCCTGTCATACCAGCAGTGGCATT
CCDS10922.1	Q9BUB4	ADAT1	no	no	2864	10	CATCACTTCAGTTTCTCCCTCCGTCTTCAC
CCDS10922.1	Q9BUB4	ADAT1	no	no	2918	10	CATGGCCTTCTTCCCTGTGTCTGTGTCTTT
CCDS43511.1	Q7Z6V5	ADAT2	no	no	419	10	TTCTTCATTTTTTGCAGCTACGATGTTCTT
CCDS43511.1	Q7Z6V5	ADAT2	no	no	1556	11	TTTCATTGCATTTATTGTGTTCATATCATTTTC
CCDS43511.1	Q7Z6V5	ADAT2	no	no	1959	11	GTTTACCATCTTTTTGGTTCCCTCTTCAGTAAT
CCDS43511.1	Q7Z6V5	ADAT2	no	no	2933	10	TCCAGCTTTTTCTTTTTTTTTTTTTTTTTT
CCDS43511.1	Q7Z6V5	ADAT2	no	no	3267	11	GCTTTCTTTGTCTTTTATGACATTGACATTTTT
CCDS43511.1	Q7Z6V5	ADAT2	no	no	3314	11	TTTTGCCTCCTTTCTGTTTTCTTCTTCTTTTTT
CCDS43511.1	Q7Z6V5	ADAT2	no	no	3788	10	AATTCTTTCCTTCCTAATTTCCTCCTCAGC
CCDS43511.1	Q7Z6V5	ADAT2	no	no	5037	10	CCCGCTGCCGGTTTCGGTACCACTCATGAC
CCDS43511.1	Q7Z6V5	ADAT2	no	no	5200	10	CCCATTTGTTTCTGTGTTGTCTGTGGCTGC
CCDS1557.1	Q8NI60	ADCK3	no	no	71	11	GGTCGTGGTGATGCTCTTTTTAACTCCTTTGCC
CCDS12562.1	Q96D53	ADCK4	no	no	40	13	CCCTGCTGTAGTGCCTCTTATCCCTTCCCCGTCTGCCCT
CCDS12562.1	Q96D53	ADCK4	no	no	365	16	GGCAGTCCTCACCTCTGCCTCCCTCGCTCCTCCAACAGCTGCCTTCTC
CCDS34631.1	Q08828	ADCY1	yes	yes	770	10	TGCATTCTCCACCCCTCCGCCAATGGCTTC
CCDS34631.1	Q08828	ADCY1	yes	yes	867	10	GGTGTCATTTCTTCTTTTCCCTGTGGCATC
CCDS34631.1	Q08828	ADCY1	yes	yes	2349	10	CCTTGTCCCTGCTCCTGTGCTTTCCTCTCT
CCDS34631.1	Q08828	ADCY1	yes	yes	2605	10	GCCAACCCTGTTGCCCCCAGTGCCGCTGCC
CCDS34631.1	Q08828	ADCY1	yes	yes	4667	11	ACCTTTCTCAGTCCCGGCCCTCACTGCACCCAC
CCDS34631.1	Q08828	ADCY1	yes	yes	5893	10	GTCAACTTTATCATCTACTACATCAGCACT
CCDS34631.1	Q08828	ADCY1	yes	yes	7589	13	GCCATTGGTTGTATTTGCTACTTTTACTTTCATCTTCCT
CCDS34631.1	Q08828	ADCY1	yes	yes	7602	11	TTTGCTACTTTTACTTTCATCTTCCTCTGCTGT
CCDS34631.1	Q08828	ADCY1	yes	yes	8496	18	CCTCCCTTCAGTCACCACTCCTCTTCCTCCGCCATCCTCATTTATACTGATTGC
CCDS3872.2	Q08462	ADCY2	yes	yes	443	10	CTCACCCATTGTCTCATTGCCAGTGGTGTC
CCDS3872.2	Q08462	ADCY2	yes	yes	661	14	ATTTACAGTGCCTGTATCTTTTATTTTCCTGTCTTCTTTCTC
CCDS3872.2	Q08462	ADCY2	yes	yes	963	13	AGCAACAGTGCCCCCTCCGTCCACTACGCTCCTGTCTCC
CCDS1715.1	O60266	ADCY3	yes	yes	238	11	AGCCCTCGTTCCAATCCCTGCCGTCCTTGCCCC
CCDS1715.1	O60266	ADCY3	yes	yes	455	11	GACGGCCCTCGTCCTGGTGTTCCTGATCATCTT
CCDS1715.1	O60266	ADCY3	yes	yes	666	11	AGCTCTTGCTACAGTCGCCTTTGCTACTGCTTT
CCDS3022.1	O95622	ADCY5	yes	yes	757	11	ATCCCCACTTGTCTTTTTTGTATTTTTTATTTT
CCDS8767.1	O43306	ADCY6	yes	yes	457	15	TTCCATGCTTGCCTTTGCAATACCTGCATCCCCAGCACTGGTCCT
CCDS8767.1	O43306	ADCY6	yes	yes	1635	13	TTCCCTTCCTGTCTTTGCCTTCCTTTTACCCCTTTCCCT
CCDS8767.1	O43306	ADCY6	yes	yes	1652	14	CCTTCCTTTTACCCCTTTCCCTGCAACCTCCTTGACTCTGGC
CCDS8767.1	O43306	ADCY6	yes	yes	1858	12	CTTGCCCCTCCTCATGCCCCTTCTGACACCAGCTCC
CCDS8767.1	O43306	ADCY6	yes	yes	2019	10	ATCTACTCCCCTGTCCCCAGCCATATCCCT
CCDS6363.1	P40145	ADCY8	yes	yes	4	12	CATTTTCTTTCTGTTTTTTTTTTTTGTATTTCTTTT
CCDS32382.1	O60503	ADCY9	yes	yes	353	10	GATCTCATTTTTATTGCTTTTTCCCACGTC
CCDS32382.1	O60503	ADCY9	yes	yes	570	10	TGTCACGACAGCTCCGCCACCCCCCATTGC
CCDS32382.1	O60503	ADCY9	yes	yes	1550	10	CTCCTTGTCAGTCTTGCCCGTTGTCCCTGT
CCDS32382.1	O60503	ADCY9	yes	yes	1622	11	CACCGCATCAGTCCCCATCATCACTACTCCTCC
CCDS32382.1	O60503	ADCY9	yes	yes	2579	11	AGTTGCAATTGCTATTTTCTTCTCAGTCCCAGC
CCDS32382.1	O60503	ADCY9	yes	yes	2766	14	CTCTGCCACACCCGTGACTTCATCCACACTGACGTCACCCGC
CCDS1906.1	P35612	ADD2	no	no	17	18	GCTCCCTCCTGCCTCCTCTCTCTCCTCCCCTTCCCTTCTCCCATCTCTGTCCCT
CCDS1906.1	P35612	ADD2	no	no	18	13	CTCCCTCCTGCCTCCTCTCTCTCCTCCCCTTCCCTTCTC
CCDS1906.1	P35612	ADD2	no	no	28	15	CCTCCTCTCTCTCCTCCCCTTCCCTTCTCCCATCTCTGTCCCTGC
CCDS1906.1	P35612	ADD2	no	no	3210	10	TCCAGCCATCCTGCCATTTCTTCTTCCCTT
CCDS1906.1	P35612	ADD2	no	no	4232	16	CATGTTTTTTCTTTTTCTTTCTTTTTTTTTTTTTTTTTTTTTTTTTTT
CCDS1906.1	P35612	ADD2	no	no	4234	15	TGTTTTTTCTTTTTCTTTCTTTTTTTTTTTTTTTTTTTTTTTTTT
CCDS1906.1	P35612	ADD2	no	no	4236	14	TTTTTTCTTTTTCTTTCTTTTTTTTTTTTTTTTTTTTTTTTT
CCDS1906.1	P35612	ADD2	no	no	6296	11	GATGGTTTTGCCTTTCTCTATGCTAACACTTTT
CCDS34032.1	P08319	ADH4	no	no	353	12	TTTCATTATACTTTTCTCTCCACTTTTGTCTATGTT
CCDS47111.1	P11766	ADH5	no	no	614	10	TGTGTTGGTTGTGACTGTACTATTTCTAGT
CCDS3284.1	Q15848	ADIPOQ	yes	no	254	11	CCCACTGTCTCTCCTGATGCTCATATCAATCCT
CCDS3284.1	Q15848	ADIPOQ	yes	no	626	14	CTTCCTCTTACCTATGTCCCTTCTCATGCCTTTCCCTCCAAC
CCDS3284.1	Q15848	ADIPOQ	yes	no	1737	10	CTTTGTCTTTTTGTTGTTGTTGTTGTTTTT
CCDS3284.1	Q15848	ADIPOQ	yes	no	1986	10	TCTGCCCGCCTCCATTTTTGTTGTTATTTT
CCDS3284.1	Q15848	ADIPOQ	yes	no	2998	10	ATTCTCTTTAGTTCTGTCAGCTTTTGCTTC
CCDS3284.1	Q15848	ADIPOQ	yes	no	3179	40	CTCAACTTCCTTTTCTTTCTTCCTTCCTTTCTTTCTTCCTTCCTTTCTTTCTCTCTCTCTCTCTTTCCTTCCTTCCTTCCTCCTTTTCTTTCTCTCTCTCTCTCTCTCTCTTTTTTTGAC
CCDS3284.1	Q15848	ADIPOQ	yes	no	3183	37	ACTTCCTTTTCTTTCTTCCTTCCTTTCTTTCTTCCTTCCTTTCTTTCTCTCTCTCTCTCTTTCCTTCCTTCCTTCCTCCTTTTCTTTCTCTCTCTCTCTCTCTCTCTTTTT
CCDS3284.1	Q15848	ADIPOQ	yes	no	3184	37	CTTCCTTTTCTTTCTTCCTTCCTTTCTTTCTTCCTTCCTTTCTTTCTCTCTCTCTCTCTTTCCTTCCTTCCTTCCTCCTTTTCTTTCTCTCTCTCTCTCTCTCTCTTTTTT
CCDS8511.1	Q86V24	ADIPOR2	yes	yes	342	11	GCTGGTGGTTCTTTCTTCTCCCTTTCTCTCTCT
CCDS8511.1	Q86V24	ADIPOR2	yes	yes	349	13	GTTCTTTCTTCTCCCTTTCTCTCTCTCTATGACAATAAT
CCDS8511.1	Q86V24	ADIPOR2	yes	yes	1705	10	GTTATTTTCCTCCCTTGCCCTTGCAATCTC
CCDS8511.1	Q86V24	ADIPOR2	yes	yes	2427	11	GCCTTTTTCAGTATTTTCCCTCTTCCCCTTTAT
CCDS8511.1	Q86V24	ADIPOR2	yes	yes	2551	10	GATTTCCCTACTTGCTGTATTCTCAGTTTC
CCDS7343.1	P55263	ADK	no	no	88	10	TCTGCCATTTTTTCCTACTATAATAATGCT
CCDS33682.1	Q7Z4H4	ADM2	yes	no	3036	10	CTTTGTTCTCACGGTGTCCTCCATGCCTGC
CCDS33682.1	Q7Z4H4	ADM2	yes	no	3431	10	TCCGCTGACCCCTCCAACGCCATCAATCTC
CCDS46146.1	C9JUS6	ADM5	yes	no	140	10	CCTTTCTCTATTAGCCATGCTGCTTCTCCC
CCDS13433.1	Q9H2P0	ADNP	no	no	119	10	TGTGGCCGCTGCAGTTCCAGTGGTTATTTC
CCDS13433.1	Q9H2P0	ADNP	no	no	266	12	GTTTATTTTATCTGCCTTTTCAACATTTCTTTCCCT
CCDS13433.1	Q9H2P0	ADNP	no	no	1233	13	ATCTGTTTTTCTTTTTTTTTTTTTTTTTTTTTTTTTTTT
CCDS13433.1	Q9H2P0	ADNP	no	no	1234	13	TCTGTTTTTCTTTTTTTTTTTTTTTTTTTTTTTTTTTTT
CCDS13433.1	Q9H2P0	ADNP	no	no	1238	13	TTTTTCTTTTTTTTTTTTTTTTTTTTTTTTTTTTTTAAC
CCDS7266.2	Q96SZ5	ADO	no	no	331	10	AGTGGTTTTCTTGCTCCCACTCCCTACCCC
CCDS7266.2	Q96SZ5	ADO	no	no	390	10	TGCCCTTATGCCTTTTTTTCTTATAGTTTT
CCDS7266.2	Q96SZ5	ADO	no	no	1053	11	GGTGATTCCAGCTGTGTTGCTGGCAGTGTTGTC
CCDS13826.1	P29274	ADORA2A	yes	yes	483	10	AACCCTTTTTATTTTATTACCTTTCACTCT
CCDS9535.1	Q8NDY3	ADPRHL1	yes	no	326	13	CTCACTCACTTCAACAACACTAACTGCGGTGGTGGCCTC
CCDS9535.1	Q8NDY3	ADPRHL1	yes	no	540	13	TATTTTGCTCTTAACCCCACCCACCTTTTTAATCACACT
CCDS6099.1	P13945	ADRB3	yes	yes	335	10	AGCTCCCCTGGTTCCATTCCTTCTGCCACC
CCDS6099.1	P13945	ADRB3	yes	yes	446	11	GGTTTTATCTCTGGTTCCCTTATTACTGCTCTC
CCDS6099.1	P13945	ADRB3	yes	yes	662	10	GCCCCCTTTCCCTCCGTTTGTTTTCTTTTC
CCDS6099.1	P13945	ADRB3	yes	yes	755	11	CCTAATCCTCACTCTTTTCTTCCTAATCTTCAT
CCDS6099.1	P13945	ADRB3	yes	yes	1138	12	CCTTTCCACAACCTCTACCTTCCCACTCACCTTCCC
CCDS8156.1	P25098	ADRBK1	no	no	143	10	CCCGCTTGCCTCGGCTCCTGCTGCACCAAC
CCDS8156.1	P25098	ADRBK1	no	no	543	15	AGCCTCTGTGTCACTGGCTGCCTCCACTCCCACTTCCCTGACACT
CCDS8156.1	P25098	ADRBK1	no	no	622	14	GGTGCTGCTACCCTCCCTGCTGTCCCCTCTTGCCCCAACCCC
CCDS13832.1	P35626	ADRBK2	no	no	1100	11	AGCCTTTTTCCTGGTCCCAGCAGCATCTGCCCT
CCDS13832.1	P35626	ADRBK2	no	no	1343	10	CATCCTGTCCTTGATATTTTTAGCAGTTCC
CCDS13832.1	P35626	ADRBK2	no	no	5256	11	ACTGGTAACTATGCTTCCATTTTTAATTTTGTC
CCDS13832.1	P35626	ADRBK2	no	no	5428	11	CTCAACACTGGCCATTTTTTTAGTTTTATTGTT
CCDS13832.1	P35626	ADRBK2	no	no	6024	11	GGTAGCTATCCCTCCCATGTCATTAGTAATCCT
CCDS13832.1	P35626	ADRBK2	no	no	6078	10	GACAGCATCATTCCTTCCCCTTATTGTGCC
CCDS13832.1	P35626	ADRBK2	no	no	6587	13	AATATCATTGGTTCTATCTCTTTTTGTATCTGTTGTGCC
CCDS1624.1	P30520	ADSS	no	no	210	11	ATCATTTGTTGCTCCTGCTGCTCTCATGGTGCC
CCDS1624.1	P30520	ADSS	no	no	788	10	TCTTTTCTTTTTTATCTTACCATTAATTTT
CCDS1624.1	P30520	ADSS	no	no	891	16	ACCCACGTTGTTAGCCATAATTTTGATTATGCCTTTATTTCTCCTTTC
CCDS44841.1	Q6ZN18	AEBP2	no	no	2959	10	ATCTTTGGCCTTAGTGCTTTTTTCCCCCTT
CCDS10344.1	Q8WTP8	AEN	no	no	198	13	GTTCTTTCTTCTGACTCCTGTGGTTTTGCTAATGGCACT
CCDS10344.1	Q8WTP8	AEN	no	no	463	12	AGTTCTCTTCCTTTTGTTGCCTACCTCTTCCTCCAC
CCDS34274.1	Q8TED9	AFAP1L1	no	no	332	10	AATAACCCCTTCCATCCCATTCACAGCATC
CCDS34274.1	Q8TED9	AFAP1L1	no	no	1032	12	TCTCCTTACTGTGCTACTCACTACTGTCTCAACACT
CCDS34274.1	Q8TED9	AFAP1L1	no	no	1419	10	CTTGATTGCTCTGATTCTTGTTTTCCTTAT
CCDS34274.1	Q8TED9	AFAP1L1	no	no	1868	14	CTCTCCAACTATGTCTTCAGTGTCTGTCATACTCTTTCTTAT
CCDS31286.1	Q8N4X5	AFAP1L2	no	no	958	22	ATTGGCAGTGCTGTTCCTTGTGCTGCCCCTGTCTTTTCCTCTGATGGCATTTTTTTTTTTTTTTTT
CCDS31286.1	Q8N4X5	AFAP1L2	no	no	1040	10	CATTTCATCTATTATCTCTGCCTCATTTCT
CCDS31286.1	Q8N4X5	AFAP1L2	no	no	1114	10	AATGTCTTTTTTATTCTTATTTCCTCTCTC
CCDS31286.1	Q8N4X5	AFAP1L2	no	no	1116	10	TGTCTTTTTTATTCTTATTTCCTCTCTCAT
CCDS14684.1	P51816	AFF2	no	no	90	16	AACGTTCTCTTTGGTTATGTTTGTTTTTATGCTTCTTTTGTTATCTGT
CCDS14684.1	P51816	AFF2	no	no	902	11	CACCTCTGCCTCCTTTGCAACAACAACATTTAC
CCDS14684.1	P51816	AFF2	no	no	1108	18	TTTTCTGTTTTCTACTTTCTTTTTTCTCTTATCTGTGTTTCCCTTTCCTTTGTT
CCDS14684.1	P51816	AFF2	no	no	1904	11	CTTTATGTTTACAGTCTCAGCAACAACACTTAT
CCDS14684.1	P51816	AFF2	no	no	3795	12	ATTCTTCATCGTTGTTGTTATTGTTGTTGTTGTTTC
CCDS14684.1	P51816	AFF2	no	no	3796	15	TTCTTCATCGTTGTTGTTATTGTTGTTGTTGTTTCTCATTTTCAC
CCDS14684.1	P51816	AFF2	no	no	4020	10	AGTATTAATTCTCTTTCCATCCTCCTCCTC
CCDS14684.1	P51816	AFF2	no	no	4394	12	AACTCTTTTGCCAGTGACCTCAATTTTGTTGGCTCT
CCDS14684.1	P51816	AFF2	no	no	5522	12	AGTGTTTTTTATTTTATTATTATTGTCATCATTATT
CCDS14684.1	P51816	AFF2	no	no	5533	10	TTTTATTATTATTGTCATCATTATTTTGAT
CCDS14684.1	P51816	AFF2	no	no	6223	17	CTCGCTCTTTCTGGCCCTTCTGTCTTTTGCCTCTGCAATTCTTTTTGTAGC
CCDS14684.1	P51816	AFF2	no	no	6875	20	TTTATTTTCTTTTCTGGTGGTGGTAGTGGTTGTATCTGTGGCTGTGATGGTTGTTGTTAC
CCDS14684.1	P51816	AFF2	no	no	6938	19	TCTCTCTCTCTCTCTGGCTCTGGCTTTTGCTTTCCTGCTAGTGTTCTTTCTCTTTCC
CCDS14684.1	P51816	AFF2	no	no	7416	12	GTTTATCTTTTTTTTTTCATTTCTCCTTTTCCTTTT
CCDS14684.1	P51816	AFF2	no	no	7421	14	TCTTTTTTTTTTCATTTCTCCTTTTCCTTTTCCATTATTTTT
CCDS14684.1	P51816	AFF2	no	no	7496	17	TATTTTGATTGCAATGGTCTCTCTCTCTCTCCCCCTCTCTCTCTCTCTCCT
CCDS14684.1	P51816	AFF2	no	no	7512	23	GTCTCTCTCTCTCTCCCCCTCTCTCTCTCTCTCCTCTATTCTTTCCTCCTTCCCTCTGTCCATCACCCC
CCDS14684.1	P51816	AFF2	no	no	7513	18	TCTCTCTCTCTCTCCCCCTCTCTCTCTCTCTCCTCTATTCTTTCCTCCTTCCCT
CCDS4164.1	Q9UHB7	AFF4	no	no	7	12	CACATTCTCGTTGCCTCTGATTTTCTCCACAACACT
CCDS4164.1	Q9UHB7	AFF4	no	no	2512	10	TGTTCTGTCTTTGTCATCATCTGCTCCAGC
CCDS4164.1	Q9UHB7	AFF4	no	no	2798	13	ACCAATTGCAGTGGTTGCAGTTGTCACAGTAGTCTTGCC
CCDS4164.1	Q9UHB7	AFF4	no	no	2930	10	CCCATTCCTTGCCTCAGTGCCACCTTTTTC
CCDS32750.2	Q63HM1	AFMID	no	no	320	15	AGTAATGCCATTACTTCTTTTTTTTTTTTTTTTTTTTTTTTTTTT
CCDS32750.2	Q63HM1	AFMID	no	no	325	13	TGCCATTACTTCTTTTTTTTTTTTTTTTTTTTTTTTTTT
CCDS32750.2	Q63HM1	AFMID	no	no	333	10	CTTCTTTTTTTTTTTTTTTTTTTTTTTTTT
CCDS3829.1	P20933	AGA	yes	no	571	12	AGCAATTGTGTTGATTTTCTTTGCTTTTTTCCTCTT
CCDS33408.1	Q9UPQ3	AGAP1	no	no	91	14	CATCCCCTCCCTCTTCCTGGTGGCCACCTCCCTCCCGCCCAC
CCDS33408.1	Q9UPQ3	AGAP1	no	no	2533	12	CACAGCCCCTCCTCTACCATTCTCAGTGATGTCCAT
CCDS33408.1	Q9UPQ3	AGAP1	no	no	5072	10	TGTGTCTTTAATGCTGCTCCCCATGCCCCC
CCDS7215.1	Q96P64	AGAP4	no	no	94	10	GCTAATAATAGCATTTTCAGTACTTTTCGT
CCDS44439.1	A6NIR3	AGAP5	no	no	94	10	GCTAGTAATAGCATTTTCAGTACTTTTCAT
CCDS5697.1	O95081	AGFG2	no	no	169	11	AGCCTCTCTCCCCTCCCTCGTCCCACCCCCACC
CCDS5697.1	O95081	AGFG2	no	no	892	10	CCTGGTCTTTTTTTTTTTTTTTTTTTCTCC
CCDS5697.1	O95081	AGFG2	no	no	1493	10	CCCCTCCCTTTCCACCATTGCCCTGGCCCC
CCDS5697.1	O95081	AGFG2	no	no	1692	18	CCCCATCCTGTCTGTTCCTGTTCTTCTCCCAGCCTCTGCCCTCCTTCTGTCTCC
CCDS5697.1	O95081	AGFG2	no	no	1780	12	TGTTCCATCTCTTCTCTTTCTCCCCTCTTCGCCACC
CCDS5697.1	O95081	AGFG2	no	no	1782	12	TTCCATCTCTTCTCTTTCTCCCCTCTTCGCCACCCT
CCDS5697.1	O95081	AGFG2	no	no	1840	11	CCTAATTCTCTTACCAGTTCTTTCCTTTCTGCT
CCDS5697.1	O95081	AGFG2	no	no	1937	12	TTTCCCCCCAGCTTCCATCACCCTTCCCTTAATGCC
CCDS5697.1	O95081	AGFG2	no	no	3049	10	ATCCCTGCTCTTCCTGCCTTTCCTGCCCAT
CCDS5697.1	O95081	AGFG2	no	no	3123	10	GCTGGTCACTGTCATAGCAGCTGTGATTTC
CCDS4035.1	Q8N302	AGGF1	no	no	991	13	TGTCACTGCTCTGCCACCTATCACTATTCTTTTTCTGTT
CCDS5865.1	Q53H12	AGK	no	no	124	10	CCCCTCTGCCCCCACTCCAGCAGTGCTTCC
CCDS5865.1	Q53H12	AGK	no	no	464	10	TTTAGCTTTTATTTCAGTTCTAACCTCAGT
CCDS5865.1	Q53H12	AGK	no	no	511	11	GTTGTTTCCCTCTTCAGCCACGGCTACAATACC
CCDS5865.1	Q53H12	AGK	no	no	1408	10	TTCAACCTCAGCTGTATTCCTTGTTTCTGT
CCDS5865.1	Q53H12	AGK	no	no	1658	10	GTCATTAGCACCATTTACTTTTACTATCGC
CCDS5865.1	Q53H12	AGK	no	no	1671	11	TTTACTTTTACTATCGCTGACATTTTCCTTTGT
CCDS759.1	P35573	AGL	no	no	1562	11	AATCTCCCTTTCTTCTTCAGTTCCTTCCTTGTT
CCDS398.1	Q9UL18	AGO1	no	no	575	14	TTTTTTAATGGTTTTGGTTGCTCCTCCCCCAGCTGCCACCCC
CCDS398.1	Q9UL18	AGO1	no	no	606	12	GCTGCCACCCCCCACCTTACCCTTATTCCTCTCTGT
CCDS398.1	Q9UL18	AGO1	no	no	631	10	TTCCTCTCTGTCCACATTTTCTGCCCCACC
CCDS398.1	Q9UL18	AGO1	no	no	1041	17	GCCCCTGGCCTTTCCACTTATGCCTCCTTTTCTCCTTATTCCTCCTACCTC
CCDS398.1	Q9UL18	AGO1	no	no	1063	13	CCTCCTTTTCTCCTTATTCCTCCTACCTCCCGCCCCGCC
CCDS398.1	Q9UL18	AGO1	no	no	2152	11	CTCCTCCTTTACTTTTTTCCTGCTGGCTACAGC
CCDS398.1	Q9UL18	AGO1	no	no	2302	10	CACTCCATCTGCCCTGTCCATTGCCTTCAT
CCDS398.1	Q9UL18	AGO1	no	no	2522	10	GTTTGTGTTCTCTCCTTTTCTCTCTTTGCC
CCDS398.1	Q9UL18	AGO1	no	no	2527	13	TGTTCTCTCCTTTTCTCTCTTTGCCTCACTCTCTCCAGT
CCDS398.1	Q9UL18	AGO1	no	no	2903	13	TACCACTGTTTTGCCTTCCTTTTCCTCTTCTCTCTTTGC
CCDS398.1	Q9UL18	AGO1	no	no	2945	12	GCTTCCTTTCCCTTTTCTTCTATTCACTCTGCTTGC
CCDS398.1	Q9UL18	AGO1	no	no	4101	11	GTTGGTGCTCTCCCTTACTCTACTCATACTGAC
CCDS398.1	Q9UL18	AGO1	no	no	4404	10	TGTGACTACTCTGGTTTTCACTTTAGTTTC
CCDS398.1	Q9UL18	AGO1	no	no	4618	10	AGCAACATCAGCAGCAGCAGCAGCAGCAGC
CCDS399.1	Q9H9G7	AGO3	no	no	241	11	TATCGCAATTGTTTTGTTTTCATTTCTTGTAGT
CCDS399.1	Q9H9G7	AGO3	no	no	570	15	ATTTTCTTTCCCTTTTATTCTACCCCCACTACCGCCTTTATTTCT
CCDS399.1	Q9H9G7	AGO3	no	no	587	21	TTCTACCCCCACTACCGCCTTTATTTCTCTATTTCCCTTGCCTTCATCACCTACATTTTTTTC
CCDS399.1	Q9H9G7	AGO3	no	no	640	10	CATTTTTTTCCCAGTCCTACCAGTGACATT
CCDS399.1	Q9H9G7	AGO3	no	no	965	17	AACTATTCTTTTTCTTTTTTCTTTTTCTTTTCTTTCTTTTTTTTTTTTAAT
CCDS399.1	Q9H9G7	AGO3	no	no	966	15	ACTATTCTTTTTCTTTTTTCTTTTTCTTTTCTTTCTTTTTTTTTT
CCDS399.1	Q9H9G7	AGO3	no	no	970	14	TTCTTTTTCTTTTTTCTTTTTCTTTTCTTTCTTTTTTTTTTT
CCDS399.1	Q9H9G7	AGO3	no	no	2685	10	CATTTTGATTTTTTTTTTTTTTGCACTGGT
CCDS399.1	Q9H9G7	AGO3	no	no	3600	10	ATTTGTCCTATTTATTGTTGCATTTCTGGT
CCDS399.1	Q9H9G7	AGO3	no	no	3688	12	ATTCACAGTGACCCTTCTGCTCCTGCCCTTGCTCAC
CCDS399.1	Q9H9G7	AGO3	no	no	4225	10	ATTCCCTTTCTTTTTCTTAATAGTGATCTT
CCDS399.1	Q9H9G7	AGO3	no	no	8964	15	ATTAGCCATTTCATTTCTTTTTGCATTTTTGCCAGTTACATTAGT
CCDS399.1	Q9H9G7	AGO3	no	no	9474	15	GATATTTATTGCGCTTATAACCTTAATAGTTGTATTCATTACATT
CCDS399.1	Q9H9G7	AGO3	no	no	12611	10	CACAGTGATAATATTATTGTTGATATTAGC
CCDS397.1	Q9HCK5	AGO4	no	no	309	11	TATTTTGCTAGCTGTGGTGTTCACCGCATCCCT
CCDS4744.1	Q99943	AGPAT1	yes	yes	13	14	AGCTCTCCTCCCATCTGTCCCCATCTTCCTCCCCACACCTAC
CCDS4744.1	Q99943	AGPAT1	yes	yes	83	10	AACCCTCTTCCTTGTCTCCCCTCTCCCCAC
CCDS4744.1	Q99943	AGPAT1	yes	yes	84	14	ACCCTCTTCCTTGTCTCCCCTCTCCCCACTTATTCTCCTCTT
CCDS4744.1	Q99943	AGPAT1	yes	yes	255	10	GACAGTTGCCTCCCCCTCATCTCCAGTGAC
CCDS4744.1	Q99943	AGPAT1	yes	yes	512	11	GCTTTCCTCAGCACCTTCACCTTCCCTCCCAGT
CCDS13703.1	Q9NRZ7	AGPAT3	yes	yes	369	10	GCCCCTCACCTCTTCTGCACCCCCCGCCCC
CCDS13703.1	Q9NRZ7	AGPAT3	yes	yes	2393	11	AACAGTCTTTTTTTTTTCTTTTTCCTTTACACC
CCDS13703.1	Q9NRZ7	AGPAT3	yes	yes	2806	11	GATGCCATTGCTGTCTTCATCGTCTTCCCCCGT
CCDS13703.1	Q9NRZ7	AGPAT3	yes	yes	3046	10	TCTCTCTGCCTTGCCTGTCCCGACTCCCTT
CCDS13703.1	Q9NRZ7	AGPAT3	yes	yes	3096	11	ATCTTTCCTCACGCTGTTCGTTGCGGTATTGCT
CCDS13703.1	Q9NRZ7	AGPAT3	yes	yes	4749	11	CTCCGTGCCTCCTTCTGTTTCTTCGTTTCCAGT
CCDS5280.1	Q9NRZ5	AGPAT4	yes	yes	496	12	CCCCTCCATCCTGCCCTTGCCCGTGGCTTTGGTGTT
CCDS5280.1	Q9NRZ5	AGPAT4	yes	yes	2130	10	TGTTATTTTTCTCATTTTCATTCTTCCATT
CCDS5280.1	Q9NRZ5	AGPAT4	yes	yes	2711	10	CTTCCTGTCTGTCTTTCCCACCTTTCCATC
CCDS5280.1	Q9NRZ5	AGPAT4	yes	yes	3916	10	CTTTCTGATTCTTCTGGTCCTAGTCACGCC
CCDS5280.1	Q9NRZ5	AGPAT4	yes	yes	4544	11	ATTCACATCCTCAGCATCCCTGCCTCCTGCATC
CCDS5280.1	Q9NRZ5	AGPAT4	yes	yes	5203	10	CCTTCCTTCCTCAGCTCCTGCAGCCTCATC
CCDS5280.1	Q9NRZ5	AGPAT4	yes	yes	5429	11	TTTTTTGACATTTCTGGCACCTCTGGTTCTGCT
CCDS34796.1	Q9NUQ2	AGPAT5	no	yes	2261	10	TCTTTCACTGTCTCTAATGGCTGTGCTGTT
CCDS34796.1	Q9NUQ2	AGPAT5	no	yes	2696	12	AGCTTTATTTTTTCCTTTGTTCATAATTATATTCTT
CCDS6117.1	Q86UL3	AGPAT6	yes	yes	57	12	AGTTGCCGCCGCCGCCCCCACTGCTGTGTCCTTTCC
CCDS6117.1	Q86UL3	AGPAT6	yes	yes	446	11	GCTGGCTTCGGCCTCAACATCGCCCCCAGCCTT
CCDS6117.1	Q86UL3	AGPAT6	yes	yes	921	12	ACTTCTCCCTTTACTTTCTCCCCTGGCTGTGGCCCT
CCDS6117.1	Q86UL3	AGPAT6	yes	yes	1735	11	GCCTCCCATTTCCTCACCTGCCCTGTTGCCAGC
CCDS2275.1	O00116	AGPS	no	no	621	11	CATGTTTTTGTTCTCCATGTTTCTGTTTCTATT
CCDS2275.1	O00116	AGPS	no	no	2267	10	CCTCCCCCTACCCCCAGCCCCCACTTTCAC
CCDS2275.1	O00116	AGPS	no	no	3382	10	GACAGCTTTAATAATTTTTTTGTTTACCAC
CCDS2275.1	O00116	AGPS	no	no	3958	10	ATTTATTTTTATAATTTTGTTGCTTGTAGC
CCDS2275.1	O00116	AGPS	no	no	4782	10	AACACTGGTAATTCTTTCCACAGTGTTGTT
CCDS2275.1	O00116	AGPS	no	no	4897	12	TGTGCTTTTCCTTCCTACATTTTCATTCCTACTGCC
CCDS30551.1	O00468	AGRN	yes	no	512	10	CGTTGCTCCCGTGCTGCCTGCGCCAGCCCC
CCDS30551.1	O00468	AGRN	yes	no	975	14	TCCCTTCCCCACCCCCATCCCATCCCCACCCCCAGCCCCAGC
CCDS2543.1	P21549	AGXT	no	no	159	10	GGCAGCCCTTTTCCCTCCAGTGGCACCTCC
CCDS13233.1	P23526	AHCY	no	no	135	11	GTTTTTGGCCTCTGCTGCAGCCGTCATACTGTT
CCDS818.1	O43865	AHCYL1	no	no	62	11	GATAACTTTTATTTTCTTCTTACTCCTTTCCTC
CCDS818.1	O43865	AHCYL1	no	no	73	12	TTTTCTTCTTACTCCTTTCCTCTTGATTTTTTTCCT
CCDS818.1	O43865	AHCYL1	no	no	99	10	TTTTTTTCCTATAATTTCATTCTTGTTTTT
CCDS818.1	O43865	AHCYL1	no	no	1587	10	ACTTTTTTCCCTTTTCTCTCCCATTTTCTT
CCDS818.1	O43865	AHCYL1	no	no	1588	11	CTTTTTTCCCTTTTCTCTCCCATTTTCTTTTAC
CCDS5812.1	Q96HN2	AHCYL2	no	no	292	10	ATCCTCAGCAGTGGCCGTTTTTCCTCTTGT
CCDS5812.1	Q96HN2	AHCYL2	no	no	471	13	GTTCCCAATCTTGACCATCACTATCACTGCCTTCTTTAT
CCDS5812.1	Q96HN2	AHCYL2	no	no	672	12	TGCCTCCATTATTTCCTCCACAGTTTTGGTATTTGT
CCDS5812.1	Q96HN2	AHCYL2	no	no	1604	12	TTCTCTTCTTCTACCTCTACCCTCTCCAACTTCTCC
CCDS5812.1	Q96HN2	AHCYL2	no	no	2467	12	TATTTTGCCTTCTTTCTTTCTTTTCTTTTCACCCTT
CCDS5812.1	Q96HN2	AHCYL2	no	no	2469	11	TTTTGCCTTCTTTCTTTCTTTTCTTTTCACCCT
CCDS5812.1	Q96HN2	AHCYL2	no	no	2691	14	CTCTACCTTCCCTCTGCTCTCCTCCCTCCCTATCCTACTTGC
CCDS30652.1	Q5TGY3	AHDC1	no	no	100	15	AGCTCCTGCCCCTCTGCCTCCCACCCTGCCCCCTACACCCCCTGC
CCDS30652.1	Q5TGY3	AHDC1	no	no	553	11	GCTTTTTTTTTCTTTCTTATTTTTCACTCTTTT
CCDS30652.1	Q5TGY3	AHDC1	no	no	587	11	GGTTTTCTCTTCTGTTGTTGTTGTTGTTGTTTT
CCDS30652.1	Q5TGY3	AHDC1	no	no	588	12	GTTTTCTCTTCTGTTGTTGTTGTTGTTGTTTTCTGT
CCDS47483.1	Q8N157	AHI1	no	no	232	11	AGTATTGGTACTTATATTGTTAGTAATTGCATC
CCDS47483.1	Q8N157	AHI1	no	no	918	11	ACTGGCAACAATGTTCCCAATGTCTTTACTTTT
CCDS47483.1	Q8N157	AHI1	no	no	1003	10	TTTAATATTTATTTTAATCTTAATATTTTT
CCDS47483.1	Q8N157	AHI1	no	no	1131	11	TTCATTTTTTGTTCTTTTCTTGACTCCTTTCTC
CCDS31584.1	Q09666	AHNAK	no	no	301	10	AGCTTTTGTGTTTATTATCCTCATTTTTAC
CCDS31584.1	Q09666	AHNAK	no	no	694	12	TGCCGCCATGTTCCTGATATTAGTTCTGATTTCTTT
CCDS45177.1	Q8IVF2	AHNAK2	no	no	400	10	TATAACTTCTTTCCTGCTGCTGCTGCTTCC
CCDS5366.1	P35869	AHR	no	no	428	13	ACTAGTTTTTCCTATCATGTTAACCTCTGCTTTTATCTC
CCDS5366.1	P35869	AHR	no	no	505	12	GATAATCTCAGTGCTTTCCTCCTTCACTGTTTCATC
CCDS5366.1	P35869	AHR	no	no	1546	12	AATGACACCATCTTTTATTCTTTTTTTTTTTTTTTT
CCDS56355.1	A9YTQ3	AHRR	no	no	3326	11	TGCAACTTTCTCTACTGCTTTCTCAGTGCCTTT
CCDS1533.1	Q96BJ3	AIDA	no	no	705	11	CATCACATTGTTACTCTTTCTGATGATGATTCT
CCDS7297.1	Q9BRQ8	AIFM2	no	yes	1489	10	CCTCCCCACCCTGCCCCTCCCTGCTCCCTT
CCDS47121.1	Q12904	AIMP1	no	no	724	11	GCTATCCTTTTTTTTTTTAATTCTAGCTTCTTT
CCDS11075.1	Q9NZN9	AIPL1	no	no	187	13	AGTAGTTTTCTCCTCTACCCCTCTCATTCCTTCCGTGCC
CCDS11075.1	Q9NZN9	AIPL1	no	no	191	10	GTTTTCTCCTCTACCCCTCTCATTCCTTCC
CCDS11075.1	Q9NZN9	AIPL1	no	no	235	14	ATTGACCCTGTTTTTAATTCTTCTGGTAGTTTTCTCTATTTC
CCDS11075.1	Q9NZN9	AIPL1	no	no	1345	13	CCTTCCCCTTCCAACTCTCTCCCTCCTCTTCGTCCTCCC
CCDS11075.1	Q9NZN9	AIPL1	no	no	1597	13	CTTTACTTTTCCATCTTCCTTGTTGTTAACATCTACCTT
CCDS54.1	Q9UKB5	AJAP1	yes	yes	291	11	AACCTCGTTAATGTTGATCTCTTTCCCTTTGCC
CCDS54.1	Q9UKB5	AJAP1	yes	yes	2425	12	TTCTTTAGTTTTTGTTCTGTCATTTATTTTCCCCCC
CCDS54.1	Q9UKB5	AJAP1	yes	yes	3928	11	GCTGCTAGTGTTCCTATTTACTGCCCTCCTTGC
CCDS54.1	Q9UKB5	AJAP1	yes	yes	3989	11	CCTTGTCTTCTCCGTAGTATTTCTAGTCCTTGC
CCDS54.1	Q9UKB5	AJAP1	yes	yes	4353	10	GATGGTCTCTATTTTGACCCTGTTGCCCAT
CCDS54.1	Q9UKB5	AJAP1	yes	yes	4662	11	GACTGTCTTCTCCCCTACCCCTGCCCCTTCCAC
CCDS54.1	Q9UKB5	AJAP1	yes	yes	4663	10	ACTGTCTTCTCCCCTACCCCTGCCCCTTCC
CCDS54.1	Q9UKB5	AJAP1	yes	yes	5407	10	CCCAGCCCCTCCCATGTTGGTCCCATCTGT
CCDS54.1	Q9UKB5	AJAP1	yes	yes	6705	10	AATCCTCCCTGTAGCTCCATTGCCTTTTCC
CCDS54.1	Q9UKB5	AJAP1	yes	yes	8338	10	TTTTTCACTAGCGTTTGCGTTGCTTCCTCT
CCDS54.1	Q9UKB5	AJAP1	yes	yes	8640	16	TGTTTCTGTTTTTTTGTTTTTGTTTTTGTTTTTGTTTTTGTTTTTGTT
CCDS54.1	Q9UKB5	AJAP1	yes	yes	8648	15	TTTTTTTGTTTTTGTTTTTGTTTTTGTTTTTGTTTTTGTTTTGTT
CCDS54.1	Q9UKB5	AJAP1	yes	yes	8843	10	AACTTTAATGACCTTATCAATGACCTTTAC
CCDS9581.1	Q96IF1	AJUBA	no	no	1071	10	CACTCTCTCTCTTGTCTCTCTGTCTCTCTC
CCDS9581.1	Q96IF1	AJUBA	no	no	1085	13	TCTCTCTGTCTCTCTCTCACTCTTTCTTACTCTCTTCTC
CCDS6881.1	P00568	AK1	no	no	274	12	CCTCCCTTTGCCAGCCACCCCTCCTCTAGCTCTGGT
CCDS6881.1	P00568	AK1	no	no	441	11	CTCTGTGGCCTTGGCCCTGACCCCCATCGCTCT
CCDS374.1	P54819	AK2	no	no	569	13	GCTGTTTACTTCTTTAACCATACTTTTGATTTTATTTTT
CCDS374.1	P54819	AK2	no	no	659	10	CCTCATAGTATTTCTTCCATTTCCAGCAGC
CCDS6455.1	Q9UIJ7	AK3	no	no	105	11	AATTATATTACTTTTATTTCTACTGATTTTATT
CCDS6455.1	Q9UIJ7	AK3	no	no	1691	12	TTTCATAACTGTGGCTATTACTTTGTTCTTGGTCCT
CCDS6455.1	Q9UIJ7	AK3	no	no	1845	16	TACTTCATCTCCTGCTATGGTAGCCATACCGGCCTTCATAATACCCTT
CCDS6455.1	Q9UIJ7	AK3	no	no	1947	12	ACTCTTATTTCCTGTGACCATTCCCTCCCCACCCGC
CCDS629.1	P27144	AK4	no	no	298	12	GTTTTTGACAGCTGTTGCTGTGGTAATATTTTTGAC
CCDS629.1	P27144	AK4	no	no	489	10	CTTACTCATAGTGGTTGTTTCTCTGGTCTT
CCDS629.1	P27144	AK4	no	no	1415	10	TATCCCTTCTTCACCCATCATGACTGTCCC
CCDS629.1	P27144	AK4	no	no	1650	10	ACTCTTGCCAGCTCCTCTCCCATTGTCCCT
CCDS629.1	P27144	AK4	no	no	2190	13	CTTCACTCCTCCATCCATCCTTCCCTCCCTCTTCCCCTC
CCDS629.1	P27144	AK4	no	no	2203	10	TCCATCCTTCCCTCCCTCTTCCCCTCCAGC
CCDS629.1	P27144	AK4	no	no	2526	13	GACATCTTTTCTTGTTTTGTTTTTTTTTTTTCTATTGCC
CCDS629.1	P27144	AK4	no	no	3813	11	ACTCCTGACTTTTGTACCATTGTCTATTCCATT
CCDS629.1	P27144	AK4	no	no	4806	10	ACTTGCTTTCTCAATATCTCCTTCAATTTT
CCDS629.1	P27144	AK4	no	no	5059	10	CTTGCCATCCCTTATCTTTCTTGTAACAAT
CCDS629.1	P27144	AK4	no	no	5869	13	ACTGTTAATTGTATTATTGATTATGTTGATTATCTTGCT
CCDS675.1	Q9Y6K8	AK5	no	no	80	12	ACCTTTTGTGTCACCGCCCCCACCAACCACCACCTC
CCDS675.1	Q9Y6K8	AK5	no	no	638	11	GTCATCAGTAACCTTCTCTATTATTATTATTTT
CCDS55048.1	Q5TCS8	AK9	no	no	303	10	TGTATTATTTTCCTTTTTAACATTTTCAGT
CCDS11594.1	Q92667	AKAP1	no	yes	291	12	TCCTATTCCCCCTGTTCCATTCCCCTCTTCTTCCTT
CCDS11594.1	Q92667	AKAP1	no	yes	305	13	TTCCATTCCCCTCTTCTTCCTTCTATCTCCTTCCCCGGC
CCDS11594.1	Q92667	AKAP1	no	yes	310	10	TTCCCCTCTTCTTCCTTCTATCTCCTTCCC
CCDS9383.1	Q9UKA4	AKAP11	no	no	611	13	AGTGATAGTTTCCCCCATCCTTTCATTGACATTATTTGC
CCDS9383.1	Q9UKA4	AKAP11	no	no	746	11	GTTTGTTCCCTCTTTTATTTTACTGTTTTCTTT
CCDS9383.1	Q9UKA4	AKAP11	no	no	1221	35	TGTCTTGCTTTTGTCTCTCTCTTCCCTCCCTGCAACTCTCTCTCCCCTCCTCCCACTCTCTTCCCCCTCCCCCCTCCTCCCACTGTCTCTCACCTCCCCCACCCC
CCDS9383.1	Q9UKA4	AKAP11	no	no	1256	18	CTCTCTCTCCCCTCCTCCCACTCTCTTCCCCCTCCCCCCTCCTCCCACTGTCTC
CCDS9383.1	Q9UKA4	AKAP11	no	no	1306	10	TCTCTCACCTCCCCCACCCCCCACTCTCTC
CCDS5229.1	Q02952	AKAP12	no	no	746	11	CTTTACATCCTTTTTCCTACTTGTTATGGTTGT
CCDS14116.1	Q02040	AKAP17A	no	no	426	14	CGTTGCCCTGGTGATTCTTTCCCCCCCGTTTGTAATGTTAAC
CCDS8531.1	O75969	AKAP3	no	no	43	15	GCCCTTATCCCCGCCCTTCTTTCTCACTTCCACATCTCCCCCTCT
CCDS14329.1	Q5JQC9	AKAP4	no	no	12	11	ACTCCTCTTCATCTTAGCCCCCCTAGCAGCATT
CCDS9764.1	P24588	AKAP5	no	no	1006	10	TTTTTCCCCCGCTTTTCTTTCTGCCTCAAC
CCDS9764.1	P24588	AKAP5	no	no	1448	15	GTTAACTTTTTCATCACTATTTTCTTTTCTTTTTTTTTTTTTTTT
CCDS9764.1	P24588	AKAP5	no	no	1453	13	CTTTTTCATCACTATTTTCTTTTCTTTTTTTTTTTTTTT
CCDS9764.1	P24588	AKAP5	no	no	1859	10	TCTGATCTCATCAATGATTGCCATATTTTT
CCDS9764.1	P24588	AKAP5	no	no	3571	10	AATTATGTTCCCTGCCACCTCCTCCACCTC
CCDS9644.1	Q13023	AKAP6	no	no	111	11	TTTGTCACTGCCGTTTATTACATTGACTTCTCC
CCDS9644.1	Q13023	AKAP6	no	no	309	10	GACTTTTCTCTTTGCCTCCTCCCTTCCCTT
CCDS9644.1	Q13023	AKAP6	no	no	310	12	ACTTTTCTCTTTGCCTCCTCCCTTCCCTTCCACTCT
CCDS9644.1	Q13023	AKAP6	no	no	1012	10	ATTAGTGATCTCTTCTACTATGTTCTTTAC
CCDS9644.1	Q13023	AKAP6	no	no	2198	10	TATTTTTATGCCCCTTCTGATCTTTTCCAT
CCDS9644.1	Q13023	AKAP6	no	no	3028	10	TCTCCCAACCACTGTTTCCTCAACTGCCCT
CCDS12329.1	O43823	AKAP8	no	no	324	14	AATGCTTCCTTTTTTATTTTTTTCCTTAATTTTTTTTTTTAT
CCDS5013.1	Q53H80	AKIRIN2	no	no	196	12	ACCTTTGCTACCTGTATTAATACCAGTGGCCTCATT
CCDS5013.1	Q53H80	AKIRIN2	no	no	523	17	TATGATTTTTTTTTTTTTTGTAGTTTTATTTATTCTATCAGTCTTTTTAAC
CCDS5831.1	P15121	AKR1B1	no	no	30	12	ACCTATACCTGTGTTTCTTGCCTCATTTTTTTCCTT
CCDS7062.1	P52895	AKR1C2	no	no	213	17	TTCTTCACCTACTTTGGTCTCCATAACTTCTATGTTTTCTCTCCTTCTGAC
CCDS7062.1	P52895	AKR1C2	no	no	654	11	CATATCAACACCCTTTTTTTTGATCATTATATC
CCDS5846.1	P51857	AKR1D1	no	no	559	10	AGCCATCATAATGTTGGTGTTTGTTTCCCT
CCDS5846.1	P51857	AKR1D1	no	no	702	11	CATCTTACTGTCAATCTTGCCTACATTGATTAT
CCDS5846.1	P51857	AKR1D1	no	no	1546	15	ATTGTTTTCACTGATTCCAATATTATTACTTATAACACTGACCTC
CCDS194.1	O43488	AKR7A2	no	no	1104	11	TCTCCCTATGTTGTCACCGTCTTTTCTGTTTAC
CCDS12552.1	P31751	AKT2	no	no	91	10	TGTCCCCACCCCCACCTCCTCACCCCCTTT
CCDS12552.1	P31751	AKT2	no	no	150	10	CACCCCAGCGGCCCCTGCAGCCCCTGCCTC
CCDS12552.1	P31751	AKT2	no	no	343	10	TGTCGTGCTGGTGTCTGCCTCCGCGCTGCT
CCDS12552.1	P31751	AKT2	no	no	1278	14	AGCTGCCCTGCCCACGCCTCCCCTCCCTGTAGCAACACCTCT
CCDS12552.1	P31751	AKT2	no	no	1346	10	GTTTGCTCTCCCTATCCCATCTCCTGTACT
CCDS12552.1	P31751	AKT2	no	no	1465	14	TTCTCCGTCCCTACTGGCCTTTCTCCTCGTCTTCATATTTGT
CCDS12552.1	P31751	AKT2	no	no	1611	11	GGCCCCAGCTCCTCCTGTACTAGCCGTTCCCTT
CCDS12552.1	P31751	AKT2	no	no	2619	11	CCTCATCTTTTTAGTGCCTCTCTCCTCTTCCAC
CCDS12552.1	P31751	AKT2	no	no	3232	10	AGTACTCATTTTGGTGCTGATTACCTCTCT
CCDS12552.1	P31751	AKT2	no	no	3461	10	CCCCTCAACCGCTTCAGCTGCCCCGTTAAC
CCDS31077.1	Q9Y243	AKT3	no	no	809	10	CCTTTTTTCCTTCTTGACATTTATCACCTC
CCDS31077.1	Q9Y243	AKT3	no	no	2023	12	GACATCAACGTTATCCTTCTTTTTCATATTTCTACC
CCDS31077.1	Q9Y243	AKT3	no	no	2337	10	GCTTTTTGTTGTTTTGGTTTTTTCTCCCGC
CCDS31077.1	Q9Y243	AKT3	no	no	2650	11	AACTTCCCTTGTGTCGCCCATAGTTGTAGTTTT
CCDS31077.1	Q9Y243	AKT3	no	no	3036	11	CACTTTGCTGCTACTGTTTGTACTGTCTACAGT
CCDS31077.1	Q9Y243	AKT3	no	no	3290	10	AACTGTATTACTATTACTGTTGGTCATACT
CCDS31077.1	Q9Y243	AKT3	no	no	4610	12	ACTAACTGCAGCCTTGCCTTTAGTGTTTGTCATTCT
CCDS6794.2	P13716	ALAD	no	no	240	10	CCCACCTTTGCCACCCTCAGCTCTTTCCTC
CCDS3555.1	P02768	ALB	yes	no	124	12	AATTTCTTTAATCATTTTGCCTCTTTTCTCTGTGCT
CCDS10163.1	O94788	ALDH1A2	no	no	352	11	GGTGACCTTTCTCCTGTCTTCATTTTCCTCCTT
CCDS10163.1	O94788	ALDH1A2	no	no	357	10	CCTTTCTCCTGTCTTCATTTTCCTCCTTCC
CCDS10163.1	O94788	ALDH1A2	no	no	1290	17	AGTGTTAGCTTCCTTTCCTTCTTCCATCCCTTCTTCCATCTTTCCAGCTGT
CCDS10163.1	O94788	ALDH1A2	no	no	1297	12	GCTTCCTTTCCTTCTTCCATCCCTTCTTCCATCTTT
CCDS10389.1	P47895	ALDH1A3	no	no	1409	10	AATTACCACATTTGCCTTCCCTTCATCAGC
CCDS31891.1	Q3SY69	ALDH1L2	no	no	897	10	TTTAACTCTGATTTCCTCCGTCACCATTCT
CCDS31891.1	Q3SY69	ALDH1L2	no	no	1973	10	CCCTCTAATATTCATCTCAGTAGCAGTGTT
CCDS31891.1	Q3SY69	ALDH1L2	no	no	2489	10	AGCTGTCCCTTTTGCTCTAACACCCTTCCT
CCDS31891.1	Q3SY69	ALDH1L2	no	no	3341	11	TTCCACCATCCTGACTGCCTTGACTTCCTCAAC
CCDS31891.1	Q3SY69	ALDH1L2	no	no	3618	10	CACACCACTGCCTCTTCCTGCAACTCTTGT
CCDS188.1	P30038	ALDH4A1	no	no	495	10	GCTGTCTACCTTCCTCACTGTATCTTTGCC
CCDS9826.1	Q02252	ALDH6A1	no	yes	694	10	AGTTGTGGCAACAGCTTCTTTCTTTTCTGC
CCDS9826.1	Q02252	ALDH6A1	no	yes	755	12	ACCACTATTAATTCTATCATTGTCACTGCTCCTGCT
CCDS9826.1	Q02252	ALDH6A1	no	yes	1519	13	TTCAACTGCCTTTACGCTTTTTTTTTTTTTTTTTTTTTT
CCDS9826.1	Q02252	ALDH6A1	no	yes	1824	14	GCCACCACCCCCAGCCGCCTCTATGCTTTTTGTTTCTTTGAT
CCDS9826.1	Q02252	ALDH6A1	no	yes	1955	13	TTTTCCTGCGTCCTTACCAGTCACTTTGATAGTGCTAAC
CCDS9826.1	Q02252	ALDH6A1	no	yes	2174	10	GGCCTTTTTTTTTTTTTTTTCTGCTTTCCT
CCDS9826.1	Q02252	ALDH6A1	no	yes	2235	12	GACTACAGTACCCCTTGTTTTAGCTCTTATCACAGC
CCDS9826.1	Q02252	ALDH6A1	no	yes	2276	11	ACTGGTAGTGATTTTTTTTGTTGTTGTTTTGTT
CCDS5171.1	Q9H2A2	ALDH8A1	no	no	259	11	TGTTTTCATAGTGTTTCTTTCATCATCTTCATT
CCDS11236.1	P09972	ALDOC	no	no	113	14	ACTTGTCTTCCTTTCTCTCTTCCCTTCCCCTCTCTCATTGCT
CCDS11236.1	P09972	ALDOC	no	no	114	11	CTTGTCTTCCTTTCTCTCTTCCCTTCCCCTCTC
CCDS11236.1	P09972	ALDOC	no	no	118	14	TCTTCCTTTCTCTCTTCCCTTCCCCTCTCTCATTGCTGCACC
CCDS11236.1	P09972	ALDOC	no	no	243	12	TCTCCCCCTACCTCTTCCAGCTCCCACAATTTTCCC
CCDS10528.1	Q9BT22	ALG1	yes	yes	28	10	GACCCCTGCTGTCCTTCCCGCAGCTTCTTC
CCDS10528.1	Q9BT22	ALG1	yes	yes	205	10	CGCTTCCTCTCTTCTTCTGTTCTTCACGCC
CCDS41769.1	Q5BKT4	ALG10	yes	yes	979	13	GACAGCAATCTTCACTCCAGTCTCTGCCTCTGTGTTCAC
CCDS41769.1	Q5BKT4	ALG10	yes	yes	1017	12	CACGGCCTTTCCCTCTGTCTTCTCTTCATTACCTTT
CCDS55477.1	Q9NP73	ALG13	no	no	26	10	CACTGCCATTTTCTTGCTGTTTTTGTTTTT
CCDS752.1	Q96F25	ALG14	yes	yes	269	11	TTTTCTTCTGGCTGTTTTAGTAGTATTTTTTTT
CCDS6739.1	Q9H553	ALG2	no	no	747	10	GTCATTAGTTTTGTTAATATTTGTGTTGTC
CCDS32127.1	Q13686	ALKBH1	no	no	258	13	TTCTTCCACAACAGCCTTCTCAGCCTCTGCTATTTCCTT
CCDS32127.1	Q13686	ALKBH1	no	no	470	12	TTCTTTGATCTTCTCTTCCACCTCTCTGGCTCTCAT
CCDS32127.1	Q13686	ALKBH1	no	no	811	14	GTTTTTTTTTCTGTTTTTCTTTGCTGTATTGTTCATGCTATT
CCDS12163.1	Q9BT30	ALKBH7	no	no	221	10	GCCCACTCCCCTCCTCGTTGTCTCTGCATC
CCDS11129.1	O75342	ALOX12B	no	no	4	10	CGCGCTTCCCGTCTCTCCTCTCCCCATTCT
CCDS11049.1	P16050	ALOX15	no	no	181	11	GACCTTACTCCTCTTTCCTTCCTTCCTCCTTTC
CCDS11049.1	P16050	ALOX15	no	no	183	21	CCTTACTCCTCTTTCCTTCCTTCCTCCTTTCCTATCTTCCTTCCTCTCTCTCTTCCTCTTTCT
CCDS11049.1	P16050	ALOX15	no	no	188	21	CTCCTCTTTCCTTCCTTCCTCCTTTCCTATCTTCCTTCCTCTCTCTCTTCCTCTTTCTTCATT
CCDS11049.1	P16050	ALOX15	no	no	217	11	TCTTCCTTCCTCTCTCTCTTCCTCTTTCTTCAT
CCDS2492.1	P09923	ALPI	yes	no	427	11	CCCCACCGTCTTAGCTTCAATCCTGGCAGCACC
CCDS10333.1	Q96L96	ALPK3	no	no	822	11	CCCCACTTCAGTGCTCTCTTCCCCAACTTCTCT
CCDS10333.1	Q96L96	ALPK3	no	no	1752	14	TTTCCCCTCTATGGTAACATCTCTGACTTCTCTACCTCCTCT
CCDS10333.1	Q96L96	ALPK3	no	no	2860	11	TCCCCCCATGTCCATCTCTACTCCTGCCCTCTT
CCDS10333.1	Q96L96	ALPK3	no	no	3978	11	GACTTTCCCAGCTGCAATGCCTTCGCCTGCTCT
CCDS10333.1	Q96L96	ALPK3	no	no	4601	11	CCCTATTTTGTTCCTTCTGTCTATCTCTGTTGC
CCDS217.1	P05186	ALPL	yes	no	194	11	GCCTCCAGCCTTTGCTCCCTCCCCGCTGCCCTT
CCDS2491.1	P10696	ALPPL2	yes	no	354	13	ACCCCCTGCGCCTTTTTTAGCTTCAGTCATGGCAGCACC
CCDS42800.1	Q96Q42	ALS2	no	no	1087	10	GGTGCTCTTCCTCATCTCATCTCCTACACC
CCDS2743.1	Q60I27	ALS2CL	yes	no	1226	11	AGCCTTGGCGCCTCTGTTTGCCACCACTTCCCC
CCDS819.1	O95076	ALX3	no	no	30	10	CCCACCTCTTTTTCCATTCCCAGTCGCTCC
CCDS31468.1	Q9H161	ALX4	no	no	296	10	CGCTTTCTTGCTCCCGCCCACTCCTCTGCT
CCDS31468.1	Q9H161	ALX4	no	no	1601	12	CTCGCCTTTTCTACCTTCTCCCTTGATTCCTGTCAT
CCDS31468.1	Q9H161	ALX4	no	no	2048	11	AACAGTTTCCCCATTTCTCCCCCCTTTCCTTCT
CCDS31468.1	Q9H161	ALX4	no	no	3363	11	ATTCTCAGCGCTCACTACCGTGCCTCCAGCTTC
CCDS31468.1	Q9H161	ALX4	no	no	3837	10	CCTAACCTCGGCCTCTCCTTTCTTCCCTCT
CCDS5086.1	P17707	AMD1	no	no	634	12	TCCTTTGATTTCTTCCCTCTCCCTGGTGTCTCCCCC
CCDS5086.1	P17707	AMD1	no	no	1053	13	ATCATTCACCTTAACTTTTCCTTTAGCAGCCATTTCCAC
CCDS5086.1	P17707	AMD1	no	no	1205	11	TCTGTTCCTCTTAACTACGGTGTTTCCCTTACC
CCDS14377.2	Q5JTC6	AMER1	no	no	132	13	AGTTTTCACCTTGGTTTTCCCACTTGCCTCTTCTGCCAT
CCDS14377.2	Q5JTC6	AMER1	no	no	154	10	CTTGCCTCTTCTGCCATCTATGGCCACGTT
CCDS14377.2	Q5JTC6	AMER1	no	no	1799	10	TGTGTCCATGCTGGTCTTTGTCACCATTTC
CCDS14377.2	Q5JTC6	AMER1	no	no	3272	12	TGTACCCTTCATCCTGCTGCCAGCAGCTTTCCTTAC
CCDS14377.2	Q5JTC6	AMER1	no	no	3297	10	GCTTTCCTTACCTGTGCCAGTGCCACCACC
CCDS14377.2	Q5JTC6	AMER1	no	no	3628	13	GGCCCTCCCTCTTTCCCCTCTCCCTACCTTAGCTGTACC
CCDS14377.2	Q5JTC6	AMER1	no	no	4176	12	AATCTCCTCCCCTACCACCATTCCCCCTCCCCTGCC
CCDS14377.2	Q5JTC6	AMER1	no	no	4177	10	ATCTCCTCCCCTACCACCATTCCCCCTCCC
CCDS14377.2	Q5JTC6	AMER1	no	no	4377	13	ATTATTGTTATTATTATTGGTGCTTATTTTTCCTGCTGT
CCDS14377.2	Q5JTC6	AMER1	no	no	4633	10	GGTTCTGACCTCTCCACTTCTAGCTCTCAC
CCDS53859.1	Q8N7J2	AMER2	no	no	446	12	CACGTTTCCTTCCTTCCCTTCTTTCCTCTTTCCTTT
CCDS53859.1	Q8N7J2	AMER2	no	no	448	13	CGTTTCCTTCCTTCCCTTCTTTCCTCTTTCCTTTCCAGT
CCDS53859.1	Q8N7J2	AMER2	no	no	450	11	TTTCCTTCCTTCCCTTCTTTCCTCTTTCCTTTC
CCDS53859.1	Q8N7J2	AMER2	no	no	735	12	GCTTTTGCTTTTGCTTTTGTTTGTTTCTTCCCCCAC
CCDS53859.1	Q8N7J2	AMER2	no	no	4970	12	TTCATCCTTTTTGTTTCTATCCCTTTCCATCTCTGT
CCDS53859.1	Q8N7J2	AMER2	no	no	5297	11	AATCTCTTCTGTTGTCATGGCGATACTTCTTCC
CCDS53859.1	Q8N7J2	AMER2	no	no	5355	11	CATATTTGTTTCATTTGTTTTTATTCCTACCTT
CCDS53859.1	Q8N7J2	AMER2	no	no	5466	11	TCTACCCTCTTTAATTTTTTTTTTTTTTTTTTT
CCDS53859.1	Q8N7J2	AMER2	no	no	5808	10	TACAGTATTGTTAACTATAGCCACAGTGTT
CCDS53859.1	Q8N7J2	AMER2	no	no	5925	12	GCCCCTGGCAGCCATCATTCTACTCTCTGCTTCTGT
CCDS53859.1	Q8N7J2	AMER2	no	no	6344	12	AACTTCTGTGCTGCTTTCCACAGTGGTTGCATCTGT
CCDS53859.1	Q8N7J2	AMER2	no	no	6716	11	TGCTTTTTTTACATTGTTATCTTTACTCTTCAC
CCDS53859.1	Q8N7J2	AMER2	no	no	7616	10	GGTCTTTCCTCCTTTCTCCACTCCAATGGT
CCDS53859.1	Q8N7J2	AMER2	no	no	7757	11	CATGTTGCTGTTTTTGATAGTCACTCTTTTAAT
CCDS2164.1	Q8N944	AMER3	no	no	1802	16	CATGGCACCAGCATCTGCTGCTGCTTTTTTTTTTTTTTTTTTTTTTTT
CCDS2164.1	Q8N944	AMER3	no	no	1815	12	TCTGCTGCTGCTTTTTTTTTTTTTTTTTTTTTTTTT
CCDS41723.1	Q86YT9	AMICA1	yes	yes	83	10	GACTCCCGCTCTCCCAGCTGTCCTCCTGTC
CCDS8751.1	Q86SJ2	AMIGO2	yes	yes	1405	10	CATCATCACTCCAGCTCCTTCTCTTTTCTC
CCDS33759.1	Q86WK7	AMIGO3	yes	yes	24	14	GGCCCCCACCCTCTTGCTGCTCGCCCTGCTCCCTGCTTCGGT
CCDS14551.1	Q9Y4X0	AMMECR1	no	no	96	10	TTTTATGATGATAGTTTCCGTTGCCATGGT
CCDS14551.1	Q9Y4X0	AMMECR1	no	no	298	13	GGTTTCTGTTTTTCTGTCCTCCTTGCCTTTCTTCCCGTT
CCDS14551.1	Q9Y4X0	AMMECR1	no	no	306	19	TTTTTCTGTCCTCCTTGCCTTTCTTCCCGTTTTGCTTCCTGTTTTCCTTCTTCCTTC
CCDS14551.1	Q9Y4X0	AMMECR1	no	no	340	19	CTTCCTGTTTTCCTTCTTCCTTCCCGTTTTCCTTCTTCCTTCCCTGCCTCCCTTCCT
CCDS14551.1	Q9Y4X0	AMMECR1	no	no	347	12	TTTTCCTTCTTCCTTCCCGTTTTCCTTCTTCCTTCC
CCDS14551.1	Q9Y4X0	AMMECR1	no	no	366	13	TTTTCCTTCTTCCTTCCCTGCCTCCCTTCCTTTGACTGT
CCDS14551.1	Q9Y4X0	AMMECR1	no	no	694	10	ATCATTTATCCCTATTGTGCTGGTTATCAT
CCDS14551.1	Q9Y4X0	AMMECR1	no	no	3730	10	TATGTTTTCCTTGTTTTTTATTGCTATTTC
CCDS14551.1	Q9Y4X0	AMMECR1	no	no	4266	12	TATTGTAGTAGTTTTGACACTATTGTTATTACCTTT
CCDS2152.1	Q6DCA0	AMMECR1L	no	no	843	11	CCTCACTCCTCTGCTGGTAGCAGTGCCTATAGC
CCDS2152.1	Q6DCA0	AMMECR1L	no	no	1244	11	ATCGCTGTCAGCAATTTTTTCCTCTCTCCTTGC
CCDS2152.1	Q6DCA0	AMMECR1L	no	no	3209	10	TGTGTTGACATCTACAATTTCACTAACTGT
CCDS2152.1	Q6DCA0	AMMECR1L	no	no	3280	11	TGTGTTCTTTTTGTTCATTTCGTTCTTACTTCC
CCDS44858.1	Q8IY45	AMN1	no	no	83	12	CTTAATGTTAACACTATTTTTAATTATTTTATTGTC
CCDS48154.1	Q4VCS5	AMOT	no	no	35	14	AATGCTTTTAATCATTTTCCCCCTTTTATTGGTTCTTGTTTT
CCDS48154.1	Q4VCS5	AMOT	no	no	599	10	AATTGTGTTTGTCTTCATTTCAGTGGTGCT
CCDS48154.1	Q4VCS5	AMOT	no	no	1145	10	GATTGCAGCAGTATCCTCAACTACCTCTTC
CCDS48154.1	Q4VCS5	AMOT	no	no	1625	11	GCTAACCATTATGCCAATCACCATGCTTATTTT
CCDS48154.1	Q4VCS5	AMOT	no	no	2256	10	CTTTTCACCTACTCCTTTCATGGTTATAAC
CCDS44712.1	Q8IY63	AMOTL1	no	no	701	10	ATTTTTTGTTGTTCCTTCATTTTTTTCTTT
CCDS44712.1	Q8IY63	AMOTL1	no	no	964	14	GATCGTGGCACTTGCTTTTTTGTCTTTCACATCGGCTGTCTT
CCDS44712.1	Q8IY63	AMOTL1	no	no	2077	10	TCCCTTCCTAATCTCTGTTCCCACCACATT
CCDS44712.1	Q8IY63	AMOTL1	no	no	3499	10	CGTTTTCTTCTCAGCATTTTCTCTGCCTCC
CCDS44712.1	Q8IY63	AMOTL1	no	no	5424	10	TGTTTTTTTGTTTTTTGTTTTTTTTCCTTT
CCDS44712.1	Q8IY63	AMOTL1	no	no	5536	11	CCCGATTTCAGCTGTCCTGCTGCCGCTGCCCTC
CCDS44712.1	Q8IY63	AMOTL1	no	no	5877	10	CTCTTTTCTCTCGCTTGCTCCTTTCTTCCT
CCDS5456.1	P49418	AMPH	no	no	66	10	GTTCACTTTTGTTATTATGCTCTTAATGAT
CCDS5456.1	P49418	AMPH	no	no	190	10	ATCCTCACTCATTCCCATGTTGTCAATAAC
CCDS5456.1	P49418	AMPH	no	no	577	11	CATAGTTGCTTCTTTCCTTTCCATTGTAGCTCT
CCDS5456.1	P49418	AMPH	no	no	1039	10	ATCATCTGTAACAATTATGTTTTCAGTGCT
CCDS34589.1	Q400G9	AMZ1	no	no	2608	10	AGCCTCGGCGCTCTCTGTACCCGTGTCCTT
CCDS34589.1	Q400G9	AMZ1	no	no	2809	11	ATTGGTTTCCCTCCTCTCCCCCGTGTTAGCCCC
CCDS34589.1	Q400G9	AMZ1	no	no	3395	10	AATCTCATTCTTTTCCCTCTCTTCCTCCCC
CCDS7314.1	Q96DE5	ANAPC16	no	no	2469	10	CTTATTAGCATCAACCATCTTGATAATCAC
CCDS7314.1	Q96DE5	ANAPC16	no	no	2567	10	AGCAATCACTACCTTTCTCGTTTCATTTGT
CCDS9220.1	Q9UJX4	ANAPC5	no	no	152	13	CGTATTTGTTTTATTCCCCTTTTCTTCCCTTTTGGTAGC
CCDS9145.2	Q9UJX3	ANAPC7	no	no	477	11	AATCTTGCTTCCTTCTGCAATGTTAGTAATGCC
CCDS9554.1	P03950	ANG	yes	yes	19	13	AGTGCTGGCTCTGCTGTCCTTGCCTTCCATTTCCCCTCT
CCDS9852.1	Q9UNK9	ANGEL1	yes	no	98	14	ACTTACATCCCCTCCCTTCCCCCTCCTCGTTCCCTTTTTCCC
CCDS9852.1	Q9UNK9	ANGEL1	yes	no	105	11	TCCCCTCCCTTCCCCCTCCTCGTTCCCTTTTTC
CCDS9852.1	Q9UNK9	ANGEL1	yes	no	589	11	CATGGCCCCATCTCTCCTTTTAGCCTCTGTGTT
CCDS9852.1	Q9UNK9	ANGEL1	yes	no	1067	12	ATTTTCTGTTCCTCTCCTTCCACCACTTTTTACTTT
CCDS9852.1	Q9UNK9	ANGEL1	yes	no	1109	11	TCTCCCATCTCCCGCTTCCCTTCCATTTCCTTT
CCDS9852.1	Q9UNK9	ANGEL1	yes	no	1265	11	GCTGCTTGTTGCGTCTGCTTTCCCTCCCCTAAC
CCDS1512.1	Q5VTE6	ANGEL2	no	no	704	10	TACCTTTGTTTCCCTAGCATTTTTATTTAT
CCDS1512.1	Q5VTE6	ANGEL2	no	no	2025	10	GATTTTAATTACAGTATTAATTATAGTTCT
CCDS6306.1	Q15389	ANGPT1	yes	no	1888	10	TACCATTTTTCTATTCTTGGTGGCTTCTTC
CCDS5958.1	O15123	ANGPT2	yes	no	816	10	TTTAACTTTTATGATAATATTTACAATTTT
CCDS5958.1	O15123	ANGPT2	yes	no	2897	10	TCTTTTTTCATTTTTGTTTTTCTCAGTTCT
CCDS13009.1	Q9Y264	ANGPT4	yes	no	218	11	TGTAGTCCTCGCCCCTCTTCTCTCCCTCCCCCT
CCDS13009.1	Q9Y264	ANGPT4	yes	no	222	10	GTCCTCGCCCCTCTTCTCTCCCTCCCCCTT
CCDS13009.1	Q9Y264	ANGPT4	yes	no	994	11	CCCCATCCCCACCCCAGCTATACTCACCCTTTT
CCDS13009.1	Q9Y264	ANGPT4	yes	no	1462	13	ATCCACAGCTACTCTGTCACCTGCCCCCATCACTGTGTC
CCDS13009.1	Q9Y264	ANGPT4	yes	no	1497	10	TGTCATGCTGTCTGCCCTGTTGTCATCAGC
CCDS13009.1	Q9Y264	ANGPT4	yes	no	2213	12	TTTTATTTTTGTATCCACATCATTTATTTTTCTATT
CCDS13009.1	Q9Y264	ANGPT4	yes	no	2735	11	TTCATCCTTCTTTCTTACCTTCCTTCCTCTTCC
CCDS13009.1	Q9Y264	ANGPT4	yes	no	2895	14	CCTCTCAGCCCCTCCATCTGCCCCGTTGACTTCATTCTCAGC
CCDS1327.1	O95841	ANGPTL1	yes	no	1420	14	CCTCATAGTGGTATTATTCTTTGTTTTACCTGTGGTCATCTT
CCDS6868.1	Q9UKU9	ANGPTL2	yes	no	169	10	TACGGTGTTTTCTGTCCCTCCTACTTTCCT
CCDS6868.1	Q9UKU9	ANGPTL2	yes	no	176	10	TTTTCTGTCCCTCCTACTTTCCTTCACACC
CCDS8312.1	Q86XS5	ANGPTL5	yes	no	188	10	TATGTTTTTACTTCTGACTATATTAACAAT
CCDS53855.1	E9PGG2	ANHX	no	no	320	10	TGTTCTGCTGCTGGCTGCCTTGCCGTCTGC
CCDS7258.1	Q12955	ANK3	no	no	1521	10	ATCCACCCCATTGGTCCTCTTTGTGCCTCT
CCDS7258.1	Q12955	ANK3	no	no	1981	11	TATCACTGCCACAGCCTCATTTCTTATATTTGT
CCDS7258.1	Q12955	ANK3	no	no	2075	11	GACCATGGCTGTTTTAACTTTTATTCTAGTTAC
CCDS7258.1	Q12955	ANK3	no	no	2118	13	TATGGTAGTAGTGATAGTAGTAACTGTGATCATCATCAC
CCDS10197.2	Q495B1	ANKDD1A	no	no	328	10	TCTCATATTCATGCTTTTCTTCACAGCACT
CCDS10197.2	Q495B1	ANKDD1A	no	no	386	12	GCCATTTGCCATTGTAATTTTTATTCTTTTTTCTCC
CCDS13108.1	Q9NU02	ANKEF1	no	no	293	13	CACCATTATGCTTATTATTTTTTTAATTATCCTTTTTAT
CCDS3885.1	Q9HCJ1	ANKH	yes	yes	46	12	CACTTCGGCATCATCTCTTCCCTCTCCCATCGTATT
CCDS3885.1	Q9HCJ1	ANKH	yes	yes	1001	10	CCTGGTTCTGCTATCCTTAGTCATAACTCT
CCDS3885.1	Q9HCJ1	ANKH	yes	yes	4851	14	TTTCATTTTAGTGATAATGTTTTTCTCTGCTTCATTTGCAAT
CCDS47639.1	Q9P2G1	ANKIB1	no	no	144	10	AATGGTAGCTTCATTTTTTATTTTAACCTT
CCDS47639.1	Q9P2G1	ANKIB1	no	no	1779	10	GTCCACATTAGTTTTTATTTCTCCAGTGAT
CCDS47639.1	Q9P2G1	ANKIB1	no	no	2095	11	TGCAGTATCCTTTATTTCTGTGCTGTTCTCTCC
CCDS41869.1	Q86XL3	ANKLE2	yes	yes	939	12	GTTTCTTGCCGTGCTGACTGTAGCCTTCACCTTGAC
CCDS41869.1	Q86XL3	ANKLE2	yes	yes	1127	12	CCCACCAATGCTTTTGCTAACTTCAGTGCCTTTTAT
CCDS7412.1	Q15327	ANKRD1	no	no	543	10	GATTTTTTTTTTTTTTTTTTTTTTTTTTTT
CCDS7412.1	Q15327	ANKRD1	no	no	544	11	ATTTTTTTTTTTTTTTTTTTTTTTTTTTTTTAC
CCDS7412.1	Q15327	ANKRD1	no	no	545	11	TTTTTTTTTTTTTTTTTTTTTTTTTTTTTTACC
CCDS9520.1	Q9NXR5	ANKRD10	no	no	238	11	AGTTTTTCTGATGCCAATCTCAACATTGTCTTT
CCDS9520.1	Q9NXR5	ANKRD10	no	no	774	10	TGTATTTTCTTTTTTCCTTGTTTTTGTTTT
CCDS11843.1	Q6UB98	ANKRD12	no	no	487	10	AGTTTTAATATTGTCTTCCTTTTTAATAAC
CCDS11843.1	Q6UB98	ANKRD12	no	no	2191	11	CTTTTTAGTCTTAACCACAGTTCTCACTCTCTT
CCDS9140.1	Q8IZ07	ANKRD13A	no	no	470	10	ATCTGTGCTGATCTCCTTATTTTTACCTTT
CCDS9140.1	Q8IZ07	ANKRD13A	no	no	1358	10	TTTTGCGTCTATTTCTTCTATTGTGCTTCT
CCDS9140.1	Q8IZ07	ANKRD13A	no	no	1505	10	ATCTGTTTTGTTTTTTTTTTTTGTCATTGT
CCDS11251.1	Q86YJ7	ANKRD13B	no	no	557	10	CCCGGCTCCCCCAGCCCCCACACCCGTCCT
CCDS11251.1	Q86YJ7	ANKRD13B	no	no	812	10	GGCCCTGGCGCCACCCCCACCCCTTCCCAC
CCDS11251.1	Q86YJ7	ANKRD13B	no	no	1099	10	ACTGTTCCTCCCACCCCCTTCCCTGATGCC
CCDS648.2	Q8N6S4	ANKRD13C	no	no	3274	11	AGTAATACTTTCAGTCATAATGGTACCTATGGT
CCDS31136.1	Q6P6B7	ANKRD16	no	no	338	13	GGTGGTGCCTTCTGCCTCTGCCCTGATCGTCACAACCCT
CCDS34004.1	O75179	ANKRD17	no	no	204	16	GTTAGCATTTTTCTTATCATTTTTCTTTTTTTCTTTCCCTCTTCCCCT
CCDS34004.1	O75179	ANKRD17	no	no	209	15	CATTTTTCTTATCATTTTTCTTTTTTTCTTTCCCTCTTCCCCTTT
CCDS34004.1	O75179	ANKRD17	no	no	223	10	TTTTTCTTTTTTTCTTTCCCTCTTCCCCTT
CCDS34004.1	O75179	ANKRD17	no	no	739	17	ACTTATCTCCTCACTCCTTTTTCTCTCCTTACCTTTACCACTAATACCAGT
CCDS34004.1	O75179	ANKRD17	no	no	744	12	TCTCCTCACTCCTTTTTCTCTCCTTACCTTTACCAC
CCDS34004.1	O75179	ANKRD17	no	no	858	10	ACCATCTTCATCATCACCAGTGGTTTCTTC
CCDS55311.1	Q8IVF6	ANKRD18A	no	no	615	11	GATGATTGTTTTTCTTATTTTCTTCTTTGTTCT
CCDS7390.1	Q5VYY1	ANKRD22	yes	yes	739	10	GTTTGTTTTTGTTTTTTTGTTTTTTACTTT
CCDS7390.1	Q5VYY1	ANKRD22	yes	yes	1941	11	TACTGTAACACTGATTTTGTTGTTGTTGTCCTT
CCDS2027.1	Q86SG2	ANKRD23	no	no	81	12	GTTCCTGCCCTCAGCCCTGGTTCCTCCCTCTCTGGC
CCDS2027.1	Q86SG2	ANKRD23	no	no	553	12	GACCCCATTCCTGTCAGTAGCAACCCTGGCAGTGTC
CCDS2027.1	Q86SG2	ANKRD23	no	no	1065	11	CCCCCCAGCCCTTCCCATCCCTTCCCTGCTCCC
CCDS46769.1	O15084	ANKRD28	no	no	1296	11	TTCTGCTTTTACTGTAACTGTCACTTTCCCAGT
CCDS47191.1	A6NCL7	ANKRD33B	no	no	3090	10	GGCAGCTCCTGCAGCTGTGCTCATGGCTGC
CCDS47191.1	A6NCL7	ANKRD33B	no	no	3226	10	GCCTTCTGCTCTTGTTTTCTCATTCTCTTT
CCDS47191.1	A6NCL7	ANKRD33B	no	no	3689	11	AACATTTTTCATTTTGTCTGTTTTCGTTGCTTT
CCDS47191.1	A6NCL7	ANKRD33B	no	no	3818	14	CCTGTCAGTGGCCACCACAGTGCCCCCTCTGGCTTTGCCACC
CCDS47191.1	A6NCL7	ANKRD33B	no	no	3863	11	TTCTCCTGCCCCCGTCACCTTGTCTCTTCTAAC
CCDS47191.1	A6NCL7	ANKRD33B	no	no	3902	10	GCCTTTCCTTCCTTTGTCTGTTTTCTTCTC
CCDS47191.1	A6NCL7	ANKRD33B	no	no	5047	10	GGCCCCTCTGCCCGCTTCTCTCCCTGCTGT
CCDS47191.1	A6NCL7	ANKRD33B	no	no	5057	10	CCCGCTTCTCTCCCTGCTGTTGGCGGTGAC
CCDS47191.1	A6NCL7	ANKRD33B	no	no	5305	11	CACTACACTCCCCCCAGCCCCACCGGCCACACT
CCDS11572.1	Q6AI12	ANKRD40	no	no	757	12	CTTTTTTACAATGCCCCCCACCCCCACCCCGCCCAT
CCDS11572.1	Q6AI12	ANKRD40	no	no	1190	12	TTTGATCTTAGTGATCCCCCTACTACTACCACCAAT
CCDS11572.1	Q6AI12	ANKRD40	no	no	1342	11	ATTCTTTTCCTTTCCTTCAGTGTCATTAATGTT
CCDS11572.1	Q6AI12	ANKRD40	no	no	1835	11	AACCTCCCTGGTGTTTCTTTTCTTTTTTTTTTT
CCDS34060.1	Q9ULJ7	ANKRD50	no	no	362	11	GGCAGTGTTCCTTGTATTTATTTTTTTTTCTTT
CCDS34060.1	Q9ULJ7	ANKRD50	no	no	951	13	ATTAATTTTGCTGGCTTCTCTCTCAGCGGTTTCTATTTT
CCDS34060.1	Q9ULJ7	ANKRD50	no	no	1171	13	CTTTTCTATCCTCATACTCTTTCCTGTTTTCTTCTTTGT
CCDS34060.1	Q9ULJ7	ANKRD50	no	no	2703	11	ATTTTTGTTCTTTGTTTTCACCCCCACCCTCAC
CCDS44920.1	Q8NB46	ANKRD52	no	no	299	12	TTCCCTCTTTCTGCTGCCAGCTCCCCCGACTCTTCC
CCDS44920.1	Q8NB46	ANKRD52	no	no	341	13	ACTCCTCTCTGTGTCCCCCTTCTCCCCTGCCCCTACTGC
CCDS44920.1	Q8NB46	ANKRD52	no	no	386	13	GATCCCCTCTTCTTCCATACCCATCACTGCCTCCCTGCT
CCDS44920.1	Q8NB46	ANKRD52	no	no	704	10	GCCTGCCCCCTCCCCATTCCCTCCCACTCC
CCDS44920.1	Q8NB46	ANKRD52	no	no	754	11	CACTTTAACCTTGCTTCTTTCTTTTATCTTCTT
CCDS44920.1	Q8NB46	ANKRD52	no	no	800	12	GCCTGTGGTCATTCCTGCCCTGGCTCTCCTTCCCTT
CCDS44920.1	Q8NB46	ANKRD52	no	no	1641	10	GTTTGCTTTATTCACAGTCTTACCCATCTT
CCDS44920.1	Q8NB46	ANKRD52	no	no	1974	10	CCTTGTGACGCCCCTCTTGCCCACCTCCCT
CCDS44920.1	Q8NB46	ANKRD52	no	no	2637	13	CGCCTTCCCTTTGCCCTCCCCCTCCCCCCTCTCCCCACC
CCDS44920.1	Q8NB46	ANKRD52	no	no	2639	15	CCTTCCCTTTGCCCTCCCCCTCCCCCCTCTCCCCACCGCAGCCCT
CCDS44920.1	Q8NB46	ANKRD52	no	no	3200	22	CCTACCTCCCTCTCCAACCCCAGCCATGGCCCCTCTTCCTTCCTCACCCCTATCCGTTTTGACTGT
CCDS44920.1	Q8NB46	ANKRD52	no	no	3575	10	GCCCCTTCCTCCTTCCCTCTCAGCCATTTC
CCDS44920.1	Q8NB46	ANKRD52	no	no	3774	13	AGCAGCCCCTTCCCCTCTAATTGTGGTGGCTCCAGCCTT
CCDS44920.1	Q8NB46	ANKRD52	no	no	4193	11	ACCGCCTTCCCTCCCTTCTCCACCTCTCACTCT
CCDS44920.1	Q8NB46	ANKRD52	no	no	4302	11	GTCTTCTTCCCCCGCTGCCTCCGCTCCCACCCT
CCDS44920.1	Q8NB46	ANKRD52	no	no	4303	10	TCTTCTTCCCCCGCTGCCTCCGCTCCCACC
CCDS44920.1	Q8NB46	ANKRD52	no	no	4956	11	AGCAATTTTCCCATTCCTGCCTCTCCCTGCCCC
CCDS43638.1	Q92527	ANKRD7	no	no	45	10	ACCCATTTCTACAATTTCTTTGCCGCTTCC
CCDS9973.1	Q96BM1	ANKRD9	no	no	594	11	TTTGTCCCTGTCTCCCCCTTTTGCTTTTCCCCC
CCDS9973.1	Q96BM1	ANKRD9	no	no	644	13	GGTCTTGCTGCTCCTGCTTCTCACCTCTGCAGTGGCAGC
CCDS9973.1	Q96BM1	ANKRD9	no	no	1811	10	TGTCTCCCCAGCTCCAGCTCTGTTCTCTAT
CCDS9973.1	Q96BM1	ANKRD9	no	no	1898	11	ATCTACAGCTGCCCCTTTGATGACAGCGCCATT
CCDS9973.1	Q96BM1	ANKRD9	no	no	2446	11	GACCATGGTGTTGCCCCTGTCATCGTTATCGTC
CCDS9973.1	Q96BM1	ANKRD9	no	no	2454	11	TGTTGCCCCTGTCATCGTTATCGTCCTGGCCAT
CCDS9973.1	Q96BM1	ANKRD9	no	no	3007	11	ACTTCCCCTTCTGTCGACTTCCTCACCAACTTT
CCDS4798.1	Q92625	ANKS1A	no	no	50	14	GGCTCCCACTGCCACCACCGCCATCGCCTCACCTGCAGCTCT
CCDS4798.1	Q92625	ANKS1A	no	no	2240	10	CTTCTTGTCCACCTCTTCTCCCCTGCCCAC
CCDS55872.1	Q7Z6G8	ANKS1B	no	no	447	10	TGTTACCTTGTCTTTCTTCCCATTTTTCTT
CCDS42130.1	Q8N8V4	ANKS4B	no	no	1093	12	ACTGGTGTCCTTTTTTTCCCTTTTTTTTTTTTTTTT
CCDS42130.1	Q8N8V4	ANKS4B	no	no	1098	10	TGTCCTTTTTTTCCCTTTTTTTTTTTTTTT
CCDS42130.1	Q8N8V4	ANKS4B	no	no	1100	10	TCCTTTTTTTCCCTTTTTTTTTTTTTTTTT
CCDS43856.1	Q68DC2	ANKS6	no	no	54	10	CGTGGCCACAGCCCCAGCCCTGCCCCCGTC
CCDS43856.1	Q68DC2	ANKS6	no	no	441	10	CACCATCCTGTCGCTGTCCTTGTCCATTCC
CCDS43856.1	Q68DC2	ANKS6	no	no	1139	10	GCCAGTGCTTGTTGCATTTATGTTAGCTAC
CCDS43856.1	Q68DC2	ANKS6	no	no	2081	10	CCTGCTTTTTGCTGTGGTCCTGTTTTTTTC
CCDS43856.1	Q68DC2	ANKS6	no	no	2835	12	ACTCATAGCATCTCCCACATTACTCTCATCACTTCT
CCDS43856.1	Q68DC2	ANKS6	no	no	2979	12	GCCCTTGGTGGTCACCTTTTTCTCCCCAGCAGCTCT
CCDS43856.1	Q68DC2	ANKS6	no	no	3914	16	AATCCTTTCATCTCTCATCTCTCTTTCTTCTCTCCCTTCTGCCCTGAC
CCDS43856.1	Q68DC2	ANKS6	no	no	3924	11	TCTCTCATCTCTCTTTCTTCTCTCCCTTCTGCC
CCDS43856.1	Q68DC2	ANKS6	no	no	4383	10	CACCATCCTGTCGCTGTCCTTGTCCATTCC
CCDS5447.1	Q9NQW6	ANLN	no	no	1070	11	AATTCTGTCACCTCCTGTCATTTTATTTTTTAT
CCDS44663.1	Q5XXA6	ANO1	yes	yes	140	14	GACATTTTCCTTTCTTCTTTCTGTTTTCTTTCCCTTGTTTTT
CCDS44663.1	Q5XXA6	ANO1	yes	yes	144	10	TTTTCCTTTCTTCTTTCTGTTTTCTTTCCC
CCDS2710.2	Q9NW15	ANO10	yes	yes	327	12	CGTTCCCCTCATAGCAGTGTCACTCCCAACCCCACC
CCDS31447.1	Q9BYT9	ANO3	yes	yes	967	11	TGCAGCTCTGACACCAGTTTTTGCTATTGTAAT
CCDS31447.1	Q9BYT9	ANO3	yes	yes	1486	10	CATATTTATGGTTACTATGATTGTTATTAT
CCDS31447.1	Q9BYT9	ANO3	yes	yes	1671	10	TGTTTTGTTAGCTTTTCCTTCTTTCTCTCC
CCDS31447.1	Q9BYT9	ANO3	yes	yes	1717	10	GATGATAGCTGTTTCATTGTTTGTTTTTGT
CCDS31447.1	Q9BYT9	ANO3	yes	yes	1869	12	CTCCCCCCCCTCCTTATTTGTAGCAATCGTAGCAAC
CCDS31447.1	Q9BYT9	ANO3	yes	yes	1937	12	CTCCTCCATTTTTATAGCATCTGCATTTCTTTTTCT
CCDS31447.1	Q9BYT9	ANO3	yes	yes	2337	10	TCTAGTTATGCCTTCATCACTGTTGACAGT
CCDS31444.1	Q75V66	ANO5	yes	yes	80	15	TGTGTCAATTTTACCCTTTCTTTTTTTTTTTTTTCTTTTTTTTTT
CCDS31444.1	Q75V66	ANO5	yes	yes	88	12	TTTTACCCTTTCTTTTTTTTTTTTTTCTTTTTTTTT
CCDS31444.1	Q75V66	ANO5	yes	yes	93	11	CCCTTTCTTTTTTTTTTTTTTCTTTTTTTTTTT
CCDS31444.1	Q75V66	ANO5	yes	yes	2516	11	CCCTCTTTCATCCTTGCCTTCGTCAACTTTCCT
CCDS33423.1	Q6IWH7	ANO7	yes	yes	344	14	GTCCTCGCCGCCCCTGGCCACATCGCCCTCTCCTCTTACACC
CCDS33423.1	Q6IWH7	ANO7	yes	yes	738	10	GGCCCCTCTTGCTGTTTTTACCTCTGTTCC
CCDS33423.1	Q6IWH7	ANO7	yes	yes	739	10	GCCCCTCTTGCTGTTTTTACCTCTGTTCCT
CCDS45292.1	P39687	ANP32A	no	no	40	12	ACTGTTTTTACCCATATCCCCTCTCCCCCCCCCCTC
CCDS45292.1	P39687	ANP32A	no	no	56	11	TCCCCTCTCCCCCCCCCCTCCAATCCTGCCCCC
CCDS45292.1	P39687	ANP32A	no	no	190	12	AATACTATTTTTACTGCCACTCTTTATTTTTTTCCC
CCDS45292.1	P39687	ANP32A	no	no	209	10	CTCTTTATTTTTTTCCCCTACTTTTTCTTT
CCDS45292.1	P39687	ANP32A	no	no	551	10	TTCCCCATCTCTCATCCCTTTTCCCCCTTC
CCDS45292.1	P39687	ANP32A	no	no	1076	10	AACATCTGCACCAGTTTTTCTCCTGCCCCT
CCDS45292.1	P39687	ANP32A	no	no	1458	10	AATATCTTTCATTGTTTTGTTTGTCGTATT
CCDS6732.1	Q92688	ANP32B	no	no	404	11	CTTTTTAATTATTATTATTATTTTTTTTACATT
CCDS946.1	Q9BTT0	ANP32E	no	no	747	10	TGCATTCTTTTTCTTCTTAGCAATTCCTTT
CCDS946.1	Q9BTT0	ANP32E	no	no	780	13	ATCACCTTCCCTTCTTGTTTCACTCCCTCCCGCTCTCTC
CCDS946.1	Q9BTT0	ANP32E	no	no	1835	10	TATATTGACTTTCTTATCAATCATCTTACT
CCDS946.1	Q9BTT0	ANP32E	no	no	2147	15	ATTTGCAGTACTCCTGATTATTCTTTTATTGTTTTTGACTGTTCC
CCDS946.1	Q9BTT0	ANP32E	no	no	2188	10	TTCCCTGTTTTTTTCTGTGACTGCTGTAAC
CCDS1892.1	Q9H6X2	ANTXR1	yes	yes	380	10	CCTTCCTGCCTCTACTCCACCTCCATCCCT
CCDS1892.1	Q9H6X2	ANTXR1	yes	yes	1571	13	TGCATTTATTTTATCAATACCAATTTTTGTGGCCATGGC
CCDS1892.1	Q9H6X2	ANTXR1	yes	yes	2686	11	ATTATTGTTTTCAGCCCCCGTGTTATTGTCCTT
CCDS1892.1	Q9H6X2	ANTXR1	yes	yes	2883	11	CTTGTTGGTTTTTCCCATGACTGTATTGCTTTT
CCDS7364.1	P50995	ANXA11	no	no	195	10	TGCCTTTTCTACCCCATCCCTCACAGCCTC
CCDS34153.1	Q3ZCQ2	ANXA2R	no	no	321	11	TCTTATTCCTACTATTTTTCTAATTATTGCTTT
CCDS3720.1	P08758	ANXA5	no	no	49	10	CCTTCCTTCAGCACCTTTAGCTGCATTTGT
CCDS47315.1	P08133	ANXA6	no	no	264	11	GCTTCCTCCCCTTGCTACAGCCTCTGCCCTGGT
CCDS47315.1	P08133	ANXA6	no	no	449	11	AATCTTCCCATCCATTTCACCACCCATCTCCAT
CCDS47315.1	P08133	ANXA6	no	no	629	10	AATCTTGGCTTCCCTTCTAACATTAACTTC
CCDS7326.1	P20073	ANXA7	no	no	150	10	TGTTGTTATTGCCTTAATTCTAATTTTATT
CCDS975.2	O76027	ANXA9	no	no	229	14	GTTTTCTTTGATAGTTTCTGCCTCACTCATCCCTCCTGTACC
CCDS33360.1	Q06278	AOX1	no	no	413	11	TTTGTCCTTTTCTGCTATCACCTTCCTCTTGTC
CCDS33360.1	Q06278	AOX1	no	no	693	14	TATGGTAGTTCTATTTTTAGTTTTTACCCTAACTACTCTGAC
CCDS3696.1	Q63HQ0	AP1AR	no	no	255	11	TCTTGTCTTTATAGCATTTCTGTTTACTATGGT
CCDS3696.1	Q63HQ0	AP1AR	no	no	440	15	AATAGTGTTCCCGTTTCCAGCATTATTTATTTCTATGACTTCTTT
CCDS3696.1	Q63HQ0	AP1AR	no	no	1146	16	TTTTTCCTTAATGTTTTTAATTTTTTTTCCTCTTGCAACAATGACGGT
CCDS3696.1	Q63HQ0	AP1AR	no	no	1300	11	AGCAATGACATCTGTAGTTTTATCTCCTTTTTT
CCDS3696.1	Q63HQ0	AP1AR	no	no	1383	10	GGTAATGCTATTATTTATATCTGTCTTAAC
CCDS3696.1	Q63HQ0	AP1AR	no	no	1456	11	ATCTATATTCACATTGCCTGTGTTAATGCTTTT
CCDS3696.1	Q63HQ0	AP1AR	no	no	3086	10	CTCCATCCTGATACTGCTTTTGCTGTCTGT
CCDS32480.1	O43747	AP1G1	no	no	4	10	TTTGGCACCATTCTCATTCTTTATCCCACT
CCDS32480.1	O43747	AP1G1	no	no	226	10	CTCTTCCTCTTCTCCTTTTTCCGCACTTCT
CCDS32480.1	O43747	AP1G1	no	no	382	10	GTTGCCCCTTCTTTCTACTGTTGTTTCTCT
CCDS32480.1	O43747	AP1G1	no	no	1534	12	CCTTGCTCTTACAATGTTTGCAATTGTTACTGTATT
CCDS32480.1	O43747	AP1G1	no	no	1618	10	AATATCCCTTTTTTTCCCCTTCATTTCACC
CCDS32480.1	O43747	AP1G1	no	no	2723	10	AGTCGTTTCTATTCTAGTTTCTGCCCCATC
CCDS32480.1	O43747	AP1G1	no	no	3602	10	GTTGGTTTTTTTTTTTTTTTTTTTCTTCCC
CCDS45964.1	Q9Y6Q5	AP1M2	no	no	121	13	TTTCTTGCTCCCAGCACCCGCCCCTTCCTCACCTCTTCC
CCDS47669.1	P61966	AP1S1	no	no	157	13	TTCCCTCCCTCCACCCCCTACCTCCACTTTCCCCTTTTC
CCDS47669.1	P61966	AP1S1	no	no	170	10	CCCCCTACCTCCACTTTCCCCTTTTCCCAC
CCDS46148.1	O95782	AP2A1	no	no	277	11	CCCTGTTGTAGCCCCTCCTACCCCCTCCCCATC
CCDS45331.1	Q13367	AP3B2	no	no	56	11	GCTGTCAGTCTCTCTCATCTTTCTCTCTCTCTC
CCDS45331.1	Q13367	AP3B2	no	no	63	15	GTCTCTCTCATCTTTCTCTCTCTCTCTCATCATCCTCCTCATGCC
CCDS45331.1	Q13367	AP3B2	no	no	73	10	TCTTTCTCTCTCTCTCTCATCATCCTCCTC
CCDS7342.1	Q9Y2T2	AP3M1	no	no	1406	11	TGTTTCCTTCTTGTTATTTATGCTATTCTCTTT
CCDS7342.1	Q9Y2T2	AP3M1	no	no	1426	10	TGCTATTCTCTTTGTGGCTCCATTCTTCTT
CCDS7342.1	Q9Y2T2	AP3M1	no	no	1497	11	GATAGCCCTTACACTCATCCCATCTATGCTGTC
CCDS7342.1	Q9Y2T2	AP3M1	no	no	1565	13	CTCAGCAGTTTTCTTACCTTTGCCTGCCCTGCCTTTCAT
CCDS7342.1	Q9Y2T2	AP3M1	no	no	1849	10	TTCTCCTCCTGTGCTATCTTCTCTTCTATC
CCDS7342.1	Q9Y2T2	AP3M1	no	no	1996	11	AATCATTTTGGTAGCTCTGGCTGTGCTATCAAT
CCDS7342.1	Q9Y2T2	AP3M1	no	no	2277	10	GCTCCCTTCCCTATCACTACCACCACCTAC
CCDS7342.1	Q9Y2T2	AP3M1	no	no	2648	10	TTCAGTAGCAGCCTTGGCCTTTCCCTTAAC
CCDS7342.1	Q9Y2T2	AP3M1	no	no	3407	10	CCTGTTAACCTTTGCCACTTCCATTCCTTC
CCDS6125.1	P53677	AP3M2	no	no	1163	13	AGTTATCATTTCCTCAGTCTTTTCTTTTGTACTCCTATC
CCDS6125.1	P53677	AP3M2	no	no	1986	10	CATCGCTGCCGCCATTCCTGCAGCATCACC
CCDS4123.1	Q92572	AP3S1	no	no	510	13	CCTGATATCTACTTTAGCAATAATTTTTTTTACAACCCT
CCDS865.1	Q9Y6B7	AP4B1	no	no	375	12	ATTCCTAACTGTTCTCATATTTCCAATCATGCTTTT
CCDS865.1	Q9Y6B7	AP4B1	no	no	530	10	TACACCTGCTTCTTTCACCTCTGTGTTAAC
CCDS865.1	Q9Y6B7	AP4B1	no	no	750	10	TATTGTAATTGTTTTCTTGTTGCTTGTCCT
CCDS865.1	Q9Y6B7	AP4B1	no	no	772	10	CTTGTCCTCAATTTTTATTCTGTTCTTATC
CCDS32240.1	Q9UPM8	AP4E1	no	no	1106	10	AATATTTATTATTTCACCTTTTCTGACACT
CCDS32240.1	Q9UPM8	AP4E1	no	no	1572	15	GCTAGCCTTATCAGCTCCCTCCTTATTCCTACCTCTGTCAGCAGC
CCDS32240.1	Q9UPM8	AP4E1	no	no	2957	11	TATTTTATTTTTTCCTTTTATGTCAGCAATATT
CCDS45093.1	Q9Y587	AP4S1	no	no	3120	17	AATCCTTCTCTTCCTCCCCTTTACTCCTTTAACCCCTTCTCCTGCAATGTC
CCDS45093.1	Q9Y587	AP4S1	no	no	3291	10	TACAGTAGTCCCTCTCTTATCCACTGTTTC
CCDS9729.1	Q9H0R1	AP5M1	no	no	949	10	AGCTGTCACTCTCACTTTCTTACCATTCTC
CCDS47528.1	O43299	AP5Z1	no	no	916	32	ACTCTTCCCCCTCCCCACTCTGGCTCCGCCCCCGGTCTCCTCTTTTGCTCTGGCCCCGCCCACCTCCCCTCCGGCCTCGGCCCCGCCCCCAATCCC
CCDS9069.1	O14727	APAF1	no	no	176	11	CATACCTTTAATCTTGTTTTTCATGATCATCAT
CCDS9069.1	O14727	APAF1	no	no	336	11	TATTTTAATACTGTCTGTATTTATTACTGTTAT
CCDS9069.1	O14727	APAF1	no	no	1359	10	ATCTTTCCTAATCCTCACTTTTTTCTTTTT
CCDS9069.1	O14727	APAF1	no	no	1629	21	ACCTATTTTCCTTTCCCTTGTCTCTCTCATCCTCTTTTCCTTCCTTCTTTCCTTTCTCTTCTT
CCDS9069.1	O14727	APAF1	no	no	1630	23	CCTATTTTCCTTTCCCTTGTCTCTCTCATCCTCTTTTCCTTCCTTCTTTCCTTTCTCTTCTTTTATCTC
CCDS9069.1	O14727	APAF1	no	no	1658	14	TCCTCTTTTCCTTCCTTCTTTCCTTTCTCTTCTTTTATCTCC
CCDS6630.1	Q02410	APBA1	no	no	31	11	GACTCTCCTCTTCGTGGTTGTGTTTCTCGTGCT
CCDS6630.1	Q02410	APBA1	no	no	160	11	ATTTGCTTTTTTTTTTTTTTTTTTTTCAATACC
CCDS6630.1	Q02410	APBA1	no	no	548	10	ACCTCTTCTATTGCTAGTTCTAATTTCAAC
CCDS6630.1	Q02410	APBA1	no	no	2633	10	AGTGGTGGTCTTCCCTTCTGTCATCCCAGT
CCDS6630.1	Q02410	APBA1	no	no	2634	10	AGTGGTGGTCTTCCCTTCTGTCATCCCAGT
CCDS6630.1	Q02410	APBA1	no	no	2948	10	GCCCACTTCTCCAGCGACACCTTCCCTCGC
CCDS6630.1	Q02410	APBA1	no	no	2949	10	GCCCACTTCTCCAGCGACACCTTCCCTCGC
CCDS6630.1	Q02410	APBA1	no	no	3083	13	ACCTACTACCTCCCCCATCGCTCCTCTGCCCCCCTCACC
CCDS6630.1	Q02410	APBA1	no	no	3084	13	ACCTACTACCTCCCCCATCGCTCCTCTGCCCCCCTCACC
CCDS6630.1	Q02410	APBA1	no	no	3486	10	TATTGTATTTGTAACAATATCGTTCTTTGT
CCDS6630.1	Q02410	APBA1	no	no	3487	10	TATTGTATTTGTAACAATATCGTTCTTTGT
CCDS6630.1	Q02410	APBA1	no	no	3636	11	GTCACTGGTCCCTCCCTCCCTCCCTCCTCCGTC
CCDS6630.1	Q02410	APBA1	no	no	3637	11	GTCACTGGTCCCTCCCTCCCTCCCTCCTCCGTC
CCDS10022.1	Q99767	APBA2	no	no	382	10	GCCGTCACCCCTGCCTCCCGCCCCCTTGGC
CCDS10022.1	Q99767	APBA2	no	no	670	12	ACTAATGACCACACCTGCCTCTCCCGTCGTCTCTTC
CCDS10022.1	Q99767	APBA2	no	no	674	12	ACTAATGACCACACCTGCCTCTCCCGTCGTCTCTTC
CCDS12110.1	O96018	APBA3	no	no	9	10	TCCCTTGCCTGCCACTGTGCCTTCGCCTCC
CCDS12068.1	O95996	APC2	no	no	1020	10	GACCGCACCGCTGCTCATCTTGTCCCTTTT
CCDS12068.1	O95996	APC2	no	no	2364	10	GCTGCCAGCCCCGCCTCCCACCCCCACCCC
CCDS12068.1	O95996	APC2	no	no	2404	10	CTCACTTTCGCCTTCTCCATCCCCTGCCGT
CCDS11849.1	Q8J025	APCDD1	yes	yes	108	11	AACTGTCCTTCTTTTTCTCCTCTCCCTCCCTCC
CCDS11849.1	Q8J025	APCDD1	yes	yes	109	13	ACTGTCCTTCTTTTTCTCCTCTCCCTCCCTCCCAGCCCC
CCDS11849.1	Q8J025	APCDD1	yes	yes	307	10	TTTTTTTCTCTTAATTATTATTATATTTCT
CCDS13467.1	Q8NCL9	APCDD1L	yes	no	267	13	ATCACTCCCAATTTTTCTACTTTCCTCATCCTTGGCAGC
CCDS13467.1	Q8NCL9	APCDD1L	yes	no	348	12	TCCCATGTTCCCCCCAGTTCTTCCCATCCTGACCCT
CCDS13467.1	Q8NCL9	APCDD1L	yes	no	873	10	GTTAATAGTAATGACAGCCGTAACACTAAC
CCDS13467.1	Q8NCL9	APCDD1L	yes	no	1246	12	ACTCACCCCCTCCTTCCTCCTCCTGATCCCTATCTC
CCDS41390.1	Q96BI3	APH1A	yes	yes	361	10	GCTCATTTCGGTCCCTTTCTCCTTGGTCCC
CCDS10184.1	Q8WW43	APH1B	yes	yes	993	13	CTTTTCATTTGCTCCTGTGATACTAACAACACTTTCACC
CCDS10184.1	Q8WW43	APH1B	yes	yes	1677	11	GTTTACTTCAGCACTAACACTAGTGCTTCCGCT
CCDS10184.1	Q8WW43	APH1B	yes	yes	2699	10	GCTTTTGTTCCCAGCGTTAACATTTTCTTC
CCDS10184.1	Q8WW43	APH1B	yes	yes	3105	10	CATTTTGTTTATGATTGCAGTGTTTGTTTC
CCDS1888.1	Q8IW19	APLF	no	no	81	10	AGTGACAGTTATTTTCCTTCTTTTGATAGT
CCDS1888.1	Q8IW19	APLF	no	no	498	10	CTTTGCAATTTCACTTACTACTTTTATCCT
CCDS48165.1	Q9ULZ1	APLN	yes	yes	949	12	CTTTATGACGCCCTCTTCCCTCTTGATGATGTCTTT
CCDS48165.1	Q9ULZ1	APLN	yes	yes	1673	17	AGCCCCTTTACCTATGCTGCTGCTAACGCTGCTGCTGCTGCTGCTGCTGCT
CCDS48165.1	Q9ULZ1	APLN	yes	yes	1804	14	CCTTCTTTCCCCCTTCCTTTCTGTGTCTCCTGCCTCATCGGC
CCDS7950.1	P35414	APLNR	yes	yes	125	12	CCCCGCCCTGTCCTCCTCTACTGCTTTATTCTTTCT
CCDS7950.1	P35414	APLNR	yes	yes	346	10	ATCTGCAATCGTCTTTCCTCCCTTCTTTCC
CCDS7950.1	P35414	APLNR	yes	yes	353	21	ATCGTCTTTCCTCCCTTCTTTCCTTGTAGTTTTTCCCCCACCACTCTCTGCAGCTGCCGCTCC
CCDS7950.1	P35414	APLNR	yes	yes	451	11	GCTCGTCCCCCTCCCTCCATCCATCCTTCTCCC
CCDS7950.1	P35414	APLNR	yes	yes	1540	10	AGCATTGCCCTCATCGTCCTTTCTTGTTCC
CCDS7950.1	P35414	APLNR	yes	yes	2175	10	TACCCCCTTACCTCCCCCAGTGCCTTCTTC
CCDS8376.2	Q6Q788	APOA5	yes	no	672	10	TGTGCTCTCCCCATCTCCAGCCCCTCCCTC
CCDS4848.1	Q9Y235	APOBEC2	no	no	187	10	GGCTGTGACTCTCTCTCTAATGCTGCTCTC
CCDS46709.1	Q96AK3	APOBEC3D	no	no	190	10	CTCTCCATCCACCTCCCCAGTCCTGTTCCC
CCDS46709.1	Q96AK3	APOBEC3D	no	no	439	10	GCTAATTTTTTTTTTTTTTTTTTTTTTTTT
CCDS46709.1	Q96AK3	APOBEC3D	no	no	443	15	ATTTTTTTTTTTTTTTTTTTTTTTTTTTGTATTTTTAGTAGTGAC
CCDS33648.1	Q8IUX4	APOBEC3F	no	no	454	12	GCTAACTTTTTTTTTTTTTGTATTTTTAGTAGTGAC
CCDS33648.1	Q8IUX4	APOBEC3F	no	no	1305	10	AACATTTCTCCTTTTCTTTTTTTTTTTCTT
CCDS33648.1	Q8IUX4	APOBEC3F	no	no	2302	12	ATCCCTTCTGGCTGTGTCCTCTGTGGCCTTTCCTCT
CCDS54530.1	Q6NTF7	APOBEC3H	no	no	235	13	ACCTTCCTTTCCTCCTTTTTCCATATTGCTTTCTGTTCT
CCDS54530.1	Q6NTF7	APOBEC3H	no	no	238	13	ACCTTCCTTTCCTCCTTTTTCCATATTGCTTTCTGTTCT
CCDS1358.1	Q8WW27	APOBEC4	no	no	779	11	CACTGTCTCTCCCTTCTCTTTAGCTTTTCCCTT
CCDS1358.1	Q8WW27	APOBEC4	no	no	861	10	CATCTCAATAACTTCACCAATGATTGTAAC
CCDS1358.1	Q8WW27	APOBEC4	no	no	947	11	TTTTTTCTTTTTGTTAGCATCCATTCCCCTTTC
CCDS1358.1	Q8WW27	APOBEC4	no	no	1008	13	TTTTACTTCCCTCTTTCTGACTCCATCCTCGTCACCAGT
CCDS33925.1	P05090	APOD	yes	no	33	12	TGTTACTTCTGCTTCGCTTTCCCCTACCCCCCCCCC
CCDS43014.1	Q9BQE5	APOL2	yes	yes	266	11	TTTCACTGTGTTAGCCACGATGGTCTCCATCTC
CCDS13919.1	Q9BWW8	APOL6	yes	yes	96	10	CATGCCTTCTGTTTCTCCTTCAATGCTCCT
CCDS13919.1	Q9BWW8	APOL6	yes	yes	3506	11	CTTAACTGTTTTGTTGTTTGTTTCTGTCTTAGT
CCDS13919.1	Q9BWW8	APOL6	yes	yes	3918	10	AGTTTTTTTTTTTTTTTTCCTTTTACTTCT
CCDS13919.1	Q9BWW8	APOL6	yes	yes	4941	10	ATCGTTTTTCACTGTCTCAGTTGTAATTTT
CCDS13919.1	Q9BWW8	APOL6	yes	yes	6523	11	TACATTATCAGTAATAATCATAATTGTTATATT
CCDS13919.1	Q9BWW8	APOL6	yes	yes	7968	11	TTTCATCCTGGTATCTGCAATTTTCACATTCAT
CCDS13919.1	Q9BWW8	APOL6	yes	yes	8532	10	TTCCTTTCTATCGATAATTACTCTTTCAAC
CCDS44833.1	Q96LR9	APOLD1	yes	yes	153	10	CCCTTCTTTTCCCATCACTGTGACATCTGC
CCDS44833.1	Q96LR9	APOLD1	yes	yes	526	13	GACCCTGGTGCTGATATCTCCTCCTCTTCCCTTTCCCCT
CCDS44833.1	Q96LR9	APOLD1	yes	yes	1616	11	AATAGCATTGCTTTCCTTGATTGTCTCTCTCCT
CCDS48138.1	Q6UXV4	APOOL	no	no	625	17	TGTGTTTCCCTCTGTTTTTTTTTTTTTTTTTTTTTTTTTTTTTCCCATTTC
CCDS48138.1	Q6UXV4	APOOL	no	no	629	16	TTTCCCTCTGTTTTTTTTTTTTTTTTTTTTTTTTTTTTTCCCATTTCC
CCDS48138.1	Q6UXV4	APOOL	no	no	639	10	TTTTTTTTTTTTTTTTTTTTTTTTTTTTTC
CCDS48138.1	Q6UXV4	APOOL	no	no	727	10	TCCCTTGGTTTTGTTAATGTTAATTCCTCT
CCDS48138.1	Q6UXV4	APOOL	no	no	1048	13	CATGCTTCTCTTTGTGTTCTTGACCTCATTCCTTCCCAT
CCDS48138.1	Q6UXV4	APOOL	no	no	1298	12	TTTTTTCTCTCTCCTTCCTATAATTGTTATACTTCT
CCDS48138.1	Q6UXV4	APOOL	no	no	1777	15	CTCACTTATCCCTTTGCTCTCTATTTTTCCTGCTTTTGTTATTCT
CCDS48138.1	Q6UXV4	APOOL	no	no	1793	16	CTCTCTATTTTTCCTGCTTTTGTTATTCTTCATTTTTCTTCTCTTGCT
CCDS48138.1	Q6UXV4	APOOL	no	no	1944	15	GGCACCATTTGTTTTATTATTCATATTTTCAACCCCCATATCTCT
CCDS48138.1	Q6UXV4	APOOL	no	no	2195	10	CTCACTGTCAATCTTGCTGTCTCTCATTTC
CCDS48138.1	Q6UXV4	APOOL	no	no	2380	11	GACTTTTTCTCTTTCCACTCTGTCCTCTACAGC
CCDS48138.1	Q6UXV4	APOOL	no	no	2891	15	CCTTCTAATCCTATCTTCCCTCTCCTTACCCACCCTACTGCTAAT
CCDS48138.1	Q6UXV4	APOOL	no	no	2980	10	TGCTTTGCTCATTATTGCCTCTTTCTCTGC
CCDS48138.1	Q6UXV4	APOOL	no	no	2987	11	CTCATTATTGCCTCTTTCTCTGCCTGTGCTAGT
[truncated: 25,725 more rows]
